# Supplementary material for: Clustering of Expression Data in Chronic Lymphocytic Leukemia Reveals New Molecular Subdivisions
Source: PLoS One. 2015 Sep 10;10(9):e0137132. doi: 10.1371/journal.pone.0137132 (PMC4565688; doi:10.1371/journal.pone.0137132)
Supplement: S1 File — Cluster 2 vs. 1 (Table A). Cluster 1 vs. 2 (Table B). (XLSX) [file pone.0137132.s002.xlsx]

## Sheet: Table A
Genes that were differentially expressed between clusters based on SAM. Cluster 2 vs. 1 (Table A)
id	Row	d.value	stdev	rawp	q.value	R,fold
FCRLA	4696	15.3476967172634	0.141623849397461	0	0	4.51148
HDHD2	5731	18.8193758810305	0.11439182662445	0	0	4.44685
TCL1A	13620	13.8169331216702	0.148485520112817	0	0	4.1457
TNFRSF17	14130	15.4758138012622	0.127673883682402	0	0	3.93362
SERPINI1	12275	14.9249453335359	0.121338543398446	0	0	3.50878
ANXA4	662	9.2880397661425	0.184488445339988	0	0	3.27964
UGDH	14746	17.4656270281559	0.0956506460109027	0	0	3.18347
GAPT	5079	12.7471725672973	0.130158846575604	0	0	3.15832
AIM2	418	14.5115833170789	0.114170261107163	0	0	3.15314
CPNE5	3010	11.2922495102128	0.144480605871513	0	0	3.09837
HIBCH	5798	15.3753643384941	0.104067504898911	0	0	3.03159
ATG4C	1015	14.072349961674	0.113325399569992	0	0	3.02043
ZNF559	15672	17.7934699072669	0.0894064911275562	0	0	3.01227
ACADM	138	16.4781957318133	0.0964384881072057	0	0	3.00868
CDC20	2351	14.2551609399415	0.108730839075136	0	0	2.92812
SAMD9L	12036	15.749461682413	0.0979213857844544	0	0	2.9124
FIG4	4765	17.6273351436509	0.0872123851592661	0	0	2.90255
FCGR2B	4681	15.8431681015334	0.0962669556995575	0	0	2.87821
C17ORF62	1584	16.9104255416783	0.0900220081398492	0	0	2.87251
MSH2	8751	16.8591131241788	0.0898987279375227	0	0	2.8592
RP11-35G9.3	11676	18.3563516278105	0.0819893688847466	0	0	2.8383
ZNF404	15586	12.4220278643078	0.12078243074249	0	0	2.82914
SLC25A43	12587	14.5956815165354	0.102100264156402	0	0	2.80932
ACYP1	234	16.4867424101162	0.0888641165202679	0	0	2.76079
SELL	12198	13.9446581367972	0.104808796655376	0	0	2.75399
NAPSB	9010	13.5698881061155	0.107210936960407	0	0	2.74126
TBCK	13567	16.9667522653144	0.0852526834873172	0	0	2.72539
C11ORF73	1488	20.0858049034815	0.0718914590820329	0	0	2.72074
IRF2	6407	16.3383689460012	0.0875559049846484	0	0	2.69544
CD27	2284	14.9247875834382	0.0941141798469837	0	0	2.64751
FAIM3	4364	17.2626368824044	0.0807396844191379	0	0	2.62766
GOLPH3L	5358	16.6758460383897	0.0833040616938772	0	0	2.61927
ZBED5-AS1	15253	15.4422078444571	0.0898869681806762	0	0	2.61725
STX7	13329	17.0964616566563	0.0804419110331722	0	0	2.59417
DYNLL1	3885	13.3999509080046	0.102266097158002	0	0	2.58535
ZDHHC16	15340	17.9663538122634	0.0761008261043399	0	0	2.57979
SPIB	13061	16.3004952780164	0.0838026263845344	0	0	2.57759
TMEM14C	13933	14.7037579452845	0.0926159733438363	0	0	2.57006
FAM65B	4534	17.5880962076058	0.0769698728574497	0	0	2.55576
NSMCE1	9459	16.0865073069974	0.0818193881930218	0	0	2.49007
LBH	7035	16.2914144526351	0.0802981700171567	0	0	2.47627
TMEM14A	13931	16.3409747249597	0.0798550582491171	0	0	2.47068
TMEM251	14014	12.7290733868525	0.102423499897523	0	0	2.46871
TMEM230	14003	16.81183998527	0.0774757384910748	0	0	2.46658
IL7	6296	10.9721017320282	0.118547557083275	0	0	2.46351
CYB561A3	3268	19.0120282847555	0.0680746311377854	0	0	2.45247
ACOT13	166	17.7180390165171	0.0730167038764403	0	0	2.45158
DNAJB6	3686	14.5778284646163	0.0882085427141207	0	0	2.43832
RAC2	11148	17.5443401035359	0.0732247986056774	0	0	2.43628
OMA1	9625	16.221553155857	0.0789240825568422	0	0	2.42885
RNASEH2A	11532	19.637274276207	0.0646070536941113	0	0	2.40945
ORAI3	9694	17.4054242161498	0.0727928534773328	0	0	2.40659
GAA	5019	17.385434622627	0.0726967252677093	0	0	2.40138
DFFB	3525	16.9011737439572	0.0745046250212484	0	0	2.39366
BTN3A2	1431	11.6462316901877	0.107306170105585	0	0	2.37794
IL2RG	6284	15.987590867376	0.0778199775973854	0	0	2.3688
KRCC1	6916	15.1897640528392	0.0815977077093405	0	0	2.36108
HDDC3	5726	19.6893125531186	0.062575058109808	0	0	2.34902
KIAA1407	6727	7.07073835886495	0.172103356385453	0	0	2.32446
NNT-AS1	9316	15.0223903143472	0.0802424086241212	0	0	2.30606
DPYSL2	3793	7.98397653772692	0.150880936254938	0	0	2.30478
AIDA	409	16.7229413872277	0.0719184748925793	0	0	2.30168
PRIMPOL	10712	16.6813160036506	0.071773790835562	0	0	2.29307
VPREB3	14954	8.215189913701	0.14565773530812	0	0	2.292
LXN	8010	11.423687301776	0.104666150653371	0	0	2.29052
CKS1B	2702	17.1350506114108	0.069702384826536	0	0	2.28842
DPAGT1	3762	16.3088899062259	0.0724211132837573	0	0	2.26751
LINC00959	7302	15.1125743079019	0.0776095018133958	0	0	2.25461
LARS	7026	19.6589727880726	0.0596332981183636	0	0	2.25375
DPY30	3791	13.0360994552717	0.0895712841813286	0	0	2.24647
CREBL2	3048	15.8350432124238	0.073726380921571	0	0	2.24616
PRIM1	10709	16.2357304004088	0.0716993999953787	0	0	2.24092
ARMCX2	892	9.77784205038447	0.119022948450286	0	0	2.24045
CAPG	1977	11.3896551829531	0.101096431069907	0	0	2.22138
SYT17	13435	9.36685008358437	0.122894548389954	0	0	2.22089
MSANTD2	8747	14.7846359569775	0.0775850967796664	0	0	2.21463
AKR7A2	456	15.055227893594	0.0759245111845808	0	0	2.20849
FCRLB	4697	12.3734077343702	0.0923678167657144	0	0	2.20825
DAD1	3348	13.2190816994336	0.0863703835528367	0	0	2.20647
THYN1	13776	17.4833321194595	0.0647838221804624	0	0	2.19259
PUS7	11021	11.4335493293847	0.098905698695149	0	0	2.18987
IGFBP4	6192	8.14601752397525	0.138664087212281	0	0	2.18792
GTF2H1	5570	18.108730318657	0.0623255057357207	0	0	2.18652
ABCA6	31	8.00121544270449	0.140920311746669	0	0	2.18485
ARFIP1	790	13.8918884110951	0.08110829484291	0	0	2.18366
RUVBL1	11977	14.654645950507	0.0767776664310174	0	0	2.18124
CD24	2280	7.84265372724631	0.142950333936692	0	0	2.17514
ESYT1	4264	15.8211445738421	0.0708538907680261	0	0	2.17496
C8ORF82	1848	12.8620555466055	0.0867885430124469	0	0	2.16787
ARMC10	883	16.3326195396577	0.0682116277419108	0	0	2.16456
LCLAT1	7046	14.1028320248109	0.0787022934572525	0	0	2.15834
PLAC8	10309	7.74216534758173	0.143085928284418	0	0	2.15516
ECHS1	3928	18.8918205914079	0.0586000749385498	0	0	2.15407
LPAR5	7869	12.941286874997	0.085298257308935	0	0	2.1493
BRI3BP	1388	11.6096700847373	0.0946947703907565	0	0	2.14262
AGBL2	364	13.8703465372715	0.0792187865286097	0	0	2.14175
TRAPPC1	14292	11.98258956571	0.0915845961055013	0	0	2.13972
SAC3D1	12017	10.3939775001018	0.105572641862945	0	0	2.13957
RBM4B	11299	16.5132779687459	0.066354785345893	0	0	2.13722
LY75	8018	10.3134478649526	0.105727462865811	0	0	2.12935
OSGEPL1	9722	18.7310775423374	0.0579527461436398	0	0	2.12214
CBX1	2063	15.9100295430124	0.0682040254689044	0	0	2.12156
KMO	6889	11.6197489408914	0.0933115875768467	0	0	2.12028
TPST2	14257	12.4629773279171	0.0869414720693803	0	0	2.11924
PDCD6IP	9983	17.9482530215574	0.0602313007902672	0	0	2.11557
APOBEC3C	734	16.9674642496401	0.0635746138120275	0	0	2.11213
RACGAP1	11150	11.8716618090401	0.0906928856487203	0	0	2.10917
POP5	10518	11.5556400216247	0.0931088491476121	0	0	2.10808
FAM96A	4568	18.3024365370374	0.0587037507470466	0	0	2.10588
NT5DC1	9476	14.7679972902554	0.0727140123825448	0	0	2.10503
CDK2AP2	2412	13.0545765141285	0.0819338043672167	0	0	2.09887
FAM69A	4537	15.9873391635578	0.0668608135779144	0	0	2.09787
MKKS	8516	12.7412857526771	0.0836563339299899	0	0	2.09346
CRYZ	3103	10.4678299772258	0.101627478674132	0	0	2.09046
STYXL1	13335	18.2541974506316	0.0581201814020509	0	0	2.08629
MPV17	8632	15.6463076280481	0.0677341322790674	0	0	2.08463
SLAMF6	12478	14.9793916423864	0.0703882823906266	0	0	2.07682
MITD1	8512	15.1652728020653	0.0693604123173309	0	0	2.07321
ZNF232	15499	12.0038796704072	0.0874491453995134	0	0	2.07014
RP5-886K2.3	11774	18.9487116170988	0.0553963931720782	0	0	2.07009
CISD1	2685	15.4951445865021	0.0674497179638762	0	0	2.06357
KIAA0040	6685	13.2248427753298	0.0789870228233792	0	0	2.06278
MEST	8363	8.0277858708501	0.130086806215928	0	0	2.06238
PSMB9	10881	11.176305043106	0.0932529344231909	0	0	2.0594
ZNF439	15605	12.7923437560338	0.0813944005382996	0	0	2.05797
ECI1	3929	16.3492807975109	0.0636608621443814	0	0	2.05738
TMCO6	13878	13.9863916718419	0.0743969388169381	0	0	2.057
C14ORF142	1521	13.4012553305436	0.0774538401530216	0	0	2.05335
MINPP1	8487	9.10856449987432	0.113852534323867	0	0	2.052
PRPS2	10795	17.2262272638188	0.0601603411280718	0	0	2.05101
GIN1	5214	13.0465035679679	0.0793889387287525	0	0	2.05018
ZNF512	15642	17.9814305057409	0.0576007921295788	0	0	2.05017
ASF1A	951	11.0403565861517	0.0935341648842129	0	0	2.04578
LINC00094	7160	13.2354650123168	0.077825936197374	0	0	2.04211
ELL3	4079	10.5307670034593	0.0976464477842847	0	0	2.03961
RAB5B	11124	14.4913068889113	0.0709504557781139	0	0	2.03943
ALDH18A1	471	19.085375581567	0.0537821938503778	0	0	2.03701
AP2B1	686	15.117734215051	0.0677434642177768	0	0	2.03373
ZNF137P	15455	13.0851784767872	0.0781279244107347	0	0	2.03118
CD180	2267	12.4677069539121	0.0819613225944987	0	0	2.03055
RNASEH2C	11534	16.6085167527252	0.0615193723127022	0	0	2.03037
PRDX1	10690	13.2574186234217	0.0770091753398092	0	0	2.02924
TIMMDC1	13806	18.8347106913257	0.054146815103293	0	0	2.02769
SWI5	13392	15.8433818287724	0.0643366680475901	0	0	2.02695
ADAM1A	245	10.5569815908094	0.0964390199715264	0	0	2.02526
ZNF767	15791	13.5956206373564	0.0748777248393408	0	0	2.02512
BTK	1425	14.9072232613313	0.0680750488585214	0	0	2.02064
ABHD14A	66	13.5683669413652	0.0747522510764853	0	0	2.01987
ZCCHC18	15322	9.24828485805538	0.108865804760488	0	0	2.00948
EFTUD1	3984	17.2558303137193	0.0582814579516956	0	0	2.00791
PTER	10940	14.107629006094	0.0711900034510256	0	0	2.006
PSMB10	10873	13.1920776898098	0.0760288052830422	0	0	2.00413
PPP1CA	10585	14.5297244280367	0.0690145269374919	0	0	2.00383
SLC35A5	12641	11.2985929874169	0.0885910623313893	0	0	2.00132
ALG8	498	15.1592316385894	0.0655823525225979	0	0	1.99195
ALDH6A1	482	17.2571110753425	0.057568776314594	0	0	1.99097
APPL1	758	12.8052988153428	0.0775065914037102	0	0	1.98962
GTF2H4	5574	15.0529974709774	0.0658817788460305	0	0	1.98855
SP110	12995	17.4175299752543	0.0568206747434616	0	0	1.98574
POLR3GL	10499	16.4089789842248	0.060292924407482	0	0	1.98528
LRRN1	7958	8.79671429667459	0.112330493216848	0	0	1.98362
C2ORF76	1756	8.70011418404036	0.113544395598071	0	0	1.98323
NUDT5	9523	17.3291542286849	0.0569920008887251	0	0	1.98292
TNFAIP8L1	14120	12.6451736477277	0.0779723458193588	0	0	1.98065
GYS1	5620	14.5881762930403	0.067185116088974	0	0	1.97261
LOC283357	7681	7.90370243366513	0.123809029898798	0	0	1.97048
TMEM260	14022	18.2961854992032	0.0533671776876817	0	0	1.96757
ASB16-AS1	939	15.9552946031906	0.0611051941773673	0	0	1.96557
PIGF	10204	15.3550514730199	0.0634869278487209	0	0	1.96543
UCP2	14736	13.1736362737587	0.0738868499148086	0	0	1.96341
FASTKD1	4595	14.8733883701993	0.0648951715253375	0	0	1.95235
S100PBP	12008	15.4233960440582	0.0625620484938418	0	0	1.95195
ALG6	497	16.0247511608286	0.0602034192265267	0	0	1.95172
RAB10	11076	10.9737933869558	0.0878698038083641	0	0	1.95107
RNASEH1-AS1	11531	13.6900721442501	0.0704322228504337	0	0	1.95101
DHTKD1	3567	15.5853864029135	0.0618582882267601	0	0	1.95083
COG4	2879	18.96949779474	0.0507759694708799	0	0	1.94962
DTD2	3828	15.1333312457813	0.0635528528985537	0	0	1.94769
ME2	8300	13.9345973912293	0.0689778090978098	0	0	1.9469
DERA	3515	12.1157935814655	0.0792541522338896	0	0	1.94562
RPS6KA1	11884	12.4304014713176	0.0772447910562128	0	0	1.94556
CSK	3123	18.9048566746269	0.0507645116009271	0	0	1.9449
ITGB7	6469	12.356232980021	0.0776060074608818	0	0	1.94385
MEF2C	8339	10.4735056902415	0.0915339415688615	0	0	1.94353
TALDO1	13496	10.9617995679946	0.0870291965439402	0	0	1.93723
SYK	13404	12.8962270578598	0.0739593768313765	0	0	1.93696
HSF5	6032	10.6729992929747	0.0893500909043982	0	0	1.93674
PTPN6	10987	13.0056340295989	0.0733158216241031	0	0	1.93659
BCL11A	1247	13.4318589841214	0.070974427085941	0	0	1.93632
ECHDC1	3925	14.5933454554625	0.0652724957841463	0	0	1.93528
TLR10	13839	10.1668193506701	0.0936061083881727	0	0	1.93412
STAP1	13237	13.7102140935538	0.0691367016096104	0	0	1.92903
NDRG3	9087	15.2495745598221	0.0621495100562289	0	0	1.92887
TRAPPC12	14295	15.3973244422196	0.0614722437025179	0	0	1.9272
HAUS1	5670	16.4702217284851	0.0574309028721955	0	0	1.92639
CDK4	2413	13.2246605485668	0.0714553163160045	0	0	1.92515
FAM117A	4382	14.6022292905535	0.0646377016765783	0	0	1.92366
PPM1M	10581	13.0663804479739	0.0721365411526402	0	0	1.92194
ARPC1B	900	14.1517000413892	0.0665928955988882	0	0	1.92173
TSTD1	14492	10.9665233247338	0.0857820216104667	0	0	1.9195
DCAF17	3388	14.9606364735749	0.0628620366328353	0	0	1.91913
ICAM2	6100	10.1760618894152	0.0922430666276657	0	0	1.91676
LOC100130458	7433	11.5812840056968	0.0808876771280342	0	0	1.91426
TMEM42	14035	15.0341461850162	0.0623061963073971	0	0	1.91417
LYRM7	8039	16.6407042713326	0.0562865299637864	0	0	1.91408
ACTL6A	202	11.487995560131	0.0814942162737721	0	0	1.91349
DDX5	3470	11.8738540837505	0.0787865929054247	0	0	1.91255
BTN3A3	1432	8.81271997437719	0.105860277144088	0	0	1.90913
QRSL1	11064	10.8129832281864	0.0861393238311507	0	0	1.90716
CCS	2245	13.4103535656182	0.0693673785592693	0	0	1.90559
PLGRKT	10369	17.678570621812	0.0525533037219974	0	0	1.90404
SLC25A11	12557	13.7932165435191	0.0673431640907472	0	0	1.9038
PREB	10696	16.3357239871261	0.056846674260754	0	0	1.90347
SHMT2	12411	13.5135741983304	0.0686793366967949	0	0	1.90277
CENPK	2499	10.330039769638	0.089575538517976	0	0	1.8991
CYSLTR1	3329	13.3064837464776	0.0694846881860511	0	0	1.89815
MEA1	8302	16.5575490120128	0.0557664572370798	0	0	1.89652
SLC35A1	12637	14.5068760439061	0.0636067405917359	0	0	1.89571
TRAPPC6B	14303	13.4198621158749	0.0685867003647352	0	0	1.89267
MRPL24	8675	19.2449184226119	0.0477346465546871	0	0	1.89034
WDR77	15085	16.4170833039378	0.0559476954138542	0	0	1.89015
PHB	10135	17.7288711360781	0.0517773594570849	0	0	1.88943
TSPAN31	14466	14.7034029922555	0.062295437582839	0	0	1.88682
AKR1A1	449	15.8256040698612	0.0577342063459887	0	0	1.88384
DET1	3522	14.1737616416646	0.0643001068172125	0	0	1.88084
ANAPC16	561	17.1272212216758	0.053194155491245	0	0	1.88044
C2ORF43	1741	16.4923973163248	0.0551264786579843	0	0	1.87796
BLNK	1319	14.0726540713344	0.0645899836568403	0	0	1.87768
RAD50	11157	15.4599054838604	0.0587680288246271	0	0	1.87716
TRAF3IP3	14277	12.302269329104	0.0737628273774695	0	0	1.87573
CYB5D2	3274	15.5982740752121	0.0581325645844878	0	0	1.87484
WASF1	15022	8.49067192189639	0.10672363889305	0	0	1.87404
FANCL	4583	9.06079014426399	0.0999616804002203	0	0	1.87349
RMND5B	11523	16.8778194904781	0.0536030977435077	0	0	1.87216
AP1M1	679	14.8732414747525	0.0608244700012827	0	0	1.8721
C9ORF91	1879	11.8893444630476	0.0760767146014848	0	0	1.8719
RGS19	11431	11.0614767195668	0.0817190646869841	0	0	1.87116
RNF20	11584	11.3618517531546	0.0795053343813524	0	0	1.87038
LAMTOR2	7008	13.6518569311158	0.0659453800119624	0	0	1.86642
CPNE3	3009	12.4697541839822	0.0719687593272698	0	0	1.86275
ALDH5A1	481	12.0578604387238	0.0743544815688812	0	0	1.86162
SMARCAL1	12801	16.3823160899114	0.0547235412989653	0	0	1.86154
CDC7	2374	11.1439898989361	0.0804270020034562	0	0	1.86126
RP6-206I17.2	11779	13.5746105396566	0.0659937993617653	0	0	1.86069
C7ORF55	1829	11.8359623455993	0.0756618543072004	0	0	1.86029
NOSIP	9350	8.57974747941163	0.10429504952159	0	0	1.85938
PIK3AP1	10224	14.5229478132146	0.0615607459323268	0	0	1.85838
DNAJA3	3676	18.3963752921678	0.0485544902565884	0	0	1.85733
VKORC1	14943	12.3965110063626	0.072050704713129	0	0	1.85726
FBXO6	4660	9.87027234838868	0.0904731365405182	0	0	1.85703
POLR2E	10484	10.5794308899782	0.0843325563109947	0	0	1.85599
YIF1A	15211	14.7161600723481	0.0606179171710806	0	0	1.85583
IMPDH2	6317	11.9121923283612	0.0748034762096737	0	0	1.85456
C9ORF69	1873	12.7108043756648	0.0699837463961771	0	0	1.8526
PAQR8	9846	10.6444235715668	0.0831877361238147	0	0	1.84739
TRMT1L	14396	13.5390136421135	0.0651174114512353	0	0	1.84245
PKIG	10282	8.86319253819431	0.0994569973861171	0	0	1.8423
GDI2	5153	16.1398843210793	0.0545742944358002	0	0	1.84143
M6PR	8056	13.1484561511356	0.06685876196806	0	0	1.83921
TLR7	13844	9.38273905336489	0.0936259402907873	0	0	1.83842
UBL7	14696	16.7537048504994	0.0523969190453735	0	0	1.83763
TRMT13	14395	13.2390602362167	0.0662316483550263	0	0	1.83635
POLA1	10453	13.3177546170684	0.0658208180787815	0	0	1.83602
MRPL48	8697	13.8635328089454	0.0632082445733213	0	0	1.83565
DCP1B	3408	11.4106060119916	0.0766948112095515	0	0	1.83418
SLC39A4	12678	8.78099371078063	0.0995622247496721	0	0	1.83306
ATXN10	1117	16.3515833133049	0.0534298300401142	0	0	1.83231
PPIL1	10566	7.1204605521939	0.122578580940771	0	0	1.83123
DBI	3373	11.4496774514968	0.0761127891309081	0	0	1.82952
OPN3	9638	9.88210698102838	0.0880977232785044	0	0	1.82841
ZNF382	15576	16.7425551047171	0.0519710759300231	0	0	1.82783
RSAD1	11929	15.3076657166646	0.0568334930172038	0	0	1.82765
C21ORF33	1714	16.2801762173414	0.053394463096405	0	0	1.82674
MVB12A	8860	10.8512269954923	0.0800768301166209	0	0	1.82631
PIGV	10218	16.0050865579273	0.0542112790766834	0	0	1.8247
NTPCR	9491	13.5463573083482	0.0639927539036764	0	0	1.8237
SP140	12996	11.0398033032254	0.078446979667779	0	0	1.82265
PDE6D	9997	19.3097539980562	0.0448194371458346	0	0	1.82191
GLB1	5240	11.1408775957861	0.0776098456472455	0	0	1.82089
KIF15	6760	9.04148272862144	0.0955636838290249	0	0	1.82012
NDUFAF3	9109	11.5449399899299	0.0747658747597171	0	0	1.81903
LINC00494	7215	9.64017266697224	0.0895228421449937	0	0	1.81884
DENND2D	3504	12.2002101296695	0.070645267452707	0	0	1.81741
CKLF	2698	10.3145930099197	0.0834808888558456	0	0	1.81639
ANKRD16	599	15.6201045387101	0.0551050003612081	0	0	1.81598
KCNN4	6621	10.0082161304046	0.0859045262873807	0	0	1.81473
NDUFB5	9120	12.0387754992189	0.0713773380534703	0	0	1.81415
FAM216A	4491	11.6590723840934	0.0736182163819614	0	0	1.81293
ATOX1	1031	9.8893364824422	0.0867301877076897	0	0	1.81215
HADH	5649	14.8704686693131	0.0576459158620335	0	0	1.81155
DDX60	3480	10.1303954258354	0.0844617134862805	0	0	1.80955
C16ORF52	1556	17.3631540636147	0.0492701303076007	0	0	1.80937
DPEP2	3766	10.3925986045699	0.0822527099713322	0	0	1.80853
UBE2L6	14671	12.6739416742909	0.0673661001048861	0	0	1.80725
PDSS2	10035	12.3057574617615	0.0693718825177687	0	0	1.8071
SPIN3	13065	15.0467477085148	0.0566574690409747	0	0	1.80564
IFI35	6136	10.6256858017365	0.0799924515821901	0	0	1.80247
C15ORF40	1540	11.2229261421277	0.0756462255795006	0	0	1.80122
GMPR2	5299	12.7668527211239	0.0663432343137992	0	0	1.79875
TFB1M	13699	15.1972205483545	0.0557255822246001	0	0	1.7986
ATIC	1022	14.3947426687029	0.0587948231805368	0	0	1.79793
PCMTD1	9950	16.7750417161505	0.0504464981276437	0	0	1.79781
BOLA3	1354	10.5070065562945	0.0804849305541194	0	0	1.79708
POC1B	10442	11.2639160418043	0.0750683156553777	0	0	1.79697
CORO1A	2958	10.7087171108315	0.0789550210640497	0	0	1.7969
FAM220A	4496	10.5233041278277	0.0803344676448422	0	0	1.79674
SEPT6	12241	13.961318750094	0.0604932661750294	0	0	1.79572
WDR34	15052	14.3841631129524	0.0586106614057546	0	0	1.79386
METTL8	8390	9.06554071748371	0.0928625877996382	0	0	1.79235
TMEM205	13987	10.9004591068169	0.0771237358736554	0	0	1.7909
HRSP12	5999	18.0656274929968	0.0465076058749389	0	0	1.79028
ACN9	162	11.0449059172826	0.0759499962449579	0	0	1.78864
ATPAF1	1108	13.5692423956764	0.0618020286036244	0	0	1.78832
COQ5	2954	13.2996787056398	0.0629158097497174	0	0	1.78603
ECH1	3924	18.0750515071821	0.0462665502061029	0	0	1.78543
BCAP31	1232	13.5733194036435	0.0615739602215075	0	0	1.7848
UBE2T	14681	9.04648061299903	0.0923559653917372	0	0	1.78447
IL24	6278	11.541790412857	0.0723718249169228	0	0	1.78423
SRD5A1	13128	11.5486484890899	0.0722958058790643	0	0	1.78376
ZNF514	15645	11.0062936847688	0.07563489971189	0	0	1.78072
CCT7	2254	16.8229743469715	0.049360794785924	0	0	1.77817
CDK5	2414	13.4228526246564	0.0618461178565321	0	0	1.77787
AIFM1	412	12.7315024085953	0.0650843971655421	0	0	1.77599
PFKP	10099	8.97496749928595	0.0921523796962002	0	0	1.77407
ALOX5AP	517	9.71093139648272	0.0851529076789137	0	0	1.77389
DCPS	3410	13.0627122826328	0.0632586343484236	0	0	1.77317
GOLGA5	5349	11.7121306586195	0.0705384346598779	0	0	1.77295
ACP6	177	12.3178123444425	0.0670687531909644	0	0	1.77294
TRPT1	14420	14.3587132162251	0.0574786999067508	0	0	1.77193
UQCRC1	14799	10.7493088871619	0.0767659914261766	0	0	1.77176
AMDHD1	537	11.1459461893525	0.074005466637646	0	0	1.77136
PRPSAP1	10796	18.8916187368209	0.0436533485617608	0	0	1.77115
NELFB	9156	14.517141578689	0.0568039301422726	0	0	1.77108
CAT	2040	14.0374847241917	0.0587378432352826	0	0	1.77096
PYCRL	11045	13.709329892621	0.0601216407832945	0	0	1.77059
LACTB2	6989	9.72735342596901	0.0847130229275026	0	0	1.77035
RPAP3	11789	12.4635104889896	0.0658821279054012	0	0	1.76678
RNF170	11573	19.5172907596641	0.0420432738720985	0	0	1.7661
PYCARD	11042	7.85806766880592	0.104281519734637	0	0	1.76473
EIF3J-AS1	4041	10.352642044604	0.0791372841199943	0	0	1.76453
TRAC	14269	8.6906110955475	0.0942131918470631	0	0	1.7639
GLIPR1	5253	7.33705077410779	0.111554381532968	0	0	1.76355
C16ORF98	1575	12.6019741305268	0.0649133295781701	0	0	1.763
FIBP	4763	12.6949015302541	0.0644230392179362	0	0	1.76277
POLD4	10459	12.0723902222928	0.0675848114432102	0	0	1.76041
GPALPP1	5374	15.9438288891156	0.0510291844832768	0	0	1.75759
DBNL	3378	12.6628233784121	0.06422444148954	0	0	1.75718
HPCAL1	5974	11.1123388073934	0.073156357950939	0	0	1.75679
HDHD1	5730	10.5775568233867	0.0767572889890303	0	0	1.75553
MPND	8620	11.4714352252198	0.0707457500872186	0	0	1.7551
NTHL1	9483	14.6378422738724	0.055416571388245	0	0	1.75464
PLEKHJ1	10361	14.0552758974834	0.0576999114291978	0	0	1.75441
NCF4	9051	11.8088136125746	0.0686693207293856	0	0	1.75431
BBS10	1222	9.89278397314961	0.0818983032589087	0	0	1.75346
ARL2	865	9.57272305257983	0.0846199964202422	0	0	1.75326
CCDC53	2145	16.0063459198084	0.05052725328623	0	0	1.7517
CCT3	2249	14.7169826027862	0.0549539309169581	0	0	1.7517
LMAN2L	7373	13.9061116706688	0.0580680563543318	0	0	1.75018
CRELD1	3052	13.8940289307891	0.0580143342485281	0	0	1.74842
MLLT11	8536	12.0999568244363	0.0665717246724093	0	0	1.74777
CTDSP1	3177	13.2602950493524	0.0607423684003022	0	0	1.74771
FLOT2	4846	13.5416433879945	0.0594340436909792	0	0	1.74695
PCMT1	9949	9.58389840069162	0.0839230682120471	0	0	1.74631
SNX10	12929	11.5092600104335	0.0697760962796091	0	0	1.74481
KB-431C1.4	6561	10.0527250735574	0.07987526204671	0	0	1.74468
UFSP2	14744	12.1931702596051	0.0658474140514581	0	0	1.74459
HINT2	5812	16.2524785742926	0.049386237551083	0	0	1.7443
SLC35B3	12643	14.7453248139468	0.0543885941280921	0	0	1.74349
G6PD	5018	11.8353140634985	0.0677572308257955	0	0	1.74343
RTN4IP1	11959	12.2972598483082	0.0651572059326711	0	0	1.74262
ORC2	9697	12.3259631043452	0.0648838828519941	0	0	1.74081
FBXL4	4627	12.4519805392678	0.0642241110309316	0	0	1.74076
UNG	14779	10.3639316614625	0.0771260491178262	0	0	1.74029
LOC100134937	7467	9.96494219987864	0.0801802265242909	0	0	1.73988
LIAS	7125	11.7489466702378	0.0679827116038561	0	0	1.73956
CSTF3	3160	16.1106753318494	0.0495324876693055	0	0	1.73869
NIT2	9251	12.87253057999	0.0619898134521477	0	0	1.73865
HEATR5A	5737	9.67337009636774	0.0824598731579922	0	0	1.73829
VPS72	14985	13.9420059885965	0.0571130573204092	0	0	1.73661
KLF8	6827	7.98927438527234	0.0994802303604229	0	0	1.73481
FPGT	4925	11.1976412540607	0.0709355165419896	0	0	1.73425
MDH2	8293	16.9685409280451	0.0467995830420403	0	0	1.73402
SGK223	12341	8.78807103324706	0.0902901154708222	0	0	1.73325
GRHPR	5497	12.1828920247433	0.0650840228891932	0	0	1.73257
CPOX	3015	7.97349336353416	0.0993899480350404	0	0	1.73206
RPP40	11851	8.92458074252911	0.08868916847643	0	0	1.73089
PNKP	10419	12.2184875893144	0.0647715195568239	0	0	1.73077
FAM173A	4439	10.6920604752729	0.0739917496297998	0	0	1.73042
INO80E	6337	11.7426993056388	0.0673440727731398	0	0	1.73003
SKA2	12463	9.05993397235592	0.0872836159880776	0	0	1.73001
CMSS1	2809	9.74286887226909	0.0811142760666513	0	0	1.72942
TMEM109	13898	13.0795336555031	0.060391717140129	0	0	1.72895
IARS2	6093	13.1561197068136	0.0600130821448789	0	0	1.72852
POLD2	10457	14.6188859491223	0.0539853187444805	0	0	1.72812
METTL4	8385	11.4087923114904	0.0691187668395125	0	0	1.72735
BANF1	1203	9.55886864482746	0.08246944818287	0	0	1.72706
PYCR2	11044	14.3736861850922	0.0547981472714134	0	0	1.72626
FGR	4754	9.68735022021215	0.0812324633945602	0	0	1.7254
SEC62	12188	9.39857896288663	0.0836733818992108	0	0	1.72478
THTPA	13770	14.4030112661329	0.0545162920923364	0	0	1.72333
PNOC	10428	10.2795924247218	0.0763456195170063	0	0	1.72286
PAIP2B	9809	9.03641586004129	0.086836820700687	0	0	1.72273
MS4A1	8739	7.14485194899563	0.109810622684875	0	0	1.72259
SH2D3C	12361	15.130908099029	0.0518000605340129	0	0	1.72164
DTX3L	3839	10.7720708673603	0.0726773176928529	0	0	1.72057
CHEK2	2596	14.4474166213897	0.0541789102584744	0	0	1.7204
C11ORF80	1489	8.5406957329219	0.0914575575861159	0	0	1.71845
SMIM14	12833	14.1743863086136	0.0550734256363984	0	0	1.71788
PARP1	9857	11.8809548969196	0.0654215522348525	0	0	1.71389
PAPSS1	9840	11.4240838851029	0.0680369752954165	0	0	1.71387
SACS	12019	7.11359484824869	0.109150878610786	0	0	1.71292
ZSWIM7	15882	13.4740679803542	0.0576143297981736	0	0	1.71273
BCKDHB	1244	15.1058649394745	0.0513432915543229	0	0	1.71188
PDIA4	10014	13.8779379991387	0.0557855108936233	0	0	1.71023
NDUFAF2	9108	14.2403677902788	0.0543513107654168	0	0	1.70998
CBR4	2061	14.9550746894655	0.0515829141114162	0	0	1.70696
NDUFA3	9097	11.5457098308486	0.0668125482669481	0	0	1.70692
BABAM1	1180	14.1348978226196	0.0545685905029034	0	0	1.70683
TBCE	13565	16.9911475795709	0.045389297648758	0	0	1.70671
COX15	2970	14.9409609075709	0.051603270282989	0	0	1.70646
C1GALT1C1	1631	10.3688434026008	0.0741758019886117	0	0	1.70423
CEACAM1	2453	11.8218444262081	0.0650500334008081	0	0	1.7041
KRIT1	6920	15.3870122824141	0.0499560308064475	0	0	1.7037
SYTL1	13443	9.30747987535008	0.0825629800505647	0	0	1.70344
HDAC1	5713	15.1436853747464	0.0506651644782817	0	0	1.70203
GGCT	5185	14.625332530672	0.052373931181372	0	0	1.70053
NCKAP1L	9054	10.6975468872328	0.0715571550804542	0	0	1.69994
PHKB	10163	14.8066564643394	0.0516857816698151	0	0	1.69972
BCS1L	1272	13.6864777447752	0.0558617504951858	0	0	1.69884
CDIPT	2397	16.3330088432642	0.0468010792971642	0	0	1.69867
TP53	14211	12.2702206621243	0.0622943233824509	0	0	1.69862
NME1	9295	8.46930534435124	0.0902347485828316	0	0	1.69846
OAZ1	9582	12.4092628056291	0.061583720561012	0	0	1.69844
C5ORF45	1796	11.2092234281285	0.0680834054660671	0	0	1.69721
ATL1	1023	10.4325181774597	0.073142537803309	0	0	1.69709
PDDC1	9986	15.755074731343	0.0484245189062482	0	0	1.69694
PDZD11	10039	12.6914396975669	0.0601029174216979	0	0	1.69677
STAT6	13256	14.878311373406	0.0512539486452549	0	0	1.69651
AP2M1	687	12.0653693703174	0.0631052128343482	0	0	1.69512
UPF3A	14785	14.2956759567047	0.0532415942016417	0	0	1.69481
ACSL5	191	15.7379260987796	0.0483225141597932	0	0	1.69407
ABCB7	39	13.9959584751037	0.0543335388349959	0	0	1.69402
COMMD1	2919	14.1271580168244	0.053796023056371	0	0	1.69347
TMEM69	14064	9.10470899305731	0.0833593192488595	0	0	1.69227
HSDL2	6027	18.7675311921653	0.0404095190016295	0	0	1.6916
OSTF1	9728	12.4067609506656	0.0611184433873801	0	0	1.69148
SKAP1	12465	7.36811302632181	0.102804371146642	0	0	1.69053
XAF1	15162	10.0795952223635	0.0750820461435303	0	0	1.68973
ECI2	3930	10.8398600992335	0.0697240751959424	0	0	1.68857
LOC286052	7716	7.36006657717764	0.102676012254492	0	0	1.68845
SKAP2	12466	12.5748014314373	0.0600889172744086	0	0	1.68834
VAMP8	14901	10.1184657005976	0.074498510491255	0	0	1.68624
EVL	4291	12.7878487648695	0.0589286960331703	0	0	1.68596
FAM175A	4443	12.2444893944646	0.0614488397532577	0	0	1.6846
PFKM	10098	10.0544883923662	0.0748072554065186	0	0	1.6843
MED11	8308	11.8513451488754	0.0634551397862515	0	0	1.68416
SORD	12976	14.2347842354024	0.0528215700753576	0	0	1.68401
C1ORF216	1658	12.1617720015533	0.0617708474712044	0	0	1.68324
ODF2	9600	15.81904907628	0.047461885954435	0	0	1.68273
CKMT2-AS1	2701	13.6449917691959	0.054968909933718	0	0	1.68185
FTO	4962	12.4295388641195	0.0603396243482422	0	0	1.68179
AK2	425	20.1164985955997	0.0372590383288639	0	0	1.68123
MRPL34	8682	10.2963407457407	0.0726043071806957	0	0	1.67895
TBCB	13561	10.9248078797017	0.0684000951001136	0	0	1.6786
PFN1	10100	8.21197333450455	0.0909490867706307	0	0	1.67815
MPLKIP	8619	11.9926932993881	0.0622428700919831	0	0	1.67767
COX11	2968	18.9211656278278	0.0394465781797921	0	0	1.67757
ELP4	4092	12.0540320070341	0.0619012074094477	0	0	1.67732
NLRC3	9278	10.6705262135179	0.0699210630877814	0	0	1.67725
ZFP62	15384	12.8600473518954	0.0579673223471695	0	0	1.67651
ATP11C	1037	12.6204083104687	0.0590408054539373	0	0	1.67611
PMVK	10415	12.7570772082044	0.0583971782451178	0	0	1.67595
MRPL40	8689	13.6833710882079	0.0543427240919738	0	0	1.67434
CBX7	2069	11.7830451578932	0.0630974586911299	0	0	1.67421
NDUFB10	9114	15.4771042777519	0.0478887839121125	0	0	1.67154
ANKRD46	625	8.14056247107474	0.0909869334189367	0	0	1.67097
HLTF	5875	7.53533911714801	0.0980615596990914	0	0	1.66893
PRDX5	10694	10.3830734327493	0.0711572040187209	0	0	1.66882
PNPO	10437	13.1912428297438	0.056006120701139	0	0	1.66878
LDLRAP1	7070	9.23279635576609	0.0799119550917259	0	0	1.66764
SNRNP25	12906	10.1929233745508	0.0723555980391421	0	0	1.6673
ENTPD1	4150	8.66280623589153	0.0851108965044497	0	0	1.66705
CSNK2B	3136	12.0481086525147	0.0611414248172301	0	0	1.66629
DYNC1I2	3881	13.2249549370834	0.0556895540888398	0	0	1.66612
SRBD1	13123	11.2796139157465	0.0652782174495629	0	0	1.66591
LRRC8D	7952	11.2850163368489	0.0651363202938812	0	0	1.66447
GTF2H2B	5572	9.19388594335053	0.0799159154135747	0	0	1.6641
ZDHHC23	15348	9.51287524983256	0.0771843530825106	0	0	1.66353
SH2B2	12355	7.97020539478987	0.0920971252471079	0	0	1.66328
GLTSCR1L	5276	13.078232865555	0.0561138495396957	0	0	1.66309
TTLL1	14530	10.4399828761408	0.070291029079203	0	0	1.66306
SLC35A4	12640	13.4697298897796	0.054374314660188	0	0	1.66141
CLCC1	2709	15.0967988293396	0.0484947549508299	0	0	1.66107
NUDT22	9520	16.0378135189094	0.0456231750085414	0	0	1.66059
PSMG3-AS1	10913	14.1735336537636	0.051606081230686	0	0	1.6603
ANXA6	664	14.8026359165224	0.0493509933952752	0	0	1.65924
TBC1D22A	13544	14.3110236090329	0.051045722962111	0	0	1.65923
ORC3	9698	13.6369499157384	0.053510441512878	0	0	1.65832
CDC25B	2354	9.6856394964667	0.0752029596435005	0	0	1.65679
SUV420H1	13382	13.4656591738052	0.0540031408899597	0	0	1.65541
PAFAH1B3	9800	12.8553608794005	0.0565667547065116	0	0	1.65541
TTLL12	14534	13.3481946365646	0.0544761458998732	0	0	1.65538
TM7SF3	13858	14.7352678197479	0.0492853932113149	0	0	1.65431
STT3A	13312	12.145770528691	0.059745774716406	0	0	1.65366
ZNF692	15761	13.6985358303744	0.052948816311786	0	0	1.65327
WDR12	15041	12.7069380268047	0.0570196058310234	0	0	1.65238
NIPSNAP3B	9248	7.81307969792629	0.0926817692739944	0	0	1.6519
WDR18	15043	11.8433494033409	0.0611387219851386	0	0	1.65186
NCAPD2	9041	11.8369366123162	0.0611543130688131	0	0	1.65162
COPZ1	2947	14.4692252766967	0.0500165052337885	0	0	1.65141
AHSA1	405	9.63419512717477	0.0750609214827657	0	0	1.65078
WDR46	15063	14.8601526430918	0.0486507481266016	0	0	1.65056
CCDC92	2179	9.22651171959821	0.0782826397602554	0	0	1.64978
CYFIP1	3285	7.66403105953675	0.0942279524905106	0	0	1.64966
DHRS1	3555	10.5981276313664	0.068083676689163	0	0	1.64896
DYRK4	3895	13.6806069491254	0.052741131546754	0	0	1.64893
LSM2	7974	8.97039442041771	0.0804311860213408	0	0	1.64889
GCHFR	5131	8.10725546267433	0.0889423862146749	0	0	1.64841
SCYL3	12133	10.378224034882	0.0694376230317946	0	0	1.64791
TMEM218	13996	18.6750265472464	0.0385791157710988	0	0	1.64771
MTFR1L	8799	13.4045982779161	0.0537347099350192	0	0	1.64752
PARN	9856	16.5149621157004	0.04352532213812	0	0	1.64583
NDUFAF1	9107	8.52149622798022	0.084340599143064	0	0	1.64571
ZFP69	15386	12.4025764153721	0.0579358766268905	0	0	1.64553
C16ORF74	1564	7.07025530644402	0.10159525260233	0	0	1.64525
EIF2B3	4024	13.8770933676224	0.0517568129570588	0	0	1.64517
SDHC	12151	11.6643026529024	0.0615635205728527	0	0	1.64501
ANXA5	663	10.5617170985382	0.0679675927533547	0	0	1.64473
RNF214	11589	15.5078158001392	0.0462833210507209	0	0	1.64462
GMDS	5287	9.46658213572774	0.075777686402377	0	0	1.64417
VPS41	14977	12.7157774767198	0.0563363281163853	0	0	1.64303
CAPN3	1985	10.8310830906612	0.0661017820372444	0	0	1.64257
DMXL1	3657	9.43094874931944	0.0759054519767378	0	0	1.64246
MTX2	8838	13.8333696016879	0.0517441717829079	0	0	1.64239
STRBP	13305	11.9636824842984	0.0597951104239385	0	0	1.6419
AVEN	1135	12.4030573484105	0.0576672617528647	0	0	1.64177
MCM3	8271	11.6400716536139	0.0614363762995789	0	0	1.64162
PPP3CB	10641	12.995608782365	0.0550268413742278	0	0	1.64161
FKTN	4790	11.2384340685997	0.0636030150329733	0	0	1.64125
C11ORF83	1491	12.3810434159454	0.0577120765204412	0	0	1.64096
IQGAP1	6395	11.5436558739549	0.0618961317009858	0	0	1.64092
C6ORF211	1814	8.03342451184196	0.0889397127468244	0	0	1.6409
RASA1	11219	9.23019479323784	0.0773776487261513	0	0	1.64059
C1ORF123	1641	17.5928610232454	0.0405725459114499	0	0	1.6401
IRF3	6411	11.0394053938086	0.0646497519304498	0	0	1.64
HIST1H2BK	5835	7.09550043249789	0.100583538192394	0	0	1.63999
CWC27	3235	17.4874331549012	0.0407907300561416	0	0	1.63958
CCDC167	2117	9.6206352480888	0.0740999897381821	0	0	1.63908
NMRAL1	9305	12.4963414544199	0.0570063674432737	0	0	1.63849
CBFA2T3	2049	9.1347046047801	0.0779466175568725	0	0	1.6381
HSD17B8	6024	13.0378145904543	0.0545877805077362	0	0	1.63774
ACD	153	12.3165440357005	0.0577739240362341	0	0	1.63759
MAPKAP1	8174	10.6605967003857	0.0666659626868882	0	0	1.6366
SLC46A3	12700	9.79673301873122	0.0725226244343729	0	0	1.63635
FMO4	4862	11.1951355466442	0.0634096319954455	0	0	1.63567
RNASEL	11535	13.7432635780711	0.0516401446702321	0	0	1.63547
BSPRY	1405	8.70935443056199	0.0814497389708537	0	0	1.6351
PEPD	10061	13.7776135934829	0.0514711720616675	0	0	1.63484
VAT1	14909	12.6870026009087	0.0558870460571417	0	0	1.63471
MEN1	8354	14.6197078880516	0.0484680258533628	0	0	1.6342
SLC25A46	12590	12.0177017890106	0.058949889473428	0	0	1.63404
C11ORF24	1472	12.5059857700364	0.0566320205003811	0	0	1.63381
LOC100507616	7582	8.036126832283	0.0880607699258499	0	0	1.63316
AKR1B1	450	11.9365656928177	0.0592853029758603	0	0	1.63316
TTC31	14510	14.5681815093883	0.0485070358052569	0	0	1.63202
CREB3L4	3045	12.94022049606	0.0546022066304727	0	0	1.63191
NDUFA8	9104	9.04366553427531	0.0781250997355433	0	0	1.63188
EHD3	4001	10.3784472175304	0.0680375551023074	0	0	1.63142
DPM3	3779	9.94065603633546	0.0709876685211918	0	0	1.6309
GHDC	5199	11.1591429342182	0.0632297531567244	0	0	1.63081
LCK	7045	7.67429485677529	0.0917729167802022	0	0	1.62935
OIP5-AS1	9617	13.2286797828423	0.0532271485276952	0	0	1.62916
CPNE1	3007	11.8165881326505	0.0594646303755	0	0	1.62751
HLA-DOB	5859	13.7635412006289	0.0510495669486058	0	0	1.62746
RAD51AP1	11160	9.72401787020594	0.0722307815545479	0	0	1.62718
PPP1R21	10609	13.1999454888054	0.0532010515768086	0	0	1.62704
TMEM19	13975	11.7172514214536	0.0599276157960674	0	0	1.62697
SGOL2	12344	11.1620604924135	0.0628805182433421	0	0	1.62662
SLC39A10	12672	9.33311173755177	0.0751465596350074	0	0	1.62603
CD19	2268	10.7534695535057	0.0651768990971892	0	0	1.62549
SNAPIN	12879	11.7005453055495	0.0598669515140625	0	0	1.62504
TIA1	13777	15.4924447587192	0.0451964971457917	0	0	1.62473
NHP2	9226	14.0293710354693	0.0498802714148646	0	0	1.62427
TBC1D10C	13533	8.78569247099837	0.079528342561986	0	0	1.62305
TRIM27	14342	14.9555676904584	0.0467108561868132	0	0	1.62291
LOC100996457	7603	9.20376419470134	0.0758840255315646	0	0	1.62273
MCCC1	8261	12.2973882014857	0.0567907322034363	0	0	1.62268
ATXN2	1119	14.3788623109688	0.0485266198998627	0	0	1.62198
MGMT	8449	11.8560859239594	0.0587293627026172	0	0	1.62034
ZEB1-AS1	15358	9.88142435331303	0.0703629502189928	0	0	1.61921
ZNF30	15538	13.0024651771689	0.0534725691946493	0	0	1.61919
CARD8	2003	14.0918931754239	0.0493364172417593	0	0	1.61916
PLEKHA8P1	10346	11.8806917282405	0.058384496136366	0	0	1.61737
MARCH1	8187	10.9506160166144	0.0633402689931286	0	0	1.61733
NUPL2	9554	11.2576775706189	0.0615925623007953	0	0	1.61708
OXR1	9755	13.4005147485916	0.0517406748999255	0	0	1.61704
TFEB	13707	11.0209012588578	0.0628929561029377	0	0	1.6168
BAX	1215	8.11569641112525	0.0854049693783949	0	0	1.61678
MPG	8612	11.8249965686315	0.0585950018932276	0	0	1.61651
GNPDA1	5335	10.5275231623189	0.0657253368696985	0	0	1.61544
TMEM55A	14048	8.93520266052149	0.0773540551133634	0	0	1.6146
PIGN	10210	11.3743627834457	0.0607636261308616	0	0	1.61457
ILK	6304	12.8985551616039	0.0535076380781139	0	0	1.61347
SLC25A1	12555	9.36191180156988	0.0736746600878321	0	0	1.61299
RITA1	11509	14.4473285743295	0.0477242132212444	0	0	1.61271
ERVK3-1	4250	9.13721368140605	0.0754389924598266	0	0	1.6125
OXCT1	9750	12.1835209989934	0.0565718982724812	0	0	1.61244
ZNF260	15513	7.52146171102919	0.0915830728280366	0	0	1.61199
KPNB1	6908	15.6278331934936	0.0440760792924072	0	0	1.61196
SUDS3	13343	10.9770195663305	0.0627158298354666	0	0	1.61153
IFNAR1	6154	11.2670089585294	0.0610921979111132	0	0	1.61141
KLHL6	6863	9.31926754705479	0.0738575001331148	0	0	1.61138
PSMB3	10875	9.50400552108066	0.0723700280726106	0	0	1.61083
EXOSC5	4318	14.4495544858825	0.047592326323306	0	0	1.6107
GINS1	5216	8.56820186653714	0.0802458835095285	0	0	1.61056
IKZF3	6236	11.2410272049189	0.0611631510368307	0	0	1.61053
FAM114A2	4381	11.0956428844348	0.0619490794537052	0	0	1.61034
MGME1	8448	10.2299878750944	0.0671349843561362	0	0	1.6097
NEDD8	9144	14.6837769621917	0.0467601219169974	0	0	1.6095
TRAPPC6A	14302	8.58554600521366	0.0798613987457681	0	0	1.60843
PSENEN	10853	9.21766633493324	0.0743204350628308	0	0	1.60777
TIGIT	13791	7.74652960468078	0.0883037270861586	0	0	1.60664
TMEM116	13903	10.2753749946609	0.0665648828507617	0	0	1.60656
PIN4	10247	14.9247077302115	0.0458275881864006	0	0	1.60655
AGPAT1	378	11.0992903562987	0.0615670430668922	0	0	1.60586
ETNK1	4272	12.3763419740581	0.0551867742305343	0	0	1.60549
ELP3	4091	14.6548947432613	0.0465549927165582	0	0	1.60465
ATP5G1	1066	16.7163757332569	0.0407742731075056	0	0	1.60392
TEAD2	13646	14.0694670006868	0.0484286628612293	0	0	1.60366
PIGK	10207	11.7424551738654	0.0580227450598505	0	0	1.60362
TCF19	13608	10.8794523503681	0.0626038130537527	0	0	1.60336
RIPK3	11505	14.4421959816897	0.0471558284502353	0	0	1.60329
NSUN5P1	9468	12.5906111295556	0.0540634618593268	0	0	1.60291
L3HYPDH	6982	11.698051435235	0.0581708065235754	0	0	1.60268
PAXIP1-AS1	9893	8.73984426493586	0.0778236299435167	0	0	1.60232
HCLS1	5702	13.0249230227901	0.0522064429791598	0	0	1.60212
EXTL2	4327	11.1095638500756	0.061204485541924	0	0	1.60209
RAD51-AS1	11159	9.93458001713725	0.068436011496641	0	0	1.60201
METTL3	8384	11.9504636308993	0.056860767469703	0	0	1.6016
MCUR1	8287	13.0488466474957	0.0520661311972862	0	0	1.60148
SNX17	12936	13.4161815359628	0.0505650900284582	0	0	1.60035
SPSB2	13105	11.7329936357158	0.057770947661962	0	0	1.59973
PFAS	10087	10.3233657262186	0.065653119575657	0	0	1.59966
C2ORF68	1750	12.624340130024	0.0536447000772942	0	0	1.59907
SUCLG2	13339	11.6788753741104	0.0579867157767781	0	0	1.59906
MCF2L-AS1	8265	11.0487318981543	0.0612916036163108	0	0	1.59903
CCM2	2205	13.7626070896584	0.0491535408877139	0	0	1.59824
TMEM261	14023	15.3296569085777	0.0441003380059008	0	0	1.59775
AP2S1	688	9.12559822309648	0.0738792591485649	0	0	1.5957
SIPA1	12443	9.39910070899417	0.0716828177349454	0	0	1.59522
MTG1	8801	12.757853318237	0.0527502060266207	0	0	1.59436
ZMYM1	15430	10.6542151121856	0.0631348302876812	0	0	1.594
PIGP	10212	11.7867330504481	0.0570467685934701	0	0	1.59372
NEK7	9153	9.08905566437418	0.0739745040579168	0	0	1.59368
USP28	14838	10.4837294243039	0.064104258336907	0	0	1.59334
EFNA4	3976	10.2080401324132	0.0657561046188858	0	0	1.59244
EPRS	4191	15.7098042234234	0.0427078950115344	0	0	1.5921
BZRAP1-AS1	1444	9.98993196113969	0.0671251034427821	0	0	1.59171
CACNA1A	1905	8.13578101893701	0.0824040841917163	0	0	1.59154
CORO1B	2959	9.92212553511784	0.0675244907335405	0	0	1.59106
RUVBL2	11978	19.0275713356939	0.0351769015989672	0	0	1.59034
PRPSAP2	10797	14.3888254410382	0.0465005016520128	0	0	1.59007
RPA3-AS1	11785	9.16488923032013	0.0729825265933624	0	0	1.58983
ALDH3A2	478	10.8001515342024	0.0618998734287997	0	0	1.58945
MIPEP	8491	12.741731899285	0.0524291983660445	0	0	1.58891
LOC153682	7657	11.1754090522748	0.0597678088923383	0	0	1.58879
PKIA	10281	7.33313931207195	0.0910437898774108	0	0	1.58847
DECR1	3483	11.9667514096336	0.0557842021083574	0	0	1.58838
SLC25A45	12589	10.8140904345064	0.0617241480032843	0	0	1.58831
ITGB3BP	6466	11.7423574226499	0.0568397645675762	0	0	1.58824
SHISA5	12406	11.7041243689412	0.057019452811024	0	0	1.58817
OAS1	9577	11.763676158677	0.0566909987556405	0	0	1.58765
BCAS3	1237	12.337290564693	0.0540142378001899	0	0	1.5871
TCTA	13631	8.97911071147394	0.0741609362824776	0	0	1.58656
ZNHIT1	15844	12.142100385389	0.0548313961386326	0	0	1.58641
UBAC1	14639	9.2503665648385	0.0719412204072411	0	0	1.5861
F8	4345	7.66185832923009	0.0868476956870806	0	0	1.58602
SLC52A2	12714	12.0749879731105	0.0550921897855568	0	0	1.58583
BZW2	1446	11.0209253485975	0.0603481560142911	0	0	1.58567
LOC389765	7745	10.1777506091612	0.0652633718062571	0	0	1.58473
DROSHA	3810	11.4504849134668	0.0579810250628581	0	0	1.58437
GPD1L	5393	9.14620249866524	0.0725839279953466	0	0	1.58432
ORMDL3	9705	9.48249920976798	0.0700064538499201	0	0	1.58429
GOT2	5368	12.3684752567106	0.053663362224127	0	0	1.58418
SLC38A6	12668	10.4979387634752	0.0631777484636905	0	0	1.58363
VPS45	14978	17.0118404632015	0.038963860707475	0	0	1.5832
ZNF133	15451	14.8119350949921	0.0446882967981206	0	0	1.58219
SCCPDH	12094	10.9657127974052	0.0603254234333379	0	0	1.58174
HENMT1	5757	10.0005614665091	0.0661436676534405	0	0	1.5817
ALAD	466	13.1243237826143	0.0503626463057587	0	0	1.58115
TMEM107	13896	10.721560142124	0.0616083371053234	0	0	1.58067
TUBG1	14570	8.56361577586307	0.0771009487676092	0	0	1.58037
DUT	3872	13.3761310323519	0.0493437251470353	0	0	1.58011
RFXANK	11409	14.437982270254	0.0456983250993221	0	0	1.57985
FUCA2	4970	10.404565654024	0.0633839441926137	0	0	1.57952
HMBS	5879	7.96048217204528	0.082753437567459	0	0	1.57872
CNOT10	2841	15.7986620881329	0.0416725933764304	0	0	1.5783
SH3BGRL	12366	11.3336329702404	0.0580671602654754	0	0	1.57802
RER1	11375	16.0226872014504	0.0409963414942637	0	0	1.57666
ARHGEF9	846	11.0169291460668	0.0596212170257475	0	0	1.57663
AUH	1128	9.76929083776856	0.0671888279224595	0	0	1.57613
THEM6	13756	12.1929724669086	0.0538102811777112	0	0	1.57582
XPOT	15184	12.5057258991397	0.0524514308713517	0	0	1.57565
ZKSCAN1	15416	13.5691897644888	0.0483397151338934	0	0	1.57563
PRMT2	10754	13.6109449828345	0.0481814488695696	0	0	1.57548
AGMAT	373	13.11142300002	0.0499294116423478	0	0	1.57423
MIB1	8457	11.5029451389206	0.0568180573742814	0	0	1.57306
FAM213B	4487	12.0443043896915	0.0542482583977416	0	0	1.57285
MAST3	8215	9.66752585854113	0.0675051047688747	0	0	1.57201
UBE2D2	14656	14.2162804053813	0.0458764626051148	0	0	1.57155
ADRB2	331	7.33824226361958	0.0888247601325296	0	0	1.57115
MIF	8479	8.34443743255312	0.0780970902592424	0	0	1.57099
RGL2	11414	14.0202374165323	0.0464610680403579	0	0	1.57069
PSD4	10850	11.9184913723152	0.0546177954104296	0	0	1.57021
BIN2	1306	7.74606754994556	0.0838928070149138	0	0	1.56899
SFXN2	12331	13.4388850500922	0.0482927204023066	0	0	1.56808
SIGMAR1	12433	14.0783427582432	0.0460727531425107	0	0	1.56768
SHQ1	12415	10.8862459306279	0.0595604429933063	0	0	1.56742
TRIM44	14355	15.0244405785004	0.0431491148463681	0	0	1.56731
ARV1	925	13.069268111137	0.0495621353475666	0	0	1.56671
ATP2B4	1055	11.1381391518694	0.0581441835038385	0	0	1.56658
PHOSPHO2	10173	8.94661620449081	0.0723539619341795	0	0	1.56626
NCAPG2	9043	9.50875600423435	0.0679837586538506	0	0	1.5653
MRPL43	8692	10.5211748500048	0.0613872665341787	0	0	1.56468
SCP2	12119	10.2620852156468	0.0629179174057415	0	0	1.56446
LSM10	7969	9.3195548716484	0.069244989945698	0	0	1.5641
GBAP1	5110	11.3701169363024	0.056753661155661	0	0	1.56406
YBEY	15203	12.9345870128233	0.0498614679922899	0	0	1.56367
NUDT1	9507	7.74302918051312	0.0832835636009786	0	0	1.5636
BST2	1407	7.56856231340578	0.0851879805347599	0	0	1.56347
DHFR	3550	8.32619846975683	0.0773534769202733	0	0	1.56272
MAN2B2	8109	9.42245848200433	0.068332899029006	0	0	1.56251
HDDC2	5725	13.3175395686918	0.0483216483774305	0	0	1.56214
TTC13	14497	9.73014059555958	0.0661332520946906	0	0	1.5621
RMI1	11519	7.80168866840697	0.0824583611490962	0	0	1.56191
SNAPC3	12876	15.1333650659771	0.0424704922461444	0	0	1.56127
PTPRCAP	10992	8.05447066207641	0.0796201453796884	0	0	1.55973
TMEM154	13939	10.442870622291	0.0613720470802098	0	0	1.5593
MRPS34	8727	12.951905318184	0.0494773949287663	0	0	1.55922
MOSPD2	8604	9.21409840973554	0.0694858317740939	0	0	1.5586
TAPBPL	13507	9.81238857706965	0.0652465000205999	0	0	1.55857
JPX	6527	14.5195509332625	0.0440235757363378	0	0	1.55747
ARPC3	902	9.60525214476364	0.0664864589097882	0	0	1.55684
SPATC1L	13036	8.45949526248566	0.0754897185946818	0	0	1.55682
RCSD1	11337	8.4175132930532	0.075862551238058	0	0	1.55679
N6AMT2	8959	13.770910527225	0.0463426593708838	0	0	1.55637
DRG1	3807	12.9800647817213	0.0491314556255577	0	0	1.55588
RP5-1180C10.2	11773	10.3277913314824	0.0617145507295677	0	0	1.5555
TP53TG1	14221	9.87178767803406	0.0645574776456133	0	0	1.55541
CDIP1	2396	12.3637303849654	0.0515005979554733	0	0	1.55481
TCHP	13618	13.9944116888679	0.0453421426713989	0	0	1.55244
NME6	9298	8.84177179025384	0.0717563438675602	0	0	1.55235
DHPS	3554	12.8998574502836	0.049172977753703	0	0	1.55221
APOO	753	12.4302261428265	0.0510219133866371	0	0	1.55209
DNAJC16	3695	15.4603446819802	0.0409980115519643	0	0	1.55169
EIF2AK1	4018	13.307048130318	0.0475801567817394	0	0	1.55095
GCDH	5127	12.982512206762	0.0487544006696406	0	0	1.55074
ERCC1	4207	12.3408626310141	0.0512812924041953	0	0	1.55063
MYL6B	8910	8.57594620260681	0.0737761394638209	0	0	1.55046
SMC2	12810	10.0828873831444	0.06269856529733	0	0	1.54991
PDK2	10019	14.4202084883536	0.0438181291552282	0	0	1.54957
HSD17B10	6016	15.3267141899752	0.0412082162554819	0	0	1.54927
POT1	10523	11.9839425855144	0.0526634642843515	0	0	1.54876
SLC16A7	12513	11.0732285696477	0.0569637864855744	0	0	1.54839
KANSL1-AS1	6543	8.03125837423994	0.0784840571523143	0	0	1.54791
RP11-218M22.1	11655	11.3443740403972	0.0555609176370176	0	0	1.54789
FAM129C	4401	8.74871101654139	0.0720053246452216	0	0	1.54752
PILRB	10241	9.73146640602427	0.0647285323558148	0	0	1.54746
ATRX	1115	14.2542289545884	0.0441804609377615	0	0	1.54731
TUBB	14560	9.83710521165714	0.0639754826455255	0	0	1.54685
CUEDC2	3219	14.6311678182182	0.0429903132265555	0	0	1.54649
AARS	17	10.496414373978	0.0599174331766407	0	0	1.5464
VPS35	14970	10.5980828864976	0.0593255227526104	0	0	1.54621
APOA1BP	729	9.4528824703054	0.0664939103394658	0	0	1.54602
TREML2	14315	8.3206139937797	0.0754985139256857	0	0	1.54563
SLC25A20	12565	8.44657153325401	0.0743533288479755	0	0	1.54545
TXNDC15	14604	10.5519451596293	0.0594337700132749	0	0	1.5445
SOD1	12965	11.8755255280623	0.0527075884296098	0	0	1.54321
NAGK	8988	10.0432434314411	0.0623146088907194	0	0	1.54311
PXN-AS1	11041	9.71289032875807	0.0644262495384769	0	0	1.54303
MAVS	8227	15.3050005023077	0.0408317371193674	0	0	1.54214
IRF7	6415	8.76671517047511	0.0712340503989644	0	0	1.54166
MCEE	8263	8.94410774229629	0.0698167042339309	0	0	1.54162
SEMA4B	12208	8.44178917193948	0.0738946254146346	0	0	1.54093
PPP1R7	10621	14.6092727196964	0.042681821435038	0	0	1.54066
EEA1	3950	10.4410142734741	0.05966381288634	0	0	1.54002
LINC00467	7208	9.65038822434063	0.0645104175830887	0	0	1.53959
MBNL3	8246	10.621529360622	0.0586112385001464	0	0	1.53958
CHMP4A	2615	15.6047198088401	0.0398468133696576	0	0	1.53879
DCXR	3427	7.39854363521404	0.0840154467604965	0	0	1.53857
BSG	1403	9.62382417152691	0.0645776659235474	0	0	1.53846
HAGH	5652	11.5095022394976	0.053949064721544	0	0	1.53786
MUS81	8857	15.7391236157312	0.0394350494801048	0	0	1.53759
GSTZ1	5559	11.1711569314635	0.0555261307274419	0	0	1.53719
BICD1	1301	12.720597685151	0.0487142205509699	0	0	1.53653
APBA3	705	13.8425732066414	0.0447627011102182	0	0	1.53648
VPS36	14971	15.6574103032609	0.0395359798581831	0	0	1.53584
PEX3	10082	11.6548391894169	0.0530957727140624	0	0	1.53562
STK25	13279	12.1084379007808	0.0510948008748332	0	0	1.53547
PPP1R18	10604	7.10348643304341	0.0870621207996834	0	0	1.53522
RWDD2B	11981	13.2175088283815	0.0467724227340814	0	0	1.53497
PRR12	10799	11.5263914971893	0.0535952727039084	0	0	1.53449
SS18L1	13172	10.6737163337783	0.0578698689034272	0	0	1.53441
NIF3L1	9232	10.2210525733593	0.0604298782662495	0	0	1.53438
ZNF573	15684	13.8212735945186	0.044660780061844	0	0	1.53397
RAD51C	11162	11.0511794183237	0.0558435542657183	0	0	1.53383
ATF1	993	8.04101229560671	0.0767426469858925	0	0	1.53378
KATNBL1	6558	14.9342801506846	0.0413102513216507	0	0	1.53362
ZMAT5	15426	13.8788901693803	0.0444245250841207	0	0	1.53322
SNUPN	12926	14.2673239479826	0.0431642408332366	0	0	1.53245
WDR54	15069	9.17444270493193	0.0670544366110751	0	0	1.53176
NUDT9	9526	11.9931571760586	0.0512739186063763	0	0	1.53149
ARPC5	904	11.8107313874827	0.0520286305461172	0	0	1.53102
PXMP2	11038	11.2858790361263	0.0544478585289792	0	0	1.53102
PARP16	9863	14.230834690915	0.0431738683593294	0	0	1.53092
LOC100288637	7486	8.07532492039503	0.0760757639628617	0	0	1.53085
TSSC1	14484	11.4112359968437	0.0538352893891613	0	0	1.53084
C7ORF31	1826	8.86927942712559	0.0692599121411135	0	0	1.5308
SGPP2	12347	7.32522048720896	0.0836777576701414	0	0	1.52939
CEP104	2508	15.7874349068745	0.0388252334096489	0	0	1.52938
GATAD2B	5104	12.523366125482	0.0489324082737242	0	0	1.52922
CTSH	3205	7.36729425038389	0.0831386544700625	0	0	1.52891
STUB1	13314	11.3230372994995	0.0540673776735994	0	0	1.5286
EAF2	3909	15.8610743105185	0.0385970887811372	0	0	1.52858
UBL7-AS1	14697	9.91927181332214	0.061704027632773	0	0	1.52844
MTCH2	8786	10.0033572004409	0.0611619044303969	0	0	1.52819
CYB5A	3271	7.06392380987944	0.0865685832962181	0	0	1.52786
ABRACL	90	7.64601350192891	0.0797350017945308	0	0	1.52589
LYL1	8024	9.6197318938308	0.0633674623656118	0	0	1.52581
BCKDK	1245	11.3216259698132	0.0538311839087389	0	0	1.52568
ATPIF1	1110	12.8187786401458	0.0474737034354659	0	0	1.52473
TEX2	13681	11.8084465409045	0.0515213819436994	0	0	1.52455
SNRPD3	12919	10.7700112705938	0.0563143175101936	0	0	1.52257
USO1	14819	12.7493020565062	0.0474834338487772	0	0	1.52138
SLC26A2	12600	10.6943708627184	0.0566069619582076	0	0	1.52138
ZNF585B	15697	14.1609579882115	0.0427214607008273	0	0	1.52095
RFXAP	11410	12.0664146074888	0.050130850727669	0	0	1.52087
SQRDL	13120	9.03577999946937	0.0669298444830619	0	0	1.52073
SEPW1	12246	10.2413607652164	0.0590449356852915	0	0	1.52066
PPP1R26	10610	9.65653038473278	0.0625652397813707	0	0	1.5201
DPM2	3778	13.912681620263	0.0434241885264167	0	0	1.52008
FAM127A	4397	10.901066178996	0.0554001663913096	0	0	1.51984
EBNA1BP2	3917	8.95063711447911	0.0674376636476215	0	0	1.51951
ZFYVE21	15399	11.2427404738329	0.0536565771775132	0	0	1.51913
SMIM8	12844	14.0563926562457	0.042893500979916	0	0	1.5188
LEAP2	7073	10.8663682792831	0.0554715907450046	0	0	1.51863
COMMD3	2922	11.0852998062652	0.0543309904901039	0	0	1.51811
C5	1786	8.42991202491133	0.0714251968852097	0	0	1.51793
C11ORF54	1481	13.0270307058382	0.0461925660618954	0	0	1.51756
C11ORF31	1474	15.1682582001745	0.0396664453425485	0	0	1.51747
FLI1	4793	14.4724399195959	0.0415484042456514	0	0	1.51709
GPR89B	5460	14.1582263948877	0.0424177225125499	0	0	1.5163
PAK2	9812	13.5741075414947	0.0442272823153919	0	0	1.51608
IFFO1	6130	11.3758611903534	0.0527386492763663	0	0	1.51566
RRNAD1	11919	12.7370885338891	0.0470788735599687	0	0	1.51535
AHCY	396	9.01742943398149	0.0664562941352934	0	0	1.51494
ARHGAP17	799	11.7147566167578	0.0511485212018188	0	0	1.51487
DRAM2	3800	11.875869462075	0.0504380504341975	0	0	1.51466
DPP3	3780	13.309974670831	0.0450028700574946	0	0	1.51465
ETFA	4268	10.8126001887809	0.0552952720560616	0	0	1.5135
SOS1	12979	14.6238877513888	0.0408784374249929	0	0	1.51341
TMEM187	13974	9.17279592871856	0.0651621609326259	0	0	1.51332
PARVG	9874	11.410779817949	0.0522931688064853	0	0	1.51226
ASPSCR1	974	9.3697189022992	0.0636504616653967	0	0	1.51193
RBM41	11293	15.9691341151731	0.0373158415075449	0	0	1.51142
NAALADL1	8972	10.3967475556222	0.0572946583215557	0	0	1.51118
FAM89B	4562	9.52150580458333	0.0625005744012548	0	0	1.51058
METTL13	8372	8.5486816287017	0.0695860983191358	0	0	1.51034
C11ORF68	1485	12.2494666880412	0.0485617065914557	0	0	1.51032
C19ORF70	1623	8.02489681629618	0.0740359672039024	0	0	1.50956
MTERFD3	8793	9.47218627643877	0.0627212008207299	0	0	1.50954
PREPL	10701	10.5731000083924	0.0561864576960701	0	0	1.50949
ZW10	15886	9.41375279600132	0.0630728965901378	0	0	1.50917
ING4	6326	14.4829793391054	0.0409624653369986	0	0	1.50865
IDH1	6112	11.4441593517245	0.0517447168573413	0	0	1.50752
CD52	2313	12.8013917769989	0.0462250367786191	0	0	1.50707
C1ORF112	1637	11.0593216597966	0.0534810047049186	0	0	1.50677
GNPAT	5334	11.8487943822493	0.0499105871448716	0	0	1.50669
EDC3	3940	17.9600008286676	0.0329251748219539	0	0	1.50664
ZNF284	15530	12.9723389592007	0.0455689278592212	0	0	1.50643
DNAJC19	3698	12.2236420683995	0.0483296685075809	0	0	1.50604
FDPS	4699	13.6153748560619	0.0433494242249142	0	0	1.50547
POLR2J	10489	10.7596041211834	0.0548537441491698	0	0	1.50546
TMEM106B	13894	11.6315517187521	0.0506982401548051	0	0	1.50493
MRPL1	8659	10.9047368995812	0.0540661293595447	0	0	1.50481
OAS2	9578	11.3481375798146	0.051857590084174	0	0	1.50367
CDK14	2403	8.77003504633446	0.0670054461060547	0	0	1.50279
IFI16	6132	10.3915365969716	0.0565370379758875	0	0	1.50265
TANGO2	13498	12.8912917591125	0.0455210672143837	0	0	1.50194
GVINP1	5612	13.6748361078188	0.0429032227003929	0	0	1.5018
METTL21A	8378	8.62503420118987	0.0679366338156699	0	0	1.50103
ZSCAN26	15871	11.357764008536	0.0515866677661354	0	0	1.50098
GALM	5054	12.5564871288507	0.0465851010630517	0	0	1.49998
C1ORF85	1675	9.99772528827582	0.0584956189683756	0	0	1.49986
LOC100507535	7580	8.84428663655784	0.0661233226333916	0	0	1.49985
MAPK13	8161	8.54875611254731	0.0683545357682459	0	0	1.49936
CENPJ	2498	13.9349177189705	0.0419295550851498	0	0	1.4993
UBTD2	14714	7.57923812852173	0.0769785217977807	0	0	1.49842
MBD4	8237	10.9508868449741	0.0532379458281682	0	0	1.49796
SCRN2	12124	15.6630271620488	0.0372138036127767	0	0	1.49784
DUSP23	3862	10.7969623853292	0.0539499966498264	0	0	1.49744
CCDC109B	2084	12.1946208557324	0.0477542753893372	0	0	1.49728
LSP1	7983	7.11407264371033	0.0818214395610156	0	0	1.49701
TIGD7	13790	8.11919631113891	0.0716683294047344	0	0	1.49681
NIPSNAP1	9246	17.3179641391484	0.0335720542989758	0	0	1.4963
OPTN	9644	8.69319925324745	0.0668663332468365	0	0	1.49618
ISOC2	6437	12.2695235497924	0.0473414888416916	0	0	1.49574
ENDOG	4129	9.54839114538327	0.0608037036563801	0	0	1.49545
POLM	10472	8.07794812945366	0.0718153334038611	0	0	1.49497
ZNF575	15686	10.5368880738014	0.055049797325768	0	0	1.4949
DZIP3	3899	12.2745499013036	0.0472182588720602	0	0	1.49442
VPS28	14966	11.0644382557471	0.052297808126194	0	0	1.49345
SMC6	12815	7.2889063410016	0.0793271220652767	0	0	1.49299
YPEL1	15223	11.5007314510587	0.0502724525422048	0	0	1.49295
LOC100310756	7506	10.7419168930613	0.0537237450801958	0	0	1.49184
ITPA	6479	13.5115385472175	0.0427096445557388	0	0	1.49182
LRP10	7897	13.9867318664829	0.0412437625823398	0	0	1.4916
CDK10	2400	11.4860680951512	0.0501990481640868	0	0	1.49132
GABBR1	5027	8.46616458457532	0.0681012080045751	0	0	1.49129
POU2F2	10527	10.2923026666476	0.0560014611103644	0	0	1.49111
NDUFA13	9095	9.65193609924544	0.0597125301566156	0	0	1.49106
CCT5	2251	9.14412930514877	0.0630106763787044	0	0	1.49089
PPP3CA	10640	10.7767096677647	0.0534631345982137	0	0	1.49087
POLI	10469	10.2653337659043	0.0560981072570579	0	0	1.49057
C10ORF32	1455	8.97221688165443	0.0641328862432421	0	0	1.49011
ZNF691	15760	12.0953124221035	0.0475540211333493	0	0	1.48986
TMEM39B	14031	11.5893506993022	0.0495905600971791	0	0	1.48939
GM2A	5285	13.3054638645769	0.0431803035005149	0	0	1.4892
GLIDR	5252	8.6085235053778	0.0667357759970271	0	0	1.48916
SLC9B2	12762	12.2097025816622	0.0469321816202146	0	0	1.48764
HN1L	5906	15.6286942692483	0.0366595943688509	0	0	1.48755
TSTA3	14491	13.4456892173843	0.0426031599150633	0	0	1.48744
TFCP2	13701	12.6570408227187	0.0452457618628585	0	0	1.48728
PWWP2A	11033	14.6642529972387	0.0390116678371452	0	0	1.48666
IKBKB	6231	13.3296603931981	0.0429142432957004	0	0	1.48662
TPI1	14235	12.9706567454889	0.044086704810192	0	0	1.48641
OCEL1	9591	12.5812587487002	0.0454314499224064	0	0	1.48616
KIAA0930	6711	9.96945294649436	0.0573274387061564	0	0	1.48609
CCDC22	2125	10.8849660087472	0.0525000259254156	0	0	1.48603
UBE2L3	14670	8.86794960793843	0.0644389262255574	0	0	1.48601
MED22	8321	12.0322264259424	0.0474091670159397	0	0	1.48497
FARSA	4589	9.65517784800268	0.0590767128380144	0	0	1.48493
PEX19	10079	12.9486679295798	0.0440164314203708	0	0	1.48448
GPR108	5409	12.6760484280964	0.0449512948176916	0	0	1.48432
DUS2	3847	11.1630016659588	0.0510294873935419	0	0	1.48416
PIBF1	10195	8.27027299471568	0.0687717516221281	0	0	1.48325
HSD17B4	6021	13.125145674212	0.0432857842243571	0	0	1.4826
DNAJC10	3690	9.05308796846663	0.062722725102553	0	0	1.4823
VRK2	14990	9.92313477240517	0.0572119118506427	0	0	1.48218
FAM134C	4409	10.320599320676	0.0549999499500555	0	0	1.48209
LTA4H	7988	9.69669317278576	0.0584336996207986	0	0	1.48104
MRPL51	8700	8.41942071281148	0.067273493501963	0	0	1.48083
METTL25	8382	12.7223333330907	0.0445049684733296	0	0	1.48063
PCBD1	9906	8.45889170698373	0.0669203875489729	0	0	1.48049
TCTEX1D2	13634	9.44298557730326	0.0599063157282885	0	0	1.4801
GANC	5077	14.3877152264455	0.0392765659076754	0	0	1.47949
RMI2	11520	7.69117564425281	0.073467849507319	0	0	1.47944
LINC00847	7263	9.11182957979761	0.0620066206429084	0	0	1.47938
CEACAM21	2455	10.7224477505832	0.0526674844717398	0	0	1.4791
DDX17	3449	8.44566296739971	0.0668503312591553	0	0	1.47897
TMEM258	14020	10.577686168296	0.053356179143851	0	0	1.47876
GSDMD	5532	12.6357410126302	0.0446616909378478	0	0	1.4787
ZMAT3	15424	9.96700619734274	0.0565657273604027	0	0	1.47815
APRT	760	8.73458857210767	0.0644586231739388	0	0	1.47736
BFAR	1293	9.40170478188212	0.0597865241480412	0	0	1.47641
SIGLEC10	12424	7.47637590021812	0.0751766042219834	0	0	1.47636
CECR5	2471	10.4159914432678	0.0539509125091316	0	0	1.47627
AHSA2	406	8.22429648823427	0.0683173352592549	0	0	1.47617
RPN2	11845	12.8511858735329	0.0437120774803101	0	0	1.47606
TAF12	13471	9.42358332559917	0.0595092181421153	0	0	1.47508
PAXIP1-AS2	9894	13.6226092458195	0.0411525995759604	0	0	1.47489
TRMT112	14393	8.50328851989328	0.0658898765135077	0	0	1.47456
GBE1	5112	8.4536491965518	0.066258212003353	0	0	1.4744
CR2	3032	7.92752888100396	0.0706210193449064	0	0	1.47412
TTC17	14500	15.8459717561685	0.0353148002190651	0	0	1.47386
APEH	716	15.0437622977129	0.0371606033912408	0	0	1.47328
IGFLR1	6198	8.32670814675024	0.0670740548649092	0	0	1.47274
AHCYL1	397	13.5589887878209	0.0411904456634531	0	0	1.47274
ZSWIM6	15881	7.51823030197242	0.0742746716908519	0	0	1.47265
CYP4V2	3327	10.1911391292898	0.0547774857143712	0	0	1.47248
NSMCE4A	9461	13.7592856172943	0.0405487154577084	0	0	1.47215
HINFP	5810	10.8008607705676	0.0516364456855124	0	0	1.47194
RP3-395M20.9	11761	9.47473861955783	0.0588481692592987	0	0	1.47179
DDAH2	3430	10.031267072638	0.0555828463706191	0	0	1.47178
C19ORF25	1606	13.4559848224509	0.041433790730482	0	0	1.47175
DPY19L3	3789	8.74500947133495	0.0637215486086187	0	0	1.47146
MOGS	8585	10.9459683398323	0.0508618932714492	0	0	1.47093
ARHGAP19	801	10.2332274674379	0.0543765143809333	0	0	1.47064
MVP	8864	10.5434493522787	0.0527464652307822	0	0	1.47032
PSMC5	10887	15.2358587196528	0.0364746628533865	0	0	1.4699
ASCC1	945	9.42581250459165	0.0589570307944897	0	0	1.4699
KATNAL1	6556	9.23439593082329	0.0601368312219661	0	0	1.4695
FAM78A	4549	9.37418793648225	0.0592294412743717	0	0	1.4694
TRAPPC5	14301	8.42161241605043	0.0658446420859463	0	0	1.46868
MYPOP	8944	10.5944420414235	0.0522881336840584	0	0	1.46811
ZNF623	15722	8.16563766879459	0.0677991320172889	0	0	1.46777
MTIF3	8809	17.605537176086	0.0314279293404105	0	0	1.46744
TMEM182	13967	15.7847122409313	0.0350312377746991	0	0	1.46709
SRM	13143	8.28847945042188	0.066702054784808	0	0	1.46699
RMDN1	11516	12.733387615189	0.0433485613539715	0	0	1.46609
ARL6IP5	877	7.74551522939462	0.0712258527658834	0	0	1.46579
TMEM256	14019	7.12840317174373	0.077390330881142	0	0	1.46578
ST13	13205	12.8082773444816	0.0430486070381739	0	0	1.46549
CDC16	2350	10.3432006963126	0.0533045566296133	0	0	1.46545
GPR155	5424	10.581632425305	0.0520754091984535	0	0	1.46514
APBB1IP	707	9.08839378561066	0.0605794693237084	0	0	1.46466
PIGU	10217	10.1759001830162	0.0540536382217669	0	0	1.46413
TCL6	13622	9.83321036727753	0.055865772536397	0	0	1.46342
HACE1	5647	7.78958918213504	0.0705048810450033	0	0	1.46328
BLCAP	1315	7.56901604760344	0.0725472855791873	0	0	1.46318
ANKRD23	607	11.1660020728807	0.0491722662552628	0	0	1.46313
DCTN1	3415	11.5797849315764	0.0474141834330071	0	0	1.46312
SLC25A17	12563	13.868984241145	0.0395846464501492	0	0	1.46307
ATP5J	1071	12.3402815221498	0.0444249982557444	0	0	1.46228
LINC00998	7312	9.40432618123815	0.0582540233441775	0	0	1.4619
DRAP1	3801	8.32718749093643	0.0656930755739735	0	0	1.46108
STIP1	13270	8.08945953369262	0.0675534504560893	0	0	1.46051
NUP43	9545	12.8198479102101	0.0426160267018601	0	0	1.46037
RING1	11498	16.0757154771151	0.0339779737849462	0	0	1.46025
CTSC	3200	8.28925812972099	0.0658784478882935	0	0	1.46012
PROSC	10775	14.1486653658112	0.0385702453498744	0	0	1.45975
HEATR2	5735	12.9603913571097	0.042097370625544	0	0	1.45963
SSR1	13186	10.6153301803368	0.0513859336724714	0	0	1.4595
GLG1	5247	11.0207824595876	0.0494563950268316	0	0	1.45907
GDPD3	5156	10.1536505846545	0.0536240500149506	0	0	1.45849
ABCF2	56	12.2280380714227	0.0445180725550315	0	0	1.45838
ZNF818P	15817	11.6642522914541	0.0466616502224992	0	0	1.45829
ACLY	161	13.1136443113203	0.0415039728249317	0	0	1.45828
UGP2	14748	12.536886840054	0.0433965685990683	0	0	1.45807
ANKZF1	639	11.132787928792	0.0488533220252819	0	0	1.45788
CNP	2850	14.5301782774706	0.0374274911581173	0	0	1.45784
GSAP	5528	9.78429066676799	0.0555091550881567	0	0	1.45712
DGUOK	3545	14.5005337045512	0.0374294235122364	0	0	1.45674
PHF14	10147	11.4924284358002	0.0472231358293323	0	0	1.4567
OGG1	9615	16.7396891468444	0.0324111650844674	0	0	1.45655
DHX16	3569	11.6802246482249	0.0464436420471442	0	0	1.45647
SPAST	13016	9.98827042791782	0.0542795385675758	0	0	1.45615
RBL2	11268	10.2832588562364	0.0527212690015858	0	0	1.45614
MRS2	8735	15.2080954835561	0.0356050374076156	0	0	1.45547
IL27RA	6281	7.1761958714443	0.075449526333714	0	0	1.45543
RPA1	11782	10.7745548145548	0.0502368602539967	0	0	1.45526
TRADD	14270	15.2999146445356	0.0353026291888179	0	0	1.4541
ADSL	336	10.8001247470887	0.0499904351820025	0	0	1.45387
MED16	8316	11.6475823911938	0.0463516880724461	0	0	1.45386
FAM219B	4494	15.4730810673041	0.0348344356289479	0	0	1.45296
TIGD1	13786	8.24627698953311	0.0653526104954121	0	0	1.45288
MAT2A	8219	8.98376283863092	0.0599208957874763	0	0	1.45228
SAE1	12020	14.5570608198481	0.0369632784803453	0	0	1.45204
PCYOX1	9968	7.26610586337346	0.0737775561067094	0	0	1.45002
MTHFD1	8803	11.0233830226057	0.048605367092784	0	0	1.44974
TRIM69	14373	10.8782679200778	0.0491922602057599	0	0	1.44907
TTC14	14498	9.76497305435264	0.0548000511669262	0	0	1.44906
SUMF2	13356	11.5771626001502	0.0462090186426588	0	0	1.44891
NSUN5	9467	13.1185677074619	0.0407472397532922	0	0	1.44849
NUDCD1	9504	11.39165278278	0.0468641631931709	0	0	1.4478
MRPS31	8725	12.071046191898	0.0442042870001608	0	0	1.44753
ABCC5	48	10.2944984426561	0.0517790925471545	0	0	1.44697
PARP3	9865	8.96743717158616	0.0594109838158344	0	0	1.4467
CLSTN1	2787	10.996852767006	0.0483977531813496	0	0	1.44616
CCDC18	2122	11.4860210437427	0.0463293164805937	0	0	1.44607
ULK3	14762	10.5146751353235	0.0505428375269475	0	0	1.44537
CCDC106	2082	9.10719385978934	0.0583294658397908	0	0	1.44515
HEMK1	5756	14.8817238382183	0.0356829883837648	0	0	1.44495
TRIM68	14372	8.01098293590434	0.0662849386659946	0	0	1.44494
GPI	5399	11.4262263642537	0.0464382579196906	0	0	1.44454
FANCE	4579	10.5874886899271	0.0501020444436928	0	0	1.44438
MUM1	8856	13.1039038992573	0.0404793483199719	0	0	1.44437
APOBEC3G	737	12.8564266505559	0.0412212037615025	0	0	1.44389
TRIM14	14331	10.808869264788	0.0489843259035657	0	0	1.44339
GSTM4	5552	8.8699376113732	0.0595992172951445	0	0	1.44257
SIT1	12456	8.60769893822874	0.0613975355537531	0	0	1.44242
ANKMY2	589	8.02132448274603	0.0658373405550724	0	0	1.44203
RALBP1	11175	11.8733445742375	0.0444673144900813	0	0	1.4419
TMEM5	14040	10.0329974809156	0.0526139632402815	0	0	1.4418
SLC25A40	12584	11.0464485511098	0.0477675925545743	0	0	1.44159
GMFG	5292	10.5565910344044	0.0499686311639931	0	0	1.44143
ABCA7	32	7.88861289220237	0.066828202561082	0	0	1.44111
PBX3	9899	8.14736939736422	0.0647000299393403	0	0	1.44106
CDK8	2422	12.1904758248486	0.0432024721582584	0	0	1.44059
RFX5	11407	11.9910004976817	0.0438454821250563	0	0	1.43968
ACAD8	136	8.12962283252495	0.0646497109988526	0	0	1.43951
AKTIP	462	10.892283680696	0.0482519356684245	0	0	1.43951
SNX27	12945	13.4615393154723	0.0390354957927576	0	0	1.43941
FMR1	4865	8.31703115897609	0.0631777167430378	0	0	1.43938
CARF	2005	13.03105106856	0.0402975186716316	0	0	1.43905
HSCB	6012	10.1658603657066	0.0516345790619843	0	0	1.43884
CD82	2331	7.37580215074218	0.0711569501947181	0	0	1.43877
KIFAP3	6788	9.06902817854833	0.0578539888222748	0	0	1.43861
CDC26	2355	9.71752373504622	0.053972386563094	0	0	1.43841
PRMT5	10756	12.3175330353453	0.0425650248400021	0	0	1.43823
MFSD8	8420	11.2363896587313	0.0466418091351846	0	0	1.43802
VPS37A	14972	8.01790052564113	0.06534082113666	0	0	1.43783
DIS3L	3603	9.9460374934508	0.0526474458269702	0	0	1.43757
RPRD1A	11853	13.7179730441516	0.0381685605110886	0	0	1.43753
STAT1	13250	7.14390606559211	0.0732579874591278	0	0	1.43729
KDELR2	6654	10.0337044204483	0.0521551949187358	0	0	1.43725
TMEM147	13930	8.20937922310863	0.063726035809483	0	0	1.43709
COPS7A	2944	10.2569792807841	0.0509474344045526	0	0	1.43651
BICD2	1302	9.22899051414132	0.056609243104938	0	0	1.43639
STAMBPL1	13236	8.41057050572424	0.0620460441194855	0	0	1.43579
TRIM56	14366	10.6105639799317	0.0491454381539062	0	0	1.43541
KLHDC10	6830	11.5180483563046	0.0452706280841009	0	0	1.43538
PDHX	10011	8.6717377055285	0.0600931650649029	0	0	1.43506
C22ORF39	1730	11.8784328743984	0.0438655736326618	0	0	1.435
HEATR5B	5738	11.0936779461669	0.0469667323584286	0	0	1.43498
TMBIM4	13865	13.8759370718818	0.0375482731533767	0	0	1.43497
RNASEH2B	11533	9.92852699214212	0.052466486628701	0	0	1.43486
RALB	11174	10.2593287493053	0.0507732229323571	0	0	1.43485
SMS	12855	8.24630310401792	0.0631503835292377	0	0	1.43471
DNPH1	3735	9.66250676785024	0.0538695386137163	0	0	1.43447
VAV1	14911	9.11532844841395	0.0570535997109314	0	0	1.43402
CYB561D2	3270	11.9542983687728	0.0434849072599634	0	0	1.43379
MNAT1	8569	10.1935048762539	0.0509784708823232	0	0	1.43361
LOC286272	7725	8.7369122819732	0.059436737832767	0	0	1.43325
PRMT1	10753	12.6712597593496	0.0409708858347759	0	0	1.43311
LRRC14	7907	12.0196156332406	0.0431916451795793	0	0	1.43311
C14ORF93	1535	12.4545246500596	0.0416789773378064	0	0	1.43305
C15ORF57	1545	7.8807296919856	0.0658012239462729	0	0	1.43253
UQCR10	14796	11.7333982980772	0.044170916766744	0	0	1.43224
BOP1	1355	10.0335759255492	0.0516509047007938	0	0	1.43221
TMEM120A	13905	8.6691364573545	0.0597461227430039	0	0	1.43192
XRCC1	15186	13.3613222806612	0.0387516299566307	0	0	1.43174
ABCA11P	25	10.4547002039367	0.0495143529149492	0	0	1.43163
UEVLD	14738	12.8827998863385	0.0401590154626899	0	0	1.43133
AKIP1	445	7.96155076152933	0.0648868545821797	0	0	1.43058
RGS14	11428	11.7011486224874	0.0441143400640411	0	0	1.43017
ARHGDIB	822	10.2476663081551	0.0503309373553488	0	0	1.42976
SPCS2	13041	9.93600064187983	0.0518988077025283	0	0	1.42965
PPM1K	10580	11.5714467877088	0.044563582236676	0	0	1.42965
C1RL	1691	13.1874523810111	0.0390942077294315	0	0	1.42954
TMEM87B	14075	9.45770027509223	0.0545023696854809	0	0	1.42946
ARMC1	882	9.25064105639959	0.0556971703990586	0	0	1.42923
PEX11B	10073	8.59006360044643	0.0599724133230578	0	0	1.42916
CXORF23	3255	8.38480368296345	0.0613442640421338	0	0	1.42836
RBCK1	11260	12.5665975229178	0.0408869061067281	0	0	1.42782
DFFA	3524	16.3501506574593	0.0314052953689276	0	0	1.42749
METTL7A	8388	18.1813759211532	0.0282420955332262	0	0	1.42749
TBC1D1	13530	11.4396273583243	0.0448585378997207	0	0	1.42718
NXT2	9571	10.8608307158689	0.0472268058378357	0	0	1.42694
ARHGEF3	837	8.45277849822918	0.0606498181116618	0	0	1.42668
SSNA1	13184	10.0004383319876	0.0511832098215313	0	0	1.42588
ZNF271	15518	13.3096972384113	0.0384535369101361	0	0	1.42583
NHLRC3	9224	11.1265486578417	0.0459927108198973	0	0	1.42577
LRRK1	7956	7.86991107458673	0.0650154426832841	0	0	1.4257
TMLHE	14090	13.7629598099777	0.03717621283455	0	0	1.42568
NARS2	9015	7.70976007654891	0.0663335667401311	0	0	1.42545
COX10	2967	11.0721038689172	0.0461648964894331	0	0	1.42518
ARHGAP9	820	9.303543370728	0.0549244109456118	0	0	1.42503
C6ORF57	1821	10.1362435564056	0.0503905149467506	0	0	1.42481
PAICS	9806	9.7013240278208	0.0526486220333648	0	0	1.4248
GMPPA	5297	13.4478866272067	0.0379756343070473	0	0	1.42473
HADHB	5651	12.2965642942273	0.0415296643526306	0	0	1.42471
SUMF1	13355	7.13213638540221	0.0714909170895183	0	0	1.42393
PET112	10068	11.4780876954016	0.0444119951641586	0	0	1.42382
CCDC34	2135	10.4188717470688	0.0489155600390041	0	0	1.4237
SCAMP3	12078	13.574398633151	0.0375298922047419	0	0	1.4235
ARPC4	903	8.49754517228342	0.0598962520201546	0	0	1.42303
DCK	3401	7.51032195033443	0.0677555499607594	0	0	1.42293
CRYZL1	3104	13.102469356626	0.0388143530244131	0	0	1.42263
GPATCH11	5379	7.30776872667479	0.069565218679661	0	0	1.42244
PPP1R3E	10619	8.06555606010005	0.0630289912326645	0	0	1.42244
CHID1	2604	10.8018359472518	0.0470360617913658	0	0	1.42215
HIBADH	5797	12.3812829805558	0.0410342713280575	0	0	1.42213
TMEM80	14071	9.85850297882821	0.0515333378857386	0	0	1.42212
LOC286437	7728	9.63158047070987	0.0527267452083792	0	0	1.42192
HERC4	5762	15.9407687796765	0.0318529729503546	0	0	1.42184
PIH1D1	10222	10.9936018305252	0.0461786585840912	0	0	1.42175
POLR2H	10487	11.8473072028543	0.0427889340942305	0	0	1.42103
ASMTL	964	10.4935909954778	0.04830183451289	0	0	1.42095
MRI1	8652	12.9968160872767	0.0389974931461725	0	0	1.42094
ZBTB8OS	15296	11.9501827734267	0.0423439386373002	0	0	1.42012
MAGED2	8077	8.38585294324946	0.0603225574531363	0	0	1.41997
TMEM14B	13932	10.4057329231223	0.0486117267182001	0	0	1.41995
PQLC3	10661	10.80012731765	0.0467782240082818	0	0	1.41933
RNF13	11554	10.4488586580807	0.0483443466620227	0	0	1.41926
SMIM11	12830	16.8690746765176	0.0299288167112917	0	0	1.419
FMNL3	4859	9.22080411138469	0.0547038226443413	0	0	1.41855
IFT80	6176	11.9119091579785	0.0423292990606648	0	0	1.41836
KIAA1033	6713	8.16348644253923	0.0617569412926734	0	0	1.41829
ASL	962	9.28615436287938	0.0542679735973414	0	0	1.41808
ALDOC	488	7.78429556090513	0.0647170104277623	0	0	1.41792
ZFYVE19	15397	13.3855395052338	0.0376289232005062	0	0	1.41783
POU2AF1	10525	12.1784894358395	0.0413493438884019	0	0	1.41772
EPS15	4192	7.668196355617	0.0656428821471218	0	0	1.41751
SLC33A1	12634	9.71592398091612	0.051773895987076	0	0	1.41719
SARS2	12052	9.06161277513645	0.0555114182746643	0	0	1.41718
SFR1	12317	9.54637812817249	0.0526502364582903	0	0	1.41678
ANKRD17	600	11.7371522062893	0.042788803136007	0	0	1.41639
CDCA7L	2381	8.00721836643183	0.0626884389144495	0	0	1.41614
CNPY3	2853	9.56302945425109	0.0524411600438051	0	0	1.41568
DHRSX	3566	11.2413062700946	0.0445916067043913	0	0	1.41546
FAM111A	4378	12.3767594267695	0.0404975373578171	0	0	1.41542
ZNF607	15711	9.06221485424693	0.0552767461880033	0	0	1.41513
TMEM79	14070	11.9988906583301	0.0417403687346879	0	0	1.41504
LOC100132352	7454	9.75066141632248	0.0513584119011139	0	0	1.41498
FBXO22	4639	14.4370199466721	0.0346713720977934	0	0	1.41475
CALHM2	1942	7.27228775585925	0.0687960326964781	0	0	1.41451
DDOST	3440	9.75553338728593	0.0512791379272929	0	0	1.41446
C11ORF71	1486	10.0405887569878	0.0497919118173827	0	0	1.41415
RAD9A	11168	8.4981741251291	0.0587566866846417	0	0	1.41355
PLOD3	10382	12.1663034670686	0.0410229576589699	0	0	1.41333
C17ORF80	1589	12.9766788446069	0.0384591639156205	0	0	1.4133
IMMP1L	6307	8.1378739417676	0.0613142274602843	0	0	1.4132
GLCCI1	5243	8.44060927582471	0.0590967949058731	0	0	1.41305
PTPLB	10974	7.97085011033631	0.0625372739961136	0	0	1.41272
BCAS4	1238	9.91049804253392	0.0502667217531968	0	0	1.41242
PDLIM1	10022	8.45549710806577	0.0588999988403221	0	0	1.41228
SCFD2	12098	9.04790306146374	0.0549642249482828	0	0	1.41158
GRK6	5513	12.6423006467435	0.0392977395594483	0	0	1.41109
CLN5	2773	8.91484153575012	0.055728289633331	0	0	1.41109
HIF1AN	5803	12.7313700569196	0.0390067183195397	0	0	1.41089
COA4	2869	9.70324797727954	0.0511777297101169	0	0	1.41088
CYFIP2	3286	9.09814708046672	0.0545631380809789	0	0	1.41071
MAP4K1	8146	8.47496469680855	0.0585589460885859	0	0	1.41058
SMYD4	12866	8.10679919230696	0.0611909775047211	0	0	1.41036
RP5-977B1.7	11777	8.48483026650346	0.058452883035624	0	0	1.41026
GBA2	5109	13.6938594623402	0.0362108679301393	0	0	1.41017
CTNNA1	3185	12.4417667853301	0.0398111471538491	0	0	1.40963
BPHL	1358	10.248083110006	0.0483241858269865	0	0	1.40955
C21ORF59	1717	17.8366640119689	0.0277586784557568	0	0	1.40944
ASXL2	981	13.7707488284872	0.0359492771370408	0	0	1.40937
LCMT1	7047	12.748897064424	0.0387908308503692	0	0	1.40887
LY6G5C	8013	7.86444169068852	0.0628819367197523	0	0	1.40886
BMP2K	1331	7.92431683734345	0.0623981377363464	0	0	1.4088
TRIM5	14360	12.8996259561346	0.0383292608825293	0	0	1.40877
ABHD3	75	9.49852664241875	0.0520422169037192	0	0	1.40866
MBLAC2	8242	11.9942848766649	0.0412094920390242	0	0	1.40862
BLOC1S1	1320	7.28370684968257	0.0678180080652117	0	0	1.40831
PMS2P1	10411	14.3421553081207	0.0344408691174372	0	0	1.4083
NME3	9296	7.51116538485337	0.0657373741069083	0	0	1.40811
SUPT3H	13367	8.37068135403512	0.0589797859757633	0	0	1.40805
HPS5	5982	7.98109906865639	0.061843140064713	0	0	1.40793
MEAF6	8303	13.4484557243313	0.0366077386452915	0	0	1.4067
NIPAL2	9242	11.0791719075625	0.0444276803626145	0	0	1.40661
C1ORF56	1669	11.2025961932635	0.0439175388751307	0	0	1.40638
ZNF582-AS1	15693	8.29107968914838	0.0592922559328098	0	0	1.406
GANAB	5076	12.1504111116869	0.0404297204948811	0	0	1.40565
NIT1	9250	10.7169127741113	0.0458373276911761	0	0	1.40565
FAM120B	4388	10.9488104265589	0.0448270025548115	0	0	1.40523
TBCCD1	13563	7.79179437230508	0.0629499479688154	0	0	1.40492
RAB30-AS1	11104	9.78813870334987	0.0500908428494964	0	0	1.40473
TTC27	14507	13.3084989549572	0.0368214144962095	0	0	1.40448
LOC100289098	7498	9.09158572039644	0.05389825285804	0	0	1.40446
TCAIM	13591	12.8525699910818	0.0381246171078997	0	0	1.40444
MLYCD	8546	12.5632575643482	0.0389949707419966	0	0	1.40435
CASP8AP2	2033	10.4380020593252	0.0469202898809174	0	0	1.40421
GPD2	5394	8.60932213539255	0.0568143400369515	0	0	1.4036
TMEM99	14085	7.61327378626748	0.0641748172436777	0	0	1.40306
TATDN1	13524	10.0124804994158	0.0487821418262366	0	0	1.40292
FLII	4794	10.7064616101646	0.0455954168070443	0	0	1.40266
LOC100506100	7530	7.33980074730143	0.0665001203106014	0	0	1.40259
RP11-637A17.2	11722	10.730780318952	0.0454412507014778	0	0	1.40213
WDYHV1	15098	7.48995721830737	0.0650590209917864	0	0	1.40181
THOC2	13762	13.0653548248401	0.037290686636646	0	0	1.40174
LOC157562	7662	10.4963951955196	0.0463858352172531	0	0	1.40141
CALCOCO1	1938	8.60424409267979	0.0565534707053083	0	0	1.40114
ZNF354A	15568	8.56034072139982	0.0568430419343695	0	0	1.40113
OSBPL11	9710	11.5424964063338	0.0421427365434155	0	0	1.40098
PSME2	10906	8.91189216800435	0.0545686746403676	0	0	1.40086
NUDT6	9524	9.16454685115576	0.053048042018019	0	0	1.40071
TBC1D17	13539	10.1364482134701	0.0479228358219189	0	0	1.40033
PHYKPL	10183	10.7286715306909	0.0452364962275294	0	0	1.3999
RSRP1	11945	7.20163959603131	0.0673308250102217	0	0	1.39948
MPI	8617	13.9318811063693	0.0347910367834241	0	0	1.3993
ORMDL1	9703	9.42119941291395	0.0514451701816395	0	0	1.39927
WDR13	15042	9.91950860255522	0.0488458318515772	0	0	1.39913
YWHAB	15235	7.82866318961693	0.0618823610056868	0	0	1.39906
OCIAD2	9593	13.5375148444417	0.0357772074406825	0	0	1.39894
TMEM44-AS1	14038	9.7717927374806	0.0495506515523217	0	0	1.39881
RBM14	11273	12.1208184112696	0.0399410935038275	0	0	1.39873
CETN2	2552	7.47560859166023	0.0647567977383808	0	0	1.39871
LOC283861	7686	7.47180922887385	0.0647894872637595	0	0	1.39871
TPGS2	14234	13.20515393631	0.0366332855497952	0	0	1.39837
CTNS	3191	10.1541679663469	0.0476154752649596	0	0	1.39813
TTC1	14495	9.98459436260907	0.048385713941234	0	0	1.39776
ERMP1	4233	8.34578919778023	0.0578495899502753	0	0	1.39745
CAPNS1	1990	7.87405508878898	0.0613110941318026	0	0	1.39742
LPXN	7884	11.5078304262084	0.0419170460870762	0	0	1.39704
RHOT1	11470	12.6403877726107	0.0381087372612205	0	0	1.3964
SNAP23	12871	9.4674746566541	0.0508373991374731	0	0	1.396
ZNF248	15504	13.0919473845899	0.0367360520336784	0	0	1.39566
ANK1	577	9.49196967380511	0.050637365428763	0	0	1.39537
NLK	9276	10.5350217993766	0.0456221283733251	0	0	1.39535
IMMT	6309	9.04151836096946	0.0531359087587035	0	0	1.39516
AATF	21	13.2351793501054	0.0362971706894728	0	0	1.39513
DUSP28	3864	11.5771176388294	0.0414858286572564	0	0	1.39502
LOC100130987	7439	7.38815000980273	0.0649780132912743	0	0	1.39481
GATAD1	5102	10.4726095368424	0.0458191530589709	0	0	1.39459
ANAPC7	565	10.4541388563094	0.0458912102879272	0	0	1.3945
EXOC6	4308	13.8371475444778	0.0346364624378539	0	0	1.39404
NAA10	8960	10.780996764216	0.0444196095490002	0	0	1.39367
MX2	8866	7.20982927266907	0.0663273242474555	0	0	1.39301
NIPAL3	9243	14.0527482965467	0.0339513191427002	0	0	1.39195
MZF1	8949	12.819977387627	0.0372132684294873	0	0	1.39192
CLIC1	2757	8.84249488159042	0.0539191812388497	0	0	1.39163
MLEC	8529	9.73600923491908	0.0488958095181755	0	0	1.39093
PTPN18	10979	10.0445601371793	0.0473509038646287	0	0	1.39051
NBR2	9038	11.1952630677595	0.0424759789976489	0	0	1.39043
FCGR2C	4682	8.31668307921034	0.0571647004270974	0	0	1.39032
DDX41	3464	9.06298098346664	0.0524202031643463	0	0	1.39
RAB7L1	11130	10.9110824045923	0.0435315381258302	0	0	1.3899
DDX26B	3457	8.60544331368737	0.0551471890808855	0	0	1.3895
DARS	3364	10.2247265911377	0.0463814679546535	0	0	1.38918
MED12	8309	12.9800574525049	0.0365345473661515	0	0	1.38917
NRD1	9433	10.6017052887556	0.0447137182138718	0	0	1.389
PAOX	9832	12.5919846432512	0.0376259539262377	0	0	1.38875
STRA13	13300	9.83577386632608	0.0481491118696228	0	0	1.38855
IGIP	6205	8.1923413198911	0.0577625707072794	0	0	1.3882
ACSF2	186	7.27944453851863	0.064996545200611	0	0	1.38813
RNF5	11606	10.4591709019455	0.0452264074415568	0	0	1.38802
ETFB	4269	7.7245363885002	0.0612040647206932	0	0	1.38777
MTFMT	8796	7.99815810738574	0.0591081107296614	0	0	1.38776
CNN2	2835	8.47513403261353	0.0557645649465805	0	0	1.38762
DDX46	3467	11.1540856836629	0.0423603079994096	0	0	1.3875
ALOX5	516	7.86874777687569	0.0600440344277178	0	0	1.38748
TMEM194A	13979	9.74936975527262	0.0484559687165992	0	0	1.38743
PECAM1	10050	7.53381548312065	0.0626871806910136	0	0	1.38729
RPA2	11783	8.18603774645868	0.0576791018557249	0	0	1.38719
LOC100506713	7554	9.29637820590766	0.050727542061674	0	0	1.38663
PNPLA4	10432	8.51074470952018	0.0553947319622649	0	0	1.3865
ACOX3	173	11.9684153578313	0.039371302920631	0	0	1.38627
RABGEF1	11141	7.9591539488712	0.0591387563331066	0	0	1.38578
SSRP1	13191	12.4701777883437	0.0377101592327427	0	0	1.38535
AGA	357	8.84723965251149	0.0531452389263751	0	0	1.38529
TMEM181	13966	7.39093812708597	0.0635250995933365	0	0	1.38464
MSS51	8766	9.98958952178861	0.0469893110454453	0	0	1.38454
NUDT2	9518	8.62068133635683	0.0544427160093606	0	0	1.38447
CD79B	2327	13.8395675172504	0.0338931457739189	0	0	1.38421
PPOX	10584	10.540761179895	0.0444660530628027	0	0	1.38387
TNFAIP8	14119	8.36316593177028	0.055975604916472	0	0	1.38332
PARP4	9866	7.59468340082262	0.0616157274353742	0	0	1.38314
ANKIB1	585	14.4485475399725	0.0323727382712539	0	0	1.38294
STOML2	13296	8.59471314257744	0.054420430667901	0	0	1.38293
PSME1	10905	10.3136169340178	0.0453289552924969	0	0	1.38272
ZNF77	15793	10.4959043481377	0.0444515507285785	0	0	1.38181
SNX1	12928	12.1594631339888	0.0383675822649567	0	0	1.38178
RENBP	11371	7.82270224765203	0.0596360105967893	0	0	1.38177
POLD1	10456	10.8423276762156	0.0430081958652116	0	0	1.38157
ZNF610	15714	8.66702485373447	0.0537926687404432	0	0	1.38149
GPS1	5470	10.5230673322193	0.0442658575965144	0	0	1.3811
MON2	8589	11.6479357680444	0.039973049130183	0	0	1.38089
LOC440149	7763	9.15138882171335	0.0508485025272228	0	0	1.38064
CYB5R3	3277	8.29448182321696	0.0560883586644094	0	0	1.38053
ZNF879	15837	8.23288250409532	0.0565070857369156	0	0	1.38052
PHTF1	10178	7.35066469035639	0.0632462379029798	0	0	1.38022
RELL2	11365	9.60263361336538	0.0483901735355835	0	0	1.38
OGFOD2	9611	14.7745749810575	0.0314506190935636	0	0	1.38
C12ORF4	1502	8.20238066164786	0.0566320231208999	0	0	1.37986
XPA	15174	8.91981331951689	0.0520084774932177	0	0	1.37927
BOLA1	1352	7.43730878357386	0.0623398767418078	0	0	1.37902
CSRP1	3143	8.67848099084937	0.0534231995826136	0	0	1.37901
IQCH-AS1	6393	10.1027950913206	0.0458667100500247	0	0	1.37877
TMX1	14111	7.18915246596334	0.0644414078541688	0	0	1.37867
IFRD2	6164	12.1519561921655	0.0381062712912509	0	0	1.37847
SEC31A	12182	12.4688319938428	0.0371376720737785	0	0	1.37847
ABCC10	43	11.6251216558274	0.0398307801203196	0	0	1.37844
MCTS1	8285	14.3933759072349	0.0321668905746112	0	0	1.3784
FAM149B1	4414	15.4532813523692	0.0299585348118393	0	0	1.37836
SETX	12298	9.58194132101838	0.0483012700965816	0	0	1.37823
MCM7	8276	9.85449753675559	0.046910306962465	0	0	1.37772
VIPAS39	14939	12.7895626306761	0.0361436217069722	0	0	1.3777
FDXR	4703	9.72768970804174	0.0475109429262802	0	0	1.37761
MAPK1	8157	13.0436881430654	0.0354287687175257	0	0	1.37757
NFU1	9206	7.8222829506067	0.059045147253566	0	0	1.37732
TRIM52	14363	10.9561890191417	0.0421530505583627	0	0	1.37729
WDR4	15057	12.6467215019001	0.0365162360639764	0	0	1.37727
PUS1	11018	10.2547063282997	0.0450281438002599	0	0	1.37721
CAP1	1976	9.54236216795727	0.0483717942935769	0	0	1.37705
EIF4EBP1	4050	8.70377183351436	0.053023994661589	0	0	1.37698
FAM118B	4385	12.6570991291771	0.0364572955620633	0	0	1.37692
FAM173B	4440	12.8192959635898	0.0359601665973381	0	0	1.37648
PSMD4	10897	12.0715934952026	0.0381794471517708	0	0	1.37639
RPARP-AS1	11790	10.2934685790976	0.0447255874252192	0	0	1.37591
TBC1D5	13555	9.76853589491315	0.0471285092585824	0	0	1.3759
RP11-378J18.3	11680	9.22414636536162	0.0499058741773085	0	0	1.37587
ZDHHC2	15344	11.4335760134951	0.0402424745733896	0	0	1.37565
RNF123	11550	9.41887433177171	0.0488312869062294	0	0	1.37548
COMMD4	2923	10.6785792775196	0.0430603303751108	0	0	1.37537
DCAF10	3382	10.8781070332794	0.042245128249865	0	0	1.37511
FAM98C	4572	7.33951699562362	0.0625209838781932	0	0	1.37447
MDM1	8295	8.90360335204565	0.0515356335429727	0	0	1.37445
MCM5	8274	8.27841475354014	0.0554021630278949	0	0	1.37425
LOC550643	7782	8.30511425768569	0.0552203595457739	0	0	1.37422
DCAF7	3392	10.7865285652131	0.0425049782977141	0	0	1.37409
GALK2	5053	10.2038910940758	0.0448343199436831	0	0	1.37315
CSRP2BP	3145	11.6617839071078	0.0392207897614755	0	0	1.37305
TBCA	13560	10.7127454096293	0.0426921845325428	0	0	1.37302
C5ORF63	1801	12.8716475602926	0.0355262239044699	0	0	1.37295
BAZ1A	1216	9.47965132666805	0.0482325227958305	0	0	1.3729
USMG5	14818	10.8136099559381	0.0422752345657597	0	0	1.37283
RNFT1	11610	11.6605840719092	0.0391988702203736	0	0	1.37276
TAPSAR1	13508	11.6753625841467	0.0391442253330758	0	0	1.37271
HMOX2	5902	10.212198753194	0.0447526302226208	0	0	1.37271
CTNNBL1	3190	13.3620597567049	0.0341707602022098	0	0	1.3723
SLC35E3	12651	13.3154361169612	0.0342284349502326	0	0	1.37151
ZNF580	15690	7.913788019026	0.0575869818465309	0	0	1.37148
OARD1	9576	9.62610819365791	0.0473205039765683	0	0	1.37127
COPS6	2943	13.9977936965843	0.0325153706739632	0	0	1.37092
DAXX	3366	10.004152663966	0.0454854831126074	0	0	1.37082
PABPC1L	9780	9.10417492452215	0.0499784679657	0	0	1.37079
TRAM2-AS1	14289	8.34542177162576	0.0544996801729459	0	0	1.37061
RSBN1L	11931	10.8554377405433	0.0418882108308672	0	0	1.37051
ZFP90	15388	9.89973518044818	0.0459298032401753	0	0	1.37049
HSPB11	6047	11.0879146999277	0.0409951249680396	0	0	1.37036
ETHE1	4271	8.3985359685129	0.0541210918619928	0	0	1.37034
MFNG	8408	10.8819192484689	0.0417628285746973	0	0	1.37027
C12ORF76	1516	13.2898233933582	0.0341627872081389	0	0	1.36985
KIAA1715	6744	8.97257099543911	0.0505934034098911	0	0	1.36979
DCAF11	3383	12.3370702750706	0.0367947510936443	0	0	1.36978
SEC22B	12172	8.40406323571631	0.0540003314964487	0	0	1.36966
TOPORS-AS1	14200	9.42048135406106	0.0481631113412066	0	0	1.36957
RALGPS2	11181	8.8996962400309	0.0509653998717876	0	0	1.36943
KIAA0586	6705	14.1424977313088	0.0320570140560762	0	0	1.36923
PDHA1	10008	10.0746660749215	0.0449448865202514	0	0	1.3687
CUTC	3229	8.25436602734421	0.0548371398157687	0	0	1.36855
INTS7	6368	13.0057460150853	0.034795164386233	0	0	1.36844
MAPK9	8173	12.7580281049025	0.0354652140096504	0	0	1.36838
NEK8	9154	10.4560849116333	0.0432467833683805	0	0	1.36812
CCT6A	2252	9.83511686790416	0.0459718560230845	0	0	1.36807
ZC3H14	15305	10.2325221531274	0.0441786247691765	0	0	1.36799
NADK	8982	11.7677987522329	0.0384003138812664	0	0	1.36783
C10ORF88	1466	9.1651140430957	0.0493017238667161	0	0	1.3678
KAT2B	6549	8.02252758093447	0.056302479995022	0	0	1.36764
GID4	5205	10.1605189185969	0.0444427612652129	0	0	1.36752
PSMD8	10903	9.141450835118	0.0493878615866521	0	0	1.36744
OBFC1	9585	10.9079116009865	0.0413637575423335	0	0	1.36717
NICN1	9230	9.13305773378449	0.0493999815254601	0	0	1.36715
CHST12	2647	8.13711682443722	0.0554447263140416	0	0	1.36714
ZMYND11	15437	12.8355217040557	0.0350688679023836	0	0	1.36616
GPSM3	5474	7.21076965007864	0.0623571903041949	0	0	1.3657
TEX264	13685	9.58494214632254	0.0468733637051896	0	0	1.36536
PAWR	9881	9.31334675520101	0.0482389513854982	0	0	1.36535
LRRC37A2	7922	10.6756811281828	0.0420623966705405	0	0	1.36514
MTMR4	8818	9.89636164187817	0.0453657938666367	0	0	1.36505
NUCB1	9500	7.79329720210011	0.0575931244514833	0	0	1.36494
OSTM1	9729	8.51535924549551	0.0527049286088234	0	0	1.36491
ELAVL1	4065	10.9882467612295	0.0407977298039906	0	0	1.36443
FAM50A	4522	9.82929365882272	0.0456012025851203	0	0	1.36436
GALT	5074	12.6707067715069	0.0353572875111515	0	0	1.36415
CLPP	2781	9.20912792025866	0.0485685404810722	0	0	1.36346
NAA38	8967	7.93861527400135	0.0563392390527059	0	0	1.36344
RAD54B	11165	9.7719538624587	0.0457601259485358	0	0	1.36336
UBFD1	14690	11.0148961989098	0.0405733079847946	0	0	1.36312
AGL	372	7.32073963372518	0.0610311706608581	0	0	1.36301
RFC2	11389	11.1972800987373	0.039897511379043	0	0	1.36296
TM7SF2	13857	9.1495321987906	0.0488125182723881	0	0	1.36284
PDAP1	9973	11.1406259996565	0.0400769711266421	0	0	1.36271
WDR70	15080	8.35959072536819	0.0534063908410156	0	0	1.36269
ROCK2	11624	10.1529599215482	0.043966944132311	0	0	1.36263
CDK19	2408	11.8590239826376	0.0376398583816234	0	0	1.36261
DISP1	3606	9.36775194118878	0.0475878868874108	0	0	1.36206
AASDH	19	9.32468627047799	0.0478029308239909	0	0	1.36202
SLC48A1	12701	10.1411214068471	0.0439211902051595	0	0	1.3617
ASH2L	957	8.6850212538892	0.0512630111673017	0	0	1.36152
TBC1D14	13536	7.98144593510243	0.0557792727778507	0	0	1.3615
EDF1	3945	10.0513162594023	0.0442669117123867	0	0	1.36126
VKORC1L1	14944	10.4091336890654	0.0427310002537126	0	0	1.36112
CREB3	3042	7.94708656767784	0.0558931465054428	0	0	1.36055
DHRS4-AS1	3561	9.34281291288255	0.0475397554363742	0	0	1.36052
TRAPPC3	14299	11.0092981160257	0.040311567698694	0	0	1.36018
ZADH2	15245	10.4069714633046	0.0425863292490479	0	0	1.35961
HS2ST1	6001	7.19004351760649	0.0616353201263652	0	0	1.35958
ERI3	4223	9.36513626086725	0.0473099699771751	0	0	1.35949
PRELID1	10697	7.18814420191823	0.0616254492952919	0	0	1.3594
BBS7	1226	9.84071341180832	0.0449498618629991	0	0	1.35881
CNOT6	2846	7.80247624457098	0.056665600552906	0	0	1.35861
NT5C3A	9474	9.56650429405538	0.0462053063545123	0	0	1.35851
AK9	430	9.82711471534792	0.0449796632613264	0	0	1.35851
PIP5K1C	10257	7.23306418411777	0.0610487619236002	0	0	1.35808
PLA2G12A	10293	9.26390940341152	0.0476139500970566	0	0	1.35763
CHCHD3	2579	13.8153746192918	0.031915540695872	0	0	1.35747
CEP19	2518	10.5267630010323	0.0418809285636101	0	0	1.35742
REEP3	11353	8.60233246029107	0.0512390561585587	0	0	1.35733
UQCC2	14795	14.2999865380916	0.0308167953512547	0	0	1.35724
SCRIB	12122	9.94791145757142	0.0442801721498529	0	0	1.35707
HAUS7	5675	10.2484471007624	0.0429674806437134	0	0	1.35693
MSL1	8756	12.7116851429887	0.0346180416953279	0	0	1.35665
AKR7A3	457	13.5618963381123	0.0324428869125642	0	0	1.35659
TECPR2	13650	11.1226376729006	0.0395510892493313	0	0	1.35652
RRAGB	11904	10.3810738608828	0.0423302094891425	0	0	1.35607
THG1L	13758	7.34832559802422	0.059798540222602	0	0	1.35606
EXOC2	4301	7.74583745127762	0.0566275833607161	0	0	1.35531
RMND1	11521	11.2701713484405	0.038901615973828	0	0	1.35513
TARBP2	13512	8.78303297821828	0.0499062914640376	0	0	1.35503
PIAS4	10194	11.0697039093279	0.0395967220005816	0	0	1.35503
GUSBP4	5610	10.3065690058889	0.042496740962037	0	0	1.35472
ATP6V0E1	1087	8.73109985735213	0.0501367660854358	0	0	1.35449
PRKCB	10729	7.9083492759534	0.0552282250313987	0	0	1.35356
GSDMB	5530	9.34620564546684	0.0467053985868224	0	0	1.35333
FBXW5	4669	9.97918991539194	0.0437353938244799	0	0	1.35326
POLG2	10467	8.77101623891124	0.0497521124958793	0	0	1.3532
DDHD2	3435	7.62181764742136	0.0572470387051248	0	0	1.35315
SND1	12884	11.0595894373775	0.039423914324529	0	0	1.35286
TBC1D24	13547	11.5489089130832	0.0377409306133717	0	0	1.35272
SLC29A3	12610	10.8309388374696	0.0402305322948202	0	0	1.3526
TIMELESS	13792	9.64119134678611	0.0451906808266768	0	0	1.35256
CASK	2020	8.11233726258622	0.0536722158842881	0	0	1.35229
ZKSCAN7	15421	9.31176872655598	0.0467580440489926	0	0	1.35229
SERINC3	12252	7.43562414305546	0.0585183384512383	0	0	1.35202
CACYBP	1930	9.44658229011016	0.046043703819942	0	0	1.35187
ZNF605	15709	10.802365766762	0.0402320686833126	0	0	1.35154
SMA4	12786	7.27254729096064	0.0597344960035545	0	0	1.35137
CAPZB	1997	9.17026434442557	0.0473722419067808	0	0	1.35136
DDX58	3477	9.82560492179012	0.0441385129998804	0	0	1.35068
BPNT1	1368	13.8330259791324	0.0313236851322303	0	0	1.35032
SLC38A5	12667	8.61878932130876	0.0502587082446272	0	0	1.3502
FBXO18	4636	14.3622439153941	0.0301362527333281	0	0	1.34987
ZNF75D	15786	10.8903641137701	0.0396980799332257	0	0	1.34941
FUOM	4974	7.24136701395966	0.0596912748155312	0	0	1.34933
GATM	5106	8.81984791679486	0.049005885343721	0	0	1.34931
FH	4755	10.2382510504073	0.0422022289025891	0	0	1.34917
PPID	10560	10.056893119678	0.0429142454592979	0	0	1.34871
KLHDC3	6832	9.48304428547489	0.0453538563382971	0	0	1.34732
PCYOX1L	9969	8.30362079759408	0.0516996329651265	0	0	1.34657
TSEN2	14438	11.7051105355909	0.0366607348270155	0	0	1.34641
RPUSD3	11899	16.7469410725086	0.0256221232177	0	0	1.34639
SBF2-AS1	12065	11.6667853704095	0.036765516901963	0	0	1.34624
DPY19L4	3790	8.81933343044323	0.048614786714819	0	0	1.34607
GFOD2	5174	12.041867379739	0.0355654632269763	0	0	1.34562
RP11-488C13.5	11705	11.7236341041898	0.0365240558872446	0	0	1.34555
FREM3	4932	11.878057422952	0.0360462642292425	0	0	1.34552
PSMD13	10893	7.54767111654467	0.0566404139627539	0	0	1.3449
LPGAT1	7874	8.14672895452652	0.0524728330369732	0	0	1.34488
PPP1R35	10614	7.56290867879351	0.056517635955858	0	0	1.34484
LIX1L	7365	10.4091406843003	0.0410183394666151	0	0	1.3444
HMGCL	5889	8.79205005300919	0.0485150412394755	0	0	1.34401
SEC23IP	12176	10.4233851865656	0.0409155609029272	0	0	1.34395
TXN2	14601	9.73440063602495	0.0438049763078003	0	0	1.34389
SNRPA	12912	7.19277078700695	0.0592493957849261	0	0	1.34366
KDM1B	6657	8.41641622705875	0.0506306248063436	0	0	1.34362
PGM1	10121	7.21377474194966	0.0588530404060949	0	0	1.34216
YIPF6	15217	9.25372061841567	0.0458680390109413	0	0	1.34206
ANKRD27	610	7.5328367847947	0.0563333491128868	0	0	1.34197
MRPS25	8720	11.3553770797083	0.0373536410649403	0	0	1.3418
CASP6	2030	9.08018701546624	0.0466332762083022	0	0	1.34112
PARK7	9853	13.017282781864	0.0325121887638263	0	0	1.34092
GNB1	5314	11.4179324674104	0.0370315183652476	0	0	1.34055
SDF4	12146	9.05531235236614	0.0466903113790177	0	0	1.34052
IGSF8	6224	9.35017579109483	0.0452009148472612	0	0	1.34037
ADAT1	279	7.70561170447519	0.0548112391026079	0	0	1.34011
TRIM35	14349	7.45060534780608	0.0566285484899084	0	0	1.33971
DNAJC24	3702	9.14781761686403	0.0460621346315053	0	0	1.3392
FAHD2A	4360	14.0448153086438	0.0299249525855516	0	0	1.3382
KLHDC9	6838	7.67375369573513	0.0547020105211766	0	0	1.33771
C4ORF27	1780	9.59275834402856	0.0437317980486783	0	0	1.33747
VAMP4	14898	9.17859973482706	0.0457016810902978	0	0	1.33744
GEMIN7	5163	11.5399299681915	0.0363061764144464	0	0	1.33697
VWA8	15012	8.77829543851777	0.0477261319184082	0	0	1.33696
CEP63	2527	13.0925664506829	0.0319857534202565	0	0	1.33679
PCGF6	9944	7.10733321890475	0.058888467856639	0	0	1.33657
STX4	13326	12.2829601226927	0.0340700656670159	0	0	1.33652
CAPN12	1981	9.36286620215994	0.0446910303785259	0	0	1.33648
EEFSEC	3958	10.9994055051984	0.0379996701832973	0	0	1.33605
NABP2	8976	7.87840860255199	0.0530369251979799	0	0	1.33593
TMSB10	14103	11.4997714795086	0.0363297354467933	0	0	1.33587
ATP6AP1	1078	7.58046348284864	0.0551087016659162	0	0	1.33584
ACAD9	137	7.50401920633433	0.0556692148671813	0	0	1.33584
SLX4IP	12785	7.69066692130661	0.0542748009133317	0	0	1.33553
ARSD	916	7.52331084492327	0.0554806174877113	0	0	1.33552
COQ9	2957	14.0297145193682	0.0297238082639034	0	0	1.33516
JHDM1D-AS1	6515	8.4931191623134	0.0490832315424006	0	0	1.33503
RAB1B	11092	9.37364836435311	0.0444711233266877	0	0	1.33502
STYX	13334	11.9557250570922	0.0348582236741189	0	0	1.33492
GTF2H5	5575	12.1987197235446	0.0341443794908124	0	0	1.3347
MRPS14	8709	7.29407254625911	0.0570809325523675	0	0	1.33455
LSM7	7979	8.04621121482517	0.0516833782643797	0	0	1.33409
KLHDC1	6829	11.3737826171632	0.0365577953616607	0	0	1.33404
LSM4	7976	8.69337031265217	0.0478067295082862	0	0	1.33385
TSPAN5	14470	7.68757880274019	0.0539784326645029	0	0	1.33326
HHLA3	5793	13.4670656762213	0.0308128548477376	0	0	1.33326
DVL2	3876	12.8950809463625	0.032163705797231	0	0	1.33307
RUSC1	11974	8.86530165181097	0.0467330242988643	0	0	1.33265
CLK2	2768	10.8958890010065	0.0379634469581636	0	0	1.33205
HDGFRP2	5729	12.2506334062537	0.0337642881741798	0	0	1.33204
HSDL1	6026	9.40661594930592	0.0439676396777561	0	0	1.33199
POGLUT1	10451	9.21374794769549	0.0448320868455112	0	0	1.33152
TRIP4	14386	7.44121212255368	0.055508739223303	0	0	1.3315
NFATC3	9187	11.0654080734256	0.0373033439622769	0	0	1.33125
CANX	1975	8.50655277662435	0.0484797447082501	0	0	1.33089
ARL16	864	8.17732417729613	0.0503373062006615	0	0	1.33018
PFDN6	10092	13.0325821637781	0.0315685691474127	0	0	1.32999
FGD2	4723	10.4283327068407	0.0394331215286818	0	0	1.32981
CYC1	3283	8.27697282331942	0.0496570587002732	0	0	1.32962
DNASE1L1	3718	7.80983904907002	0.0526090941978518	0	0	1.32949
OGDH	9608	11.1699788497734	0.0367557754294087	0	0	1.3292
NDUFB2	9116	10.2836249616823	0.0399062543444339	0	0	1.32904
TRPV2	14421	11.0921294900418	0.0369799268502671	0	0	1.32886
TAF6	13484	11.6952804340215	0.0350643873658449	0	0	1.32877
ARF3	781	8.03539966898225	0.0510244238993422	0	0	1.32869
REV1	11382	9.31030292421353	0.0440117113710156	0	0	1.32847
ATG4A	1013	9.21757841444811	0.0444497509174454	0	0	1.32843
URI1	14806	11.468658563985	0.0357072354385591	0	0	1.32824
NNT	9315	12.5211929629739	0.0327039854911075	0	0	1.32822
ENKD1	4135	7.29871526418346	0.0560827893119413	0	0	1.32807
MGC27345	8437	10.3585267225274	0.0394575451594549	0	0	1.32751
IRF5	6413	8.98680557170161	0.0454673704422976	0	0	1.3274
AC092295.7	119	8.17039995275089	0.0499619464667858	0	0	1.32704
NQO2	9407	8.6978346402889	0.0469052082820433	0	0	1.32682
TNRC6C-AS1	14172	7.68401691386005	0.0530315873296534	0	0	1.32638
MCM8	8277	12.5791584808558	0.032370306755639	0	0	1.3261
RIC8B	11482	9.65269828187204	0.0421833936325655	0	0	1.32609
FAM203A	4470	10.9219177743841	0.037279752655045	0	0	1.32608
MRPL37	8685	7.56345135429175	0.0538270777781734	0	0	1.32603
CDC23	2352	10.6961685459273	0.0380141275257234	0	0	1.32556
ARFRP1	792	12.0513032505502	0.0337274593289737	0	0	1.32543
SCAI	12075	8.11682178560088	0.0500081470082169	0	0	1.32492
LNPEP	7395	9.88701799148878	0.0409595821131663	0	0	1.32406
LASP1	7029	8.84253973446506	0.0457949437160913	0	0	1.32404
HIRIP3	5820	9.4721936618946	0.0427299859374056	0	0	1.32386
USP21	14833	8.47836570892486	0.0477133937205078	0	0	1.32366
MFSD3	8414	8.67509375778621	0.0466233359839412	0	0	1.3236
NAPEPLD	9006	10.753824061226	0.0375880244585612	0	0	1.32337
LARP4B	7024	13.5189230616455	0.0298536429395023	0	0	1.32279
TPP1	14242	8.4185673705642	0.0479154798704119	0	0	1.3226
NAT6	9022	9.4064344718268	0.0428755118077949	0	0	1.32253
BIN1	1305	7.10827444508892	0.0567219088722957	0	0	1.32243
ORC4	9699	10.1907436514333	0.0395390731716503	0	0	1.32219
CERS2	2543	7.74771096208413	0.0519099002924973	0	0	1.32151
PRDX6	10695	10.6528536494191	0.0377198161662226	0	0	1.32118
DCTPP1	3421	7.2539088965317	0.0553215688566942	0	0	1.3207
DEXI	3523	7.38416918297322	0.0542935051938919	0	0	1.32034
LARP1	7021	10.3802342188838	0.0385808718786904	0	0	1.31995
COPG2	2937	12.780683605945	0.0313162144657372	0	0	1.31973
VARS2	14905	8.6013290141955	0.0465006009664527	0	0	1.31948
NDFIP2	9081	7.28834016542157	0.0548367268655913	0	0	1.3192
THOP1	13766	8.13013181769328	0.0491319131404723	0	0	1.319
PSMB8	10880	8.14762945270192	0.0490180489530614	0	0	1.31894
POLE4	10465	7.33234259929225	0.0543817917341748	0	0	1.31836
TMOD3	14092	9.42904040151333	0.0422858701556991	0	0	1.31833
TM2D1	13850	9.33976832121281	0.0424959832024647	0	0	1.31668
DNASE2	3721	8.2961195550664	0.0478373134545503	0	0	1.31664
C4ORF29	1781	12.307224552017	0.0322434901511334	0	0	1.31661
PCBD2	9907	13.3544624880425	0.0296947146419687	0	0	1.31636
CUL4B	3224	8.33430851463766	0.047505966829277	0	0	1.31579
LOC389641	7744	8.0722528121444	0.0490169938799768	0	0	1.31556
COA3	2868	9.15305099048329	0.0432066887533773	0	0	1.31537
SLC50A1	12711	7.08838082599342	0.0557246457232979	0	0	1.31494
CLCN4	2714	7.91995377773349	0.0498702846366322	0	0	1.31492
CHM	2609	14.2909127106895	0.0276357753204825	0	0	1.31489
RHBDD1	11443	10.3626331609725	0.0381010910255827	0	0	1.31479
ATRN	1114	9.20580024058381	0.0428840695256601	0	0	1.31474
TBL1XR1	13571	10.0030699276402	0.0394335224542454	0	0	1.31445
BTN2A2	1428	9.94221876697654	0.0396715328030688	0	0	1.31442
GLTPD1	5273	8.86522002217017	0.0444412128214373	0	0	1.31401
CEP162	2514	9.55658614746861	0.0412183263338365	0	0	1.31395
PIN1	10245	9.33580852566187	0.0421749168917241	0	0	1.31379
FUK	4971	11.5443251869834	0.034100346906489	0	0	1.31373
TRAPPC8	14304	10.9244905489803	0.0360232975577289	0	0	1.31361
TMX2	14112	9.410858593551	0.0418067953583735	0	0	1.31352
TBC1D19	13540	8.05726569211363	0.0487201001444772	0	0	1.31271
KIAA0391	6700	9.75752726101986	0.0402123611728605	0	0	1.31255
SMARCAD1	12800	9.73092391706845	0.040320442813466	0	0	1.31253
SCAMP4	12079	10.8361648599884	0.0361614872420198	0	0	1.31208
CD58	2316	7.09344343772737	0.0552399461880627	0	0	1.31207
IPP	6383	11.7211602238332	0.0334156238804292	0	0	1.31191
TMEM254	14016	11.1849274347813	0.0350080477700326	0	0	1.31181
PDCD2	9977	13.653605753991	0.0286639496462749	0	0	1.31163
COX6B1	2983	7.71665558388879	0.0506735337506591	0	0	1.31133
EIF2D	4027	9.08544921687452	0.0429333093691716	0	0	1.31046
PRKCI	10734	7.71296666371726	0.0505718643879502	0	0	1.31045
C11ORF82	1490	7.58270211421427	0.0514059461403992	0	0	1.31021
RASSF7	11247	11.1125053071396	0.0350754200693061	0	0	1.31019
SLC25A12	12558	7.63794986357785	0.05090831757561	0	0	1.30934
WDR76	15084	10.6784599904207	0.0363866490816872	0	0	1.30908
GLS	5267	10.1173888896389	0.0384012829532155	0	0	1.30905
AKT1	458	7.389864147769	0.0525744253504966	0	0	1.30905
PKI55	10280	7.46095161872537	0.052070204202209	0	0	1.30903
LOC158960	7665	8.30939056098263	0.0467393934865019	0	0	1.30892
INTS3	6363	8.61457032066072	0.0450818657474241	0	0	1.30891
TTC37	14514	8.45785515236639	0.0458844242003688	0	0	1.30865
PDLIM2	10023	10.0513883972214	0.0386009737252323	0	0	1.30857
COG8	2883	12.6110897825225	0.0307293991259841	0	0	1.30815
RPAP2	11788	10.597816012186	0.036517780967964	0	0	1.30768
SLC4A2	12705	7.58815739298494	0.0509803767092282	0	0	1.30753
DESI1	3520	8.0476714444631	0.0480560729156248	0	0	1.30744
ITGB1BP1	6461	12.1176728562307	0.0319002972532481	0	0	1.30727
HNRNPA2B1	5913	13.669528709973	0.0282719965868056	0	0	1.30719
TBC1D10B	13532	8.03816231899855	0.0480668661408565	0	0	1.3071
COG5	2880	7.76948497060109	0.0497251055738502	0	0	1.30707
RMDN2	11517	13.0426001962101	0.0295922980899956	0	0	1.30673
RAP1GDS1	11202	10.0644852523252	0.0383310778320394	0	0	1.30657
HTRA2	6073	7.87725068389676	0.048965129837628	0	0	1.3065
THNSL1	13759	7.99439688673564	0.0482148549806778	0	0	1.30627
PGAP2	10106	8.50933507346014	0.0452806608595571	0	0	1.30614
PRPF19	10781	8.95876904261134	0.0429956360080747	0	0	1.30603
IFT74	6175	9.49010213579639	0.0405638574612276	0	0	1.30582
BCAT2	1240	11.5994293135761	0.0331780412051162	0	0	1.30572
CHMP5	2617	7.18853228721513	0.053534870448546	0	0	1.30571
INTS8	6369	8.52860091483921	0.0451096381840545	0	0	1.30561
CCBL2	2077	7.8193608653255	0.0490850249375644	0	0	1.30479
MRPS21	8717	9.32049784545685	0.0411701331824255	0	0	1.30471
KIAA2013	6753	9.21061677505407	0.0416597655056157	0	0	1.30469
STX10	13315	7.23962164412242	0.052962338094239	0	0	1.30444
IRS1	6421	9.45155057643742	0.0405381452563838	0	0	1.30418
POLR3K	10501	8.1072611685768	0.0472223322818105	0	0	1.30391
HTATIP2	6060	9.78946720580009	0.0391050992436587	0	0	1.30389
LAGE3	6992	11.3756340838195	0.033636214254935	0	0	1.30372
NAPSA	9009	9.46833475902331	0.0403806412587934	0	0	1.30345
C11ORF49	1479	12.7004253529194	0.0300744089686655	0	0	1.30311
ACTN4	211	7.95635110657354	0.0479994271571594	0	0	1.30306
MRPS11	8707	12.7194795557292	0.0300206113766692	0	0	1.30301
CCND3	2214	7.16218375080642	0.0532267508257534	0	0	1.30244
NIFK-AS1	9234	9.31451963274867	0.0409009883190863	0	0	1.30222
YIPF1	15213	9.81302507067291	0.0388157716939915	0	0	1.30215
LARP4	7023	9.3432061432458	0.0407517988568837	0	0	1.30202
QSER1	11065	11.5223301808524	0.0330388984109599	0	0	1.30196
SYNJ2BP	13422	9.7151959124023	0.0391772311034348	0	0	1.3019
WDR61	15075	10.929149913005	0.0348217487854815	0	0	1.30186
ANGEL1	567	13.1208868631441	0.0290009562654471	0	0	1.30181
FAM63B	4531	9.30274261901631	0.0408943651685305	0	0	1.30173
MECR	8305	10.6274912727184	0.0357883759056632	0	0	1.30165
CXXC1	3263	11.7504437928026	0.0323477096744202	0	0	1.30143
CLOCK	2778	9.79775305397878	0.0387539537917589	0	0	1.30107
AMMECR1	546	8.67627837427284	0.0437275891240165	0	0	1.30079
DCLRE1C	3405	8.39908275014938	0.0450741536224222	0	0	1.30006
ABAT	23	7.3454885786098	0.0515191079518428	0	0	1.29993
MRPL11	8661	7.11242117235872	0.0531720200285381	0	0	1.2997
GPATCH1	5378	7.54479525222367	0.0500944010914709	0	0	1.2995
PPP2R3B	10632	9.21182804675194	0.0410038263265826	0	0	1.29929
RANGRF	11197	7.47507649572554	0.050495931103093	0	0	1.29905
DHRS11	3556	8.00048246028895	0.0471312269402751	0	0	1.2987
ALKBH2	502	7.13345826182815	0.0528221090455679	0	0	1.29846
FARS2	4588	9.31176183809367	0.0404038679362813	0	0	1.29795
DTYMK	3841	16.5551432992468	0.0226876746605516	0	0	1.29738
C7ORF73	1834	7.34264215137252	0.0511026286922147	0	0	1.29704
TMEM179B	13963	7.68443102230829	0.0487859623949564	0	0	1.29674
FGFR1OP	4746	10.6676527124653	0.0351337848770508	0	0	1.29666
DNAL4	3716	9.22418410812065	0.0406190949499821	0	0	1.29655
SLC35C2	12646	14.3413034244913	0.0261226542751881	0	0	1.29651
OXSM	9756	9.05427925928206	0.0413681410405346	0	0	1.29644
TMEM168	13951	8.11858678623039	0.0461058832479533	0	0	1.29622
ELMO3	4082	7.72326066949947	0.0484652430640323	0	0	1.29622
LYPLA1	8032	7.48614544376458	0.049966345203909	0	0	1.29599
AAAS	8	9.70681085442847	0.0384779945210354	0	0	1.29549
UBA5	14636	10.1379536714545	0.0368415998163253	0	0	1.29549
ATP6V1D	1095	7.38246486682853	0.0504298468475756	0	0	1.29441
SKP2	12472	8.94583191270771	0.0415724622861619	0	0	1.29406
COG6	2881	10.5383266339065	0.0352698104234972	0	0	1.29386
BCKDHA	1243	10.1286593737239	0.0366796150154867	0	0	1.29371
TMCO3	13876	9.97100075577956	0.0372382068256613	0	0	1.29352
DHX33	3573	7.4262478636652	0.0499454394858635	0	0	1.29317
UROD	14809	7.15742224417515	0.0517326730673859	0	0	1.2926
EVI2B	4288	7.32856036971275	0.0505090795565075	0	0	1.2925
MRPS16	8711	9.66842057173318	0.0382147453706217	0	0	1.29188
LAT2	7031	9.48096951924547	0.0389692389435224	0	0	1.29187
DXO	3878	7.65621999489362	0.0481947674705225	0	0	1.29145
MRPL52	8701	10.7020203554599	0.0344380381587019	0	0	1.29106
BBS4	1225	7.632232535508	0.0482653483526983	0	0	1.2909
HMG20B	5883	9.03257032078792	0.0407706208387563	0	0	1.2908
CLNS1A	2777	7.4250344545578	0.0495612394560536	0	0	1.29056
WDR45	15061	7.58382703573226	0.0484145648673463	0	0	1.28982
ZNF347	15565	8.06603769909465	0.045494179267902	0	0	1.28963
GNPTG	5339	8.36936880021258	0.0438222349654338	0	0	1.28946
PPIE	10561	9.76371048578282	0.0375621746816294	0	0	1.28944
IKZF1	6234	11.1876965779275	0.0327316596838972	0	0	1.28895
SMUG1	12860	13.5619503894169	0.0269737687572985	0	0	1.28861
SLC7A6OS	12746	8.48938130532951	0.0430812151315679	0	0	1.28854
BBS2	1224	7.63657786388814	0.0478509059077594	0	0	1.28825
EPS15L1	4193	12.9126306608995	0.0282792301180828	0	0	1.28802
PITPNM1	10266	7.08782564299072	0.0514680857021779	0	0	1.2877
TESPA1	13673	8.93592474325741	0.0408217683549746	0	0	1.28769
POLR2G	10486	8.59042527375942	0.0424279970667606	0	0	1.28741
ATP5H	1069	10.2166565707714	0.0356717916291184	0	0	1.28739
UBXN8	14724	7.28096277484103	0.0500151365650342	0	0	1.28713
HERC6	5764	9.21189190935647	0.0394071265566815	0	0	1.28611
PTPDC1	10970	9.70161004308096	0.0374169419540542	0	0	1.2861
AP1G2	678	11.5930984224255	0.0312300818366491	0	0	1.28525
TAOK1	13501	9.11929681010297	0.0396430686976206	0	0	1.28478
CTBP1	3167	12.1764270973818	0.0296648835752517	0	0	1.2845
PTPN22	10982	7.94634088220421	0.0453833711843268	0	0	1.28399
ACTR3B	217	8.66381447468172	0.0416065948844658	0	0	1.28385
LRRC23	7913	7.34408599249508	0.0490336157299897	0	0	1.28352
DDRGK1	3443	8.37749498947369	0.042984652220205	0	0	1.28352
PRR13	10800	10.7157184965623	0.0335453193731573	0	0	1.28295
FLOT1	4845	8.94671724115823	0.0401594474002646	0	0	1.2828
SNX15	12934	7.27624990666094	0.04931657372035	0	0	1.28239
EXT2	4325	7.94747190530754	0.0451510680977608	0	0	1.28239
SETDB2	12296	7.34953201523714	0.048822521895236	0	0	1.28238
CREB1	3041	8.98787039454919	0.0399159896389828	0	0	1.28232
PSIP1	10863	7.99530473967105	0.0448593431809588	0	0	1.28224
NELFCD	9157	10.4038093484904	0.0344619383638333	0	0	1.28212
SLC35B4	12644	9.12210324136812	0.0392925031708526	0	0	1.28203
DHFRL1	3551	8.08631018602687	0.0442053215885989	0	0	1.28117
RETSAT	11381	8.55725013315126	0.0417554196446202	0	0	1.28104
LEPRE1	7088	10.8085582070583	0.0330380798068402	0	0	1.28084
TRIT1	14388	7.75186453152529	0.0460573546783682	0	0	1.28079
CHMP6	2618	7.60938821105687	0.0467348866150893	0	0	1.27954
PRMT7	10758	8.15178055923364	0.0436189481794648	0	0	1.27949
UNC45A	14771	13.7142713520423	0.0258792889620774	0	0	1.27891
SMARCB1	12802	9.22883986566966	0.038295471824952	0	0	1.27759
FAM159A	4419	8.86569317925069	0.0398102066925955	0	0	1.27717
LIPA	7359	9.12759997627855	0.0386649110448044	0	0	1.27714
ALG1	489	8.28150171152142	0.0425914828114516	0	0	1.27697
COQ4	2953	8.34879046973206	0.0422317446194184	0	0	1.27685
TSEN15	14437	8.80865513623261	0.0399983268678956	0	0	1.27662
CPSF6	3023	7.25277911258668	0.0485571924896694	0	0	1.27648
NQO1	9406	11.4142323379178	0.0308486123764592	0	0	1.27643
ARPC1A	899	7.92731507792587	0.0444128707101579	0	0	1.27639
PPP1R9B	10624	7.42862108399346	0.0473582588785861	0	0	1.27616
TMEM63A	14057	10.1284514534406	0.0347321807753597	0	0	1.27614
TRIM66	14371	10.066203834449	0.0349078475597415	0	0	1.27579
C19ORF66	1621	8.59009489165835	0.0408919683857294	0	0	1.27568
BDH1	1273	9.75571268928321	0.0359884965853847	0	0	1.27553
EXOC3	4302	9.94080568021959	0.0352982904421843	0	0	1.27535
PACRGL	9786	9.31014408334963	0.0376754809897864	0	0	1.27524
PROCA1	10766	9.58371326102692	0.0365735793011824	0	0	1.27501
NDUFA11	9093	10.2592996239816	0.0341580029791641	0	0	1.27495
PUS7L	11022	9.45178036277049	0.0370735451328627	0	0	1.27492
MAP2K2	8123	8.8716336286761	0.0394934772748337	0	0	1.27489
EDEM3	3944	9.63073875308577	0.036361598737832	0	0	1.27473
CHD9	2592	8.88732240203121	0.0393910170246143	0	0	1.27463
RPAP1	11787	10.2833065055162	0.0340249429547528	0	0	1.27446
PPP1R11	10589	10.6990633153546	0.0326895605853084	0	0	1.27434
LOC645513	7801	8.9506563641891	0.0390400099087195	0	0	1.27406
SH2B1	12354	10.8603286849216	0.0321460231600846	0	0	1.27378
ORAI2	9693	7.18436167294069	0.0485871867176604	0	0	1.27374
LOC284023	7690	7.51612904367324	0.0464361690541346	0	0	1.2737
PGBD2	10109	10.1018254306287	0.034549993949126	0	0	1.27369
DCAF6	3391	12.8616523360557	0.0271357112095125	0	0	1.27369
NPRL3	9397	10.269408491079	0.0339810292491671	0	0	1.27365
ATP6V1G1	1098	7.7410740735162	0.0450749885842709	0	0	1.27361
CLYBL	2798	10.3622571178752	0.0336540732495073	0	0	1.27344
RAB28	11100	8.5216039306538	0.0409087232490729	0	0	1.27333
POLR2L	10492	7.66549962315089	0.045402657592412	0	0	1.27282
C2CD5	1737	7.50774693149853	0.0463416987692033	0	0	1.27273
THEM4	13755	7.40786154378271	0.0469506824342751	0	0	1.27262
BCL2L12	1254	8.32051336036904	0.041794865083763	0	0	1.27258
EIF2B1	4022	8.74670429577004	0.0397283604653273	0	0	1.27235
RP13-582O9.5	11756	8.38142924583853	0.0414213813807516	0	0	1.27206
METTL2B	8383	7.84701215716511	0.0441909927261044	0	0	1.27171
CDC14B	2349	9.32615721286656	0.0371679718213164	0	0	1.27159
SMAD2	12787	10.0440169262516	0.0345098966530022	0	0	1.27158
IQCG	6392	8.92235050096082	0.0387860155183648	0	0	1.27109
TRIP11	14383	10.5763971596503	0.0327162845919658	0	0	1.27105
TMEM206	13988	8.97388412539659	0.03852730399938	0	0	1.2708
UQCRQ	14802	8.08112908891991	0.042738517263041	0	0	1.27048
TSR3	14483	11.4666912975741	0.0301188463015702	0	0	1.27047
CAMK2G	1957	9.41315844915976	0.0366556226193512	0	0	1.27019
COMMD10	2920	9.51349064915859	0.0362369122722611	0	0	1.26992
LINC01184	7344	13.6484403914739	0.025236158543725	0	0	1.26965
SPTLC2	13115	7.94608483826229	0.0433007342705681	0	0	1.26933
RPP25L	11848	9.83589550134569	0.0349555988243714	0	0	1.26911
DENR	3513	10.2043422237766	0.0336642886506765	0	0	1.26885
WDR6	15073	10.7529677484559	0.0319280920056925	0	0	1.26867
KTN1	6975	9.14530936207549	0.0375246001423613	0	0	1.26854
LIN37	7150	10.9511666644629	0.0313051998267351	0	0	1.26824
NARG2	9013	9.77104944482602	0.0350678741716353	0	0	1.26808
IFT27	6170	11.0977514140421	0.0308634802187587	0	0	1.26797
C14ORF159	1522	9.07606839801546	0.0376855565027931	0	0	1.26754
ERP29	4239	7.30749949601002	0.0467440982107256	0	0	1.26715
PCBP1	9908	7.72288624221845	0.0442126501884108	0	0	1.26703
WDTC1	15097	12.4414982721149	0.0274134326987472	0	0	1.26669
ZDHHC8	15355	8.66078795505983	0.0393686356793797	0	0	1.2666
NFE2L3	9192	8.53438565104438	0.0399318729985801	0	0	1.26645
BRICD5	1389	8.91007114434668	0.0382404991606939	0	0	1.26639
NBPF1	9034	8.99291026114657	0.0378479167055794	0	0	1.26608
FAM192A	4462	12.2127834409021	0.027820297111564	0	0	1.26555
DAAM1	3340	8.24202531954449	0.0412164031135358	0	0	1.2655
DNMT3A	3732	7.3939028770451	0.0459111820809923	0	0	1.26529
SEPT11	12235	10.8631721624499	0.0312485449086989	0	0	1.26528
SNX14	12933	8.14844385097386	0.0416400301990067	0	0	1.26514
ATAT1	990	11.0713559057951	0.0306340985143963	0	0	1.26502
MAP2K5	8125	16.4643236510241	0.0205995161013542	0	0	1.26502
ACBD4	149	10.7651246215763	0.0314478451267393	0	0	1.26448
HOOK2	5934	8.02777626172786	0.0421407903602826	0	0	1.26426
NDUFS7	9132	10.0910503524691	0.0335077844032684	0	0	1.26412
MTRF1	8828	7.68936637240452	0.0439497018423445	0	0	1.26396
CCDC138	2104	7.62854509026644	0.0442850417952375	0	0	1.26385
TDRD3	13643	9.56680051034686	0.0353109546654108	0	0	1.26384
SPHK2	13059	9.68854599862557	0.034837011758072	0	0	1.26358
LOC642980	7793	8.11883913790044	0.0415571432766733	0	0	1.26347
GATC	5105	8.56649468778095	0.0392668565683396	0	0	1.26258
APEX1	717	7.74688480864233	0.0434211174553134	0	0	1.26258
ZDHHC13	15338	8.42771521209887	0.0399078267944663	0	0	1.26254
BARD1	1207	7.10027048250337	0.0472728717875509	0	0	1.26195
NVL	9561	7.51189653216996	0.0446755505904047	0	0	1.2619
KRI1	6919	7.93260627131481	0.0422353405573904	0	0	1.26141
ANAPC5	564	7.97183274609812	0.042015292420217	0	0	1.26132
LNP1	7394	8.4614439106009	0.039573017286182	0	0	1.26124
ARHGEF19	833	8.08972166918335	0.0413646737816898	0	0	1.26105
STAU2	13258	8.92318748972188	0.0374667482925089	0	0	1.26079
MARCH9	8197	7.16655708503763	0.0466467375354011	0	0	1.26076
PDE7A	9999	7.60462995471141	0.043956856801395	0	0	1.26074
ENTPD5	4154	12.4031041700115	0.0269439105153735	0	0	1.26067
ZNF33A	15558	12.4159649087749	0.0269095649959884	0	0	1.2606
DAK	3352	9.43833213563896	0.0353895613881668	0	0	1.26052
MINA	8483	7.25118576940938	0.0460197646945361	0	0	1.26024
STAT2	13251	10.6929876506021	0.0312026270371686	0	0	1.2602
C4ORF3	1782	7.72007016661319	0.0431971536604667	0	0	1.26005
PDCD5	9981	7.14928784584826	0.0466031887250156	0	0	1.25979
FAM161A	4424	8.20539262085615	0.0406003025338681	0	0	1.25975
ZNF33B	15559	9.90774146829519	0.0335912886346338	0	0	1.25947
SMARCC1	12803	8.92969705803135	0.0372530423749027	0	0	1.25933
AP3D1	690	10.2482623157542	0.0324497789863161	0	0	1.25924
EIF3I	4039	8.29276775526637	0.0400825770795227	0	0	1.2591
FAM122B	4391	7.58320494057925	0.0437512144231238	0	0	1.25856
FAM208A	4475	9.70256989134577	0.0341470374922182	0	0	1.25816
TAP2	13505	8.51585564282489	0.0388556802077167	0	0	1.25779
BBS9	1227	12.637721253627	0.0261814484157689	0	0	1.25777
ZNF792	15807	7.07972968827464	0.0467271462741247	0	0	1.25772
RSRC1	11943	8.1601039856549	0.0404980706246421	0	0	1.25742
DYNC2LI1	3884	10.2053014051767	0.032341181343824	0	0	1.25706
IFI27L2	6135	7.51744485596115	0.0438832620002862	0	0	1.25692
NOA1	9317	8.07500547424918	0.0408510450107237	0	0	1.2569
HEXDC	5776	10.476871279297	0.0314761484086449	0	0	1.25681
GSS	5543	9.01178243532905	0.036579576099574	0	0	1.25671
ANAPC4	563	8.06625824703151	0.0408580790626978	0	0	1.25664
MMS19	8568	7.08271382163735	0.0465241147880725	0	0	1.25659
NR1H3	9411	8.18400244374229	0.0402622516414072	0	0	1.25658
NSMCE2	9460	7.47156468211544	0.0440768492844164	0	0	1.25642
RCCD1	11327	10.615113873552	0.0309738594633032	0	0	1.25596
INPP5E	6344	8.61193791332348	0.0381768404471792	0	0	1.25595
DCTD	3414	7.41475919934548	0.044321983616857	0	0	1.25583
PCED1A	9937	7.42051254015145	0.0442399100582376	0	0	1.25552
MEI1	8349	10.1650491629179	0.0322500257941111	0	0	1.25512
PPP2R4	10634	10.4195975005532	0.0314206902469803	0	0	1.25474
DEF6	3487	8.27572053464552	0.0395425235770844	0	0	1.25461
FAM200B	4469	7.4820189586752	0.0437369214199778	0	0	1.25461
IFT46	6172	8.35414820338864	0.0391484762562983	0	0	1.25445
BIRC6	1312	7.22356005593886	0.0452584352686139	0	0	1.25434
PIGX	10220	9.97263253796717	0.0327545839207694	0	0	1.2541
METTL5	8386	7.08215128199265	0.0460878827782562	0	0	1.25388
CISD3	2687	8.9840444752888	0.0363139180598356	0	0	1.25375
WAS	15021	8.66448308852041	0.0376172017753272	0	0	1.25348
CNPY2	2852	7.48400691182217	0.0435272160565618	0	0	1.25332
TBC1D31	13553	7.97730097100442	0.0408273244713245	0	0	1.25327
VDAC3	14924	7.54084924965691	0.0431849018669468	0	0	1.25323
WIBG	15116	9.28038854239423	0.0350857153273339	0	0	1.25319
ENO1	4136	7.58052710303793	0.0429263098286765	0	0	1.25302
SNX3	12948	7.70641508665315	0.0421611166768461	0	0	1.25259
CBFB	2050	9.16819391160734	0.035397530005365	0	0	1.25226
CNTRL	2865	7.38291214555978	0.0439189145974742	0	0	1.25201
WDR83OS	15089	9.15733359810532	0.0354001728489462	0	0	1.25195
FGF14-AS2	4728	12.1171621745827	0.0267237955038735	0	0	1.25164
SPECC1L	13047	7.87250216445555	0.0410918220406237	0	0	1.25136
NFYC	9211	9.45091854987365	0.0342054884091625	0	0	1.25117
TMEM185A	13971	10.2193810687327	0.0316152164531194	0	0	1.25101
PURA	11016	8.71822342947325	0.0369939650521836	0	0	1.25051
NEK9	9155	12.9652978041844	0.0248118081406982	0	0	1.2498
ATP13A2	1040	7.46686010485231	0.0430250776548105	0	0	1.24942
LOC100506459	7544	7.73072941537525	0.0414927255954995	0	0	1.249
SHARPIN	12393	9.11058036558501	0.0351998985368869	0	0	1.24893
UCN	14732	7.17175394066123	0.0446947536545096	0	0	1.2488
BCL2	1249	7.10886954274886	0.0450335987865681	0	0	1.24845
PHKA2	10162	11.8310611956991	0.0270393143051141	0	0	1.24825
SNRPD2	12918	8.13371935930822	0.0392768552261871	0	0	1.24787
C8ORF37	1840	7.67003370046257	0.0415558932593422	0	0	1.24724
KIAA0319L	6697	9.5342085096419	0.0334258789788172	0	0	1.2472
ANXA11	655	8.51552706385757	0.0374167108354676	0	0	1.24714
RABEP2	11137	8.8213292178212	0.0361009085156837	0	0	1.247
THAP4	13741	8.11342304981444	0.0392400784786378	0	0	1.24692
ACOT8	169	10.0735461233967	0.0316012008605737	0	0	1.24689
LOC92249	7851	7.84418588939678	0.0405694842927696	0	0	1.2468
UROS	14810	9.10667335409464	0.0349090572318745	0	0	1.24652
SARM1	12049	8.99963302051742	0.0352754706374063	0	0	1.24614
CUTA	3228	7.51062905502963	0.0422244155866021	0	0	1.24585
SPOP	13081	7.19246821661979	0.0440179572213658	0	0	1.24539
TXLNA	14597	9.70043658101923	0.0326060230978964	0	0	1.24513
ZC3H4	15309	10.272590668957	0.0307805649083516	0	0	1.24504
RNF167	11571	9.43634042480875	0.0334967693373158	0	0	1.24495
UBAC2	14640	7.22958792087198	0.0437100054757482	0	0	1.24488
GRSF1	5523	7.70426413231725	0.0409536041235796	0	0	1.24446
PEX10	10071	8.43387775530064	0.0372716845175174	0	0	1.24345
LFNG	7097	7.88644503372935	0.0398315400882185	0	0	1.24326
HLA-DOA	5858	10.0077499619523	0.0313538295016913	0	0	1.24296
NUP210	9540	8.52970667544016	0.0367611254201548	0	0	1.24277
PMS2L2	10410	7.39729056632633	0.0423542295262178	0	0	1.24255
ACADSB	140	7.13516311715725	0.0438606905161887	0	0	1.24225
STK36	13284	9.41621624157699	0.0332227838456989	0	0	1.24214
SRR	13155	7.56825218605485	0.0413277838773437	0	0	1.2421
DPP7	3783	9.85977305992781	0.031720654478668	0	0	1.24208
ZKSCAN3	15418	13.9957827405449	0.0222721816057938	0	0	1.24118
DPH2	3771	8.10306986486605	0.0383042833703535	0	0	1.24004
BRE	1382	8.68729268823973	0.0356999035450802	0	0	1.23982
STX8	13330	8.15162355561842	0.037980981850638	0	0	1.23937
SMYD2	12864	10.3730672310677	0.0298259508338793	0	0	1.23918
BBS1	1221	12.7519901211873	0.0242500131532128	0	0	1.23905
ZNF397	15584	9.03794174528669	0.0342132567740487	0	0	1.23904
IPO13	6376	8.51818651811339	0.036281211366186	0	0	1.23889
FRS3	4947	7.70714706674491	0.0399497635546842	0	0	1.2379
BRK1	1392	7.71223977017561	0.0398419513527612	0	0	1.23736
SAMM50	12038	13.198771705588	0.0231950110608817	0	0	1.2364
TMCC1	13871	10.1041123186927	0.0302852864991233	0	0	1.23628
GORASP1	5363	9.32288630495972	0.0328205570264208	0	0	1.23626
SGSM3	12351	8.20835092908623	0.0372515908461473	0	0	1.23608
SNX20	12940	9.8413364864767	0.0310310766116429	0	0	1.23575
SDCCAG3	12141	7.50332000993562	0.0406889136386023	0	0	1.23568
TADA3	13467	10.4445181052681	0.029172252615642	0	0	1.23515
STX17	13319	9.17439244800167	0.0331954651071884	0	0	1.23503
CMC4	2804	7.34070520240925	0.0414810872946036	0	0	1.23499
GALNS	5055	9.00856171012904	0.0337753160509547	0	0	1.23479
ATL3	1025	9.40216580855341	0.0323580057913396	0	0	1.23476
GLMN	5258	7.93454396285794	0.0383056537722614	0	0	1.23451
ACOX1	171	9.28692998556659	0.0327047801196211	0	0	1.23433
MON1A	8587	8.91423387562033	0.0340541560311024	0	0	1.23419
NEK4	9151	7.09190479741755	0.0427369150638886	0	0	1.23378
ZNF226	15495	8.54319809734129	0.0354654451349194	0	0	1.2337
C20ORF196	1704	11.2252854542123	0.0269913584615885	0	0	1.23369
[truncated: 1,381 more rows]

## Sheet: Table B
Genes that were differentially expressed between clusters based on SAM. Cluster 1 vs. 2 (Table B)
id	Row	d.value	stdev	rawp	q.value	R fold
SERPINB2	12264	11.8044396456938	0.217603955876179	0	0	5.93272
DENND4B	3507	10.2346843503605	0.241094728277226	0	0	5.53095
C15ORF48	1542	13.2766415114478	0.182352942874548	0	0	5.35555
ZNF331	15554	17.3848834839902	0.13686458042051	0	0	5.20311
NR4A2	9422	11.4047220464656	0.184669758802182	0	0	4.30528
G0S2	5012	8.68968415437318	0.241413079135417	0	0	4.28057
METRNL	8369	11.7422207272462	0.16742880457934	0	0	3.9068
SLC7A5	12744	14.4895356770626	0.1275211939404	0	0	3.59932
MAFB	8069	9.22713450112687	0.19251456672593	0	0	3.4256
IL1B	6263	8.90941721407713	0.199188073761335	0	0	3.42155
ENC1	4127	11.7541040134266	0.150389658523495	0	0	3.4051
HCAR3	5689	9.04660123651757	0.19296216396265	0	0	3.35346
NINJ1	9236	14.0084125044627	0.118170512822471	0	0	3.15006
NRIP1	9440	8.34056122879178	0.195600526004189	0	0	3.09817
PFKFB3	10095	13.461072993266	0.118995053043915	0	0	3.03522
CXCL3	3246	8.89268770832876	0.174090878769294	0	0	2.92439
DUSP4	3866	8.89251150272068	0.173679431553396	0	0	2.91692
IER3	6126	8.8165675816704	0.1732395210603	0	0	2.88261
SGK1	12339	8.2655361771193	0.181495203039607	0	0	2.82873
THBS1	13750	11.538985382504	0.129658103422779	0	0	2.82084
ARID5A	854	18.1482309787768	0.0821359916138977	0	0	2.8101
JMY	6522	14.2032356841181	0.103725201804526	0	0	2.77643
IL8	6298	12.8172605193469	0.112845612680133	0	0	2.72522
DBF4	3369	13.9654700567688	0.10218702802591	0	0	2.68904
C5AR1	1787	7.72399722963586	0.178650444354282	0	0	2.6025
ELL2	4078	18.33298790596	0.0751590759049003	0	0	2.59888
NR4A3	9423	12.5047859311121	0.109513533612345	0	0	2.58371
MTMR6	8819	18.4256645173479	0.07376646078251	0	0	2.56542
GNA15	5305	11.5823157300328	0.117284820212431	0	0	2.56406
SNX9	12956	12.3685306396639	0.106635917808542	0	0	2.49481
SMAD7	12793	8.45614229350984	0.151936366818823	0	0	2.43648
RNMT	11615	15.4331974717849	0.0830839670216857	0	0	2.43218
SYAP1	13395	14.831021669063	0.0864457653646712	0	0	2.43189
FOSL2	4888	12.7034781020708	0.0994658421170747	0	0	2.40088
TREM1	14312	8.25218628863525	0.151948871785158	0	0	2.38487
HIF1A	5802	10.2120236311954	0.122350391773207	0	0	2.3775
ERMN	4232	13.9352646372255	0.0888538206458848	0	0	2.35904
BRE-AS1	1383	9.34274925243156	0.130884544712621	0	0	2.33403
RANBP2	11192	18.3933464761924	0.0661329734675353	0	0	2.32367
THBD	13749	10.6955882770444	0.113516481681536	0	0	2.32
UPP1	14792	11.1002557786826	0.108849361637903	0	0	2.31058
CHD1	2584	20.9943132036425	0.0567080180377356	0	0	2.28239
CCR1	2234	8.17074918153575	0.145264111234843	0	0	2.27666
ADNP2	317	13.3854624760415	0.0872702156391207	0	0	2.24724
SYNGR3	13418	9.05901886779278	0.128477020396999	0	0	2.24059
TP53INP2	14219	11.0276459989868	0.10505614817563	0	0	2.23229
CREM	3054	12.2375659431456	0.0943165947798404	0	0	2.22562
ZNF165	15468	8.42093797599095	0.136175272970012	0	0	2.2141
GABPB1	5030	15.2667010250748	0.0750707522182863	0	0	2.21312
SLC19A2	12521	10.4210137396846	0.108438655577727	0	0	2.18865
RLF	11511	15.5168089559724	0.072527524477459	0	0	2.18161
NAMPT	8995	14.6212689451101	0.0768686486498102	0	0	2.17938
PLAUR	10316	8.67179842041034	0.129175460369647	0	0	2.17375
SLC2A3	12617	7.94538709184379	0.139435505791244	0	0	2.15527
ZBTB21	15269	10.7846930042014	0.102635589679355	0	0	2.15381
WHAMM	15111	11.5022335158707	0.0954555829937707	0	0	2.14051
NAF1	8986	13.2115772773378	0.0826796390537611	0	0	2.13218
LZTS3	8055	13.9800430456279	0.0776615776960656	0	0	2.12242
RASGEF1B	11228	9.45411316979616	0.114522236178059	0	0	2.11801
CXCL16	3243	10.8360292820758	0.0993953640474231	0	0	2.10972
SAR1A	12046	19.4278847191822	0.0554060489658676	0	0	2.1088
DDX21	3454	17.1314076392227	0.0622691238916024	0	0	2.09472
SH2B3	12356	13.0685054134548	0.0811747492688216	0	0	2.08614
ICAM1	6099	11.1297244853588	0.0951503680017678	0	0	2.08348
TEX14	13680	8.24988132348599	0.128185324403741	0	0	2.08134
NRROS	9446	9.81956265666171	0.106911671843564	0	0	2.07028
TP53BP2	14214	17.9958054085648	0.0583121186010915	0	0	2.06963
FYTTD1	5001	14.4442499032606	0.0725803241065718	0	0	2.06819
GMEB2	5290	18.8303760055422	0.0553696861217316	0	0	2.05998
GABARAPL1	5025	11.2947924100006	0.0922916245726334	0	0	2.05967
GRASP	5491	13.737632322507	0.075808350117533	0	0	2.05826
OASL	9580	10.2290815178426	0.101635188834347	0	0	2.05571
NOP58	9344	16.6815906323435	0.0615326235247383	0	0	2.03702
IFNGR1	6158	11.9199320388739	0.0857821326422643	0	0	2.03146
SMIM3	12839	7.64758476302667	0.133417256227595	0	0	2.02837
EZR	4333	14.5305892212157	0.0693679094909129	0	0	2.01106
ISCA1	6426	12.6858275184566	0.0782155247217489	0	0	1.98926
MAFF	8070	8.10230028373424	0.121677004562896	0	0	1.9805
DCP1A	3407	19.0461332438183	0.0515240192316337	0	0	1.97429
RYBP	11988	13.3940092717947	0.0731163153555572	0	0	1.97154
THEMIS2	13757	8.33049657101701	0.117488323754186	0	0	1.97074
EAF1	3908	11.4037652511599	0.085687667106627	0	0	1.96859
ETF1	4267	12.9832248853131	0.0748012077463145	0	0	1.96042
ZNF10	15442	11.0283202115938	0.087939267087575	0	0	1.9586
PIGA	10202	9.99906287275818	0.0969804135256884	0	0	1.95845
TNFAIP3	14118	9.89584553993094	0.0977638665610245	0	0	1.95539
PPIL4	10569	12.4139318117722	0.0779255778277273	0	0	1.95526
THUMPD2	13772	14.681354934672	0.0655647066759666	0	0	1.94879
AP1G1	677	19.2616101910965	0.0497078053383693	0	0	1.94188
RAB8B	11132	14.8158341267942	0.0642839838220984	0	0	1.93512
IL6ST	6295	14.1516177556587	0.0670460798230923	0	0	1.93028
BHLHE40	1299	10.9666234968272	0.086481134703703	0	0	1.92974
BCL2L11	1253	10.4820006013492	0.0904313866355009	0	0	1.92907
SLBP	12482	12.3471542178351	0.0767446123884016	0	0	1.92863
SLC16A6	12512	10.1863028725053	0.092238208063297	0	0	1.91795
DUSP8	3870	9.3966721889672	0.0994098267792454	0	0	1.91073
ZNF703	15768	8.00273928130505	0.115973902867714	0	0	1.90278
RELL1	11364	12.6024397010513	0.0736056614642776	0	0	1.90212
SNIP1	12892	14.2564275039495	0.0648053536658181	0	0	1.89723
DHRS3	3560	11.1085665318161	0.0829977370386701	0	0	1.89472
USP30	14840	12.9856966668525	0.0708819187365177	0	0	1.89271
SLC1A4	12523	10.8848692035656	0.0843395022108207	0	0	1.88953
ICOSLG	6106	12.9782110059063	0.0703612964102873	0	0	1.88317
MYBPC2	8879	9.47103095429758	0.0961500936942193	0	0	1.87988
PIM3	10244	10.6358782823386	0.0855992386402898	0	0	1.8796
SUPV3L1	13372	15.4512749806334	0.0588188637732096	0	0	1.87752
C12ORF5	1507	9.2856927601108	0.0978204323293488	0	0	1.87687
PHLDA1	10166	11.4710686926767	0.0791246634882515	0	0	1.87598
STAT4	13253	8.25163790011922	0.109716077358077	0	0	1.87298
CLEC7A	2755	9.22875595160291	0.0976126807637513	0	0	1.86716
CEBPZ	2466	19.0766052319063	0.0471466885815209	0	0	1.86529
IKZF5	6238	13.8071546011678	0.0649242706883564	0	0	1.86144
CXCL2	3245	11.2181446582428	0.0797938834124908	0	0	1.85979
ZNF14	15457	11.2650540859949	0.0793033633371071	0	0	1.85749
CSNK1D	3128	17.8842310706699	0.049909390148878	0	0	1.85651
GTPBP4	5591	16.2419987730473	0.0549468840925892	0	0	1.85632
EREG	4216	8.99527026309327	0.0990395306179736	0	0	1.85432
CRY2	3086	14.4652991297075	0.0615711413242722	0	0	1.854
DCTN6	3420	14.7054616747028	0.0605596088187053	0	0	1.85389
NAP1L5	9002	8.5137922646374	0.10457378708404	0	0	1.85359
UHRF1BP1L	14755	16.5372919902487	0.0537693745063653	0	0	1.85215
CXCL1	3240	8.14650055107878	0.108003193725228	0	0	1.84018
AHCTF1	395	18.7434531040679	0.0468936606870498	0	0	1.83904
RLIM	11512	14.4599991372153	0.0604452572025168	0	0	1.83279
RPS6KB1	11890	17.5885013566764	0.0495320780208671	0	0	1.82918
POLB	10455	13.2382135345403	0.0645897082305239	0	0	1.80882
PTS	11008	10.8990278946965	0.0784059496670877	0	0	1.80819
PRDM4	10686	12.6656731808507	0.0673688009631378	0	0	1.80659
CIR1	2681	15.2669863025459	0.0555809786829995	0	0	1.8007
ARIH1	856	18.7674331205936	0.0450723439009232	0	0	1.79738
B3GNT5	1160	12.1509118684934	0.0691770794890424	0	0	1.79075
ZNF571	15682	9.89321824683477	0.0848182408594195	0	0	1.78897
SPTY2D1	13117	10.7314419442451	0.0779747646141344	0	0	1.78606
SYCE2	13398	13.3891438759013	0.062357329053061	0	0	1.78375
RRN3	11915	13.8801623007324	0.0599016076376678	0	0	1.77947
ATAD2	984	14.0027775651126	0.0589514968861437	0	0	1.77213
DDX47	3468	14.560923390388	0.0565467304546101	0	0	1.76954
PBX4	9900	9.38344479565857	0.0873152172756596	0	0	1.76457
PDZD8	10043	10.8014187034986	0.0758014243529708	0	0	1.76389
ARNTL	898	12.6916823853957	0.064353291452591	0	0	1.76144
STAM	13233	7.65898830106002	0.106437631492738	0	0	1.75955
GMNN	5296	9.10108839138914	0.0890600849535988	0	0	1.75387
SLC5A6	12722	12.8788276306496	0.0626948185968356	0	0	1.7501
ARHGAP25	806	12.864592110337	0.0622662134854933	0	0	1.74234
NDUFAF5	9111	17.9132667177909	0.0446039680122662	0	0	1.7399
HSPA13	6039	8.36837194403666	0.0953038285516347	0	0	1.73813
ZNF267	15516	9.07132932826947	0.0877837368331381	0	0	1.73666
RAB21	11094	11.976963236041	0.0662006584463222	0	0	1.73253
CCNH	2220	10.7197940743592	0.0737817695306779	0	0	1.73018
SOD2	12966	7.81797412532812	0.101044653613903	0	0	1.72903
JOSD1	6523	10.0368785875063	0.0786873111442519	0	0	1.7288
LOC100129550	7420	11.6330194844549	0.0678302464480126	0	0	1.72796
SUCO	13342	13.2629584695134	0.0593575691258124	0	0	1.72579
CYLD	3289	15.5672831870571	0.0504708411202721	0	0	1.72392
IFRD1	6163	9.83898907325172	0.0798127362273391	0	0	1.72342
PNO1	10427	12.5234895919798	0.0626042441348292	0	0	1.72193
STARD5	13245	9.14940652812408	0.0855852185761626	0	0	1.72077
PPIF	10563	8.06926655308275	0.096827786017396	0	0	1.71871
SLC25A33	12576	8.33791449433491	0.0936350242689729	0	0	1.71799
NECAP1	9140	11.4638446130728	0.0680512747314632	0	0	1.71728
WBP11	15026	13.9404193814542	0.0556973729838007	0	0	1.7129
G3BP2	5015	10.1103780298401	0.0767548061175513	0	0	1.7124
NR1H2	9410	10.3675372424356	0.0748152703946501	0	0	1.71196
NUDT15	9512	7.58613260152882	0.102194944676866	0	0	1.7115
SAMD8	12034	13.1073078788561	0.0588198802805719	0	0	1.70642
GZF1	5621	7.83383876141816	0.0979555164793111	0	0	1.70216
KLHL26	6852	12.170854671659	0.0629393873521087	0	0	1.70058
ZNF136	15454	10.187754756523	0.0750426098416076	0	0	1.6988
RNF138	11557	11.5892725751141	0.0659426590474964	0	0	1.69846
KDM6B	6671	8.96698834156827	0.0851493634784766	0	0	1.69764
SPRTN	13097	8.35902364751627	0.0909386888350444	0	0	1.69368
TMEM123	13908	9.2000929723602	0.0825445689686194	0	0	1.69281
DDX20	3453	10.4977615903416	0.0718788066690745	0	0	1.68712
CRTAM	3079	7.92057067051546	0.0949632422582096	0	0	1.68432
RNF103	11541	9.64843970745547	0.0779164755643717	0	0	1.68386
ZUFSP	15885	12.6582288654398	0.0593332687944121	0	0	1.68302
GOLT1B	5359	13.3553810220125	0.0561943360859246	0	0	1.68237
NR1D2	9409	8.31901364547875	0.0897583307314869	0	0	1.67795
NLRP3	9285	9.4146512428795	0.0792304106662569	0	0	1.67705
CHKA	2606	10.3055359651696	0.0723282499473146	0	0	1.67642
PPP4R1	10645	14.0187693733118	0.0531078667469459	0	0	1.6754
FAF2	4357	14.3520683871748	0.0517803887345504	0	0	1.67383
GPR84	5459	7.90195318434444	0.0936456929949198	0	0	1.67016
DHX40	3579	15.1381900879228	0.0487829947366886	0	0	1.66842
GNA13	5303	11.9541317268918	0.061710844360343	0	0	1.66751
ZBTB43	15285	9.89226275282923	0.0745059161719462	0	0	1.66674
CCDC43	2141	12.3161720246603	0.0597669007360146	0	0	1.66567
C9ORF72	1874	9.54501411129389	0.0770774872196593	0	0	1.66521
STK17A	13275	10.8429270206686	0.0678235720370777	0	0	1.66487
CPD	2997	11.9973253951932	0.0612478504142066	0	0	1.66418
HIAT1	5794	10.662273076017	0.0688712553662617	0	0	1.66362
RIOK1	11500	9.82897717212735	0.0746925385822318	0	0	1.66342
TIPARP	13814	7.98433527559115	0.0919099006184569	0	0	1.66306
DDX19B	3452	13.9361894384369	0.0526379384640775	0	0	1.66275
ATG2A	1010	11.9841724553034	0.0611727788975247	0	0	1.66221
SCAF8	12074	15.1894383842381	0.0482374950773455	0	0	1.66175
LEPROTL1	7093	9.58663245227514	0.0763396167699181	0	0	1.66076
CWC25	3234	13.2336493136291	0.0552776896775445	0	0	1.66039
HMGCR	5890	10.6102680063426	0.0687317863569847	0	0	1.65779
ITPRIP	6487	9.21911841235524	0.0788073965996857	0	0	1.65466
UBAP1	14644	16.7752527592296	0.0432435658270684	0	0	1.65338
CXORF65	3262	10.3657321294296	0.0699135346310693	0	0	1.65256
RNF11	11542	8.20029122446172	0.0883331641082981	0	0	1.65216
CTSL	3207	7.61712393564313	0.0950805854553966	0	0	1.65203
C18ORF21	1597	13.6932788992398	0.0528263059507552	0	0	1.65103
RBM38	11290	8.92520338949644	0.0806227210859172	0	0	1.6467
IFFO2	6131	8.3117974776954	0.0865654319238749	0	0	1.64663
RSRC2	11944	12.8245166795175	0.0558774157124442	0	0	1.64331
IP6K1	6372	13.8193862408863	0.0517176740434085	0	0	1.64115
CGRRF1	2567	9.98844834118209	0.0714516984006353	0	0	1.64
SECISBP2L	12191	11.0410723470571	0.0640465818547659	0	0	1.63257
MRPS22	8718	15.9975117972197	0.0441911134832578	0	0	1.63235
RARA	11212	15.1805659160068	0.0465409276952505	0	0	1.63186
NFKBID	9200	9.26354072548601	0.0762648863699578	0	0	1.63182
HIVEP1	5844	10.2855216903917	0.0686093443050882	0	0	1.63092
MAK16	8089	10.8732786302833	0.0647930824625582	0	0	1.62959
PRNP	10761	10.0311150266849	0.0701952938565256	0	0	1.62917
DDX24	3456	12.8182570065502	0.0546516366095843	0	0	1.62511
DIRC2	3600	16.5747480432452	0.0421989146609523	0	0	1.62387
MOB4	8580	10.448750464573	0.0668727020726762	0	0	1.62308
RND1	11537	8.14323827394614	0.0857715405679975	0	0	1.62277
ZNF410	15589	14.2135679265661	0.0491276844315565	0	0	1.62257
MT2A	8778	8.21583619344772	0.0848395737874128	0	0	1.62116
ETS2	4275	9.00011750582722	0.0773998452084886	0	0	1.62069
SNHG17	12889	9.996660559063	0.0696625293658073	0	0	1.62045
HAUS8	5676	12.3672798748167	0.055868739347023	0	0	1.61434
TYW5	14625	14.4575622732738	0.0477889716391242	0	0	1.6143
ZNF394	15582	8.61984672313637	0.0800341417388716	0	0	1.61315
MAPK6	8167	8.15939672929038	0.0842848413841463	0	0	1.61073
BCL7B	1262	8.64489368566968	0.079227885189922	0	0	1.60761
RAPGEF2	11207	10.9978615627673	0.0620178411226194	0	0	1.60443
RAB20	11093	9.52694558468934	0.0707690034680432	0	0	1.59573
HAUS3	5672	9.01939740008563	0.0747253442190708	0	0	1.59547
KANSL2	6545	10.4628466906226	0.064414552437527	0	0	1.59545
LAMTOR3	7009	11.8884144904308	0.0565885532736026	0	0	1.59411
DERL2	3517	13.3963272841121	0.0501679358937699	0	0	1.59335
RNF4	11601	13.3989039336431	0.0500508026934389	0	0	1.59176
ABHD17B	72	8.11745573831899	0.0823118722005593	0	0	1.58905
CDADC1	2345	11.4676574205959	0.0582518810084287	0	0	1.58888
PI4K2A	10187	10.3607306500927	0.0644585716202748	0	0	1.58869
ZNF184	15475	8.6060148038004	0.0775680027976303	0	0	1.58837
OSBP	9707	14.6379784525722	0.0456012745382185	0	0	1.58833
CTRL	3197	9.91539712118205	0.0672127049439279	0	0	1.58715
PSMD12	10892	13.1741084853816	0.0503852575608648	0	0	1.58423
MSMO1	8760	8.06263095859558	0.0819087695704161	0	0	1.58052
FBXO45	4657	10.5506351396847	0.0624613789555685	0	0	1.579
TSPYL2	14478	11.3267596483175	0.0580887046892855	0	0	1.57785
LUC7L2	8003	12.5457283494012	0.0524015208108094	0	0	1.57725
HSF2	6029	12.327193600537	0.0533167424017337	0	0	1.57707
PIK3R1	10233	8.55428649071409	0.0768186633583789	0	0	1.57694
AREL1	779	16.1433739747651	0.0406718301100827	0	0	1.57634
PNPLA8	10436	11.9923961780956	0.0545775488614792	0	0	1.57409
ZNF622	15721	11.7065222715812	0.0559056760601579	0	0	1.57403
TXNL4B	14612	12.2804190385986	0.0532549943992491	0	0	1.57352
NOL11	9327	14.6407325458616	0.0445945948557781	0	0	1.57232
DPM1	3777	13.6039244949433	0.0479838429117384	0	0	1.57218
SAT1	12058	9.55008712361685	0.0682602405377558	0	0	1.57123
YTHDF3	15233	9.83247396012678	0.0662871779272774	0	0	1.57109
BZW1	1445	11.5770068388289	0.0562192110439421	0	0	1.57009
ZFAND2A	15362	9.37592060442364	0.0689340329809454	0	0	1.56517
C19ORF45	1612	10.9521951858289	0.058977691613848	0	0	1.56475
RCN2	11332	11.1157842773839	0.0578871620207476	0	0	1.56207
CCDC19	2124	10.8893312501285	0.0590699137791671	0	0	1.56182
LMNA	7382	10.8449849656695	0.0591026901735733	0	0	1.55937
KPNA3	6904	9.35780750431453	0.0684344127275819	0	0	1.55876
DIS3	3602	11.0024619917744	0.0581869634022587	0	0	1.55855
BRAP	1371	13.2467101400195	0.0482702975145404	0	0	1.55771
C15ORF39	1539	8.14453387303904	0.0784147377723792	0	0	1.55687
SNRPA1	12913	14.2998390955373	0.0446573836002461	0	0	1.55681
THUMPD3	13773	13.6164526606165	0.0468403526872401	0	0	1.55595
TNFSF8	14145	8.80247770198883	0.0724566989019684	0	0	1.55595
CEBPG	2465	9.07230572577718	0.070141172734351	0	0	1.55438
EIF1AD	4012	9.12057425882169	0.0696856522882523	0	0	1.55355
YTHDC1	15229	15.3802696787605	0.0412622212253936	0	0	1.55253
ZNF432	15602	9.17334852821223	0.0691362279265713	0	0	1.55209
DNAJC3	3705	13.3959838429584	0.0472552461793122	0	0	1.55082
DCTN4	3418	15.8775329513222	0.039831718771142	0	0	1.55017
TMEM11	13899	9.76661184154084	0.0646988320389119	0	0	1.54959
NGDN	9214	13.3000928878188	0.0474143890385375	0	0	1.54823
NFKB1	9196	9.90382326497296	0.0635722233589209	0	0	1.54714
FAH	4358	11.2066220678183	0.0561720452823431	0	0	1.54703
TSG101	14442	11.0792674858042	0.0567577149668138	0	0	1.54631
ZNF597	15705	7.63750083370942	0.0823170656264395	0	0	1.54617
SEC24B	12178	12.8025106605919	0.0491065382692261	0	0	1.54616
RORA	11630	10.074026685855	0.0622688533682842	0	0	1.54467
ALMS1-IT1	511	10.4674151563517	0.059899315713422	0	0	1.54434
EIF2AK3	4020	13.5949877941448	0.0460961342444342	0	0	1.544
ARSI	920	10.3295684559787	0.060514390440239	0	0	1.5423
ELF1	4067	11.3617154302437	0.0549998443185034	0	0	1.5421
TAF5L	13483	11.8534023127898	0.0526826724338627	0	0	1.54164
TIMM23	13800	13.0413986315365	0.0478203408030897	0	0	1.54076
AKAP8	442	15.4140332344437	0.0403572423328754	0	0	1.53908
HOXA5	5945	8.12758596079422	0.0764639391075701	0	0	1.53844
PER1	10062	8.35514361242818	0.0743402123889632	0	0	1.53807
CCNT1	2228	12.2159740836677	0.0508429795632233	0	0	1.53804
SNORD89	12901	9.46811426906181	0.0653473009331948	0	0	1.53551
GPATCH3	5382	10.9750338220371	0.0563425085517705	0	0	1.53513
ZNF416	15592	10.7260392171439	0.0576039632359941	0	0	1.5346
CD97	2340	7.9017414608433	0.0781486385232613	0	0	1.53423
DIABLO	3584	11.1092039582836	0.0555342631374473	0	0	1.53362
SDC4	12138	7.6956559442878	0.080059628210109	0	0	1.53274
CDKN2AIP	2433	8.67622985056523	0.070826929933555	0	0	1.53104
TM2D2	13851	10.0830520405866	0.0607488530449595	0	0	1.52894
RELB	11363	8.03263411692652	0.0760668029704452	0	0	1.52734
REL	11361	11.2155228218264	0.0544728245653184	0	0	1.52726
NUPL1	9553	14.3762434670158	0.0424884672190789	0	0	1.52713
RAB30	11103	10.0092080416818	0.0609867559305099	0	0	1.52671
SLC35B1	12642	12.8385193044745	0.0474705255500182	0	0	1.52568
SERINC1	12250	10.4978978176199	0.0578905946630518	0	0	1.52386
SFPQ	12316	14.258717525199	0.0426014427373086	0	0	1.52356
SELK	12197	9.50060567044191	0.0638839441198936	0	0	1.52302
GORAB	5362	8.77787148193629	0.0691280966572828	0	0	1.52288
ZNF805	15813	10.7192425954503	0.0565949298386846	0	0	1.52272
PRDM1	10678	8.1416946176516	0.074425637049767	0	0	1.52198
FFAR1	4719	8.60067606075698	0.0704059882355911	0	0	1.52155
TXNDC11	14602	11.2352914654682	0.0538355769224621	0	0	1.52083
YES1	15210	9.16568408901827	0.0659627281055358	0	0	1.52055
RIT1	11508	13.016080999979	0.0463648511462768	0	0	1.51939
ULK1	14760	10.7035882866693	0.0561783712735116	0	0	1.51709
EXOSC9	4322	12.4349459158677	0.0483241570864829	0	0	1.51667
ZNF326	15551	11.9238233689777	0.0503867564575758	0	0	1.51656
BZRAP1	1443	9.37924249476872	0.0640142470748041	0	0	1.51614
ZNF570	15681	10.4392423853379	0.0575042485235348	0	0	1.51603
ATXN1L	1118	8.92523490210594	0.0669932430186903	0	0	1.51354
IDI1	6118	10.283649590706	0.0581220684891485	0	0	1.51331
RINT1	11499	10.5686622334422	0.0564508472596951	0	0	1.51216
TDG	13638	10.746305739566	0.0555100686244052	0	0	1.51207
SDCBP	12139	8.92884396993205	0.0667781401709632	0	0	1.51178
ZNF35	15566	9.21865161933342	0.0646124731805122	0	0	1.51114
RPP14	11846	11.5040802705512	0.0517496975321385	0	0	1.51082
QRICH1	11062	15.5849839322355	0.0381507116529266	0	0	1.51003
SMPDL3A	12853	8.99597470968116	0.0660694653699249	0	0	1.5098
TAF13	13472	11.0573491593132	0.0536810238383867	0	0	1.50898
CCT6B	2253	8.82429884958838	0.0672387958716574	0	0	1.50873
DRAM1	3799	8.31056201800188	0.0713542443508894	0	0	1.50837
KHNYN	6682	14.3908225620382	0.0411912631908514	0	0	1.50815
SPATA2	13020	8.0401188602021	0.0734745264906947	0	0	1.50602
CHMP2B	2614	10.8906527582474	0.0542429000724297	0	0	1.50602
BCL3	1258	9.88585428412248	0.0597046788938662	0	0	1.50549
TOR1AIP1	14202	9.71191905340119	0.0607614175688275	0	0	1.50536
PTGES	10948	10.9589171592028	0.0538269893027747	0	0	1.50513
CXORF40B	3260	10.6989728856862	0.0550253598815586	0	0	1.50391
POLR1C	10477	10.0182391431252	0.0587611186034823	0	0	1.50387
FEM1A	4705	11.2552273624815	0.052263353386598	0	0	1.50341
USP42	14854	21.6362125434274	0.0271715731276159	0	0	1.50305
DUSP11	3852	10.0609164796592	0.0582808512364304	0	0	1.50145
CTH	3182	9.22240294253456	0.0634732145748724	0	0	1.50043
MARCH5	8193	13.5396462672058	0.0432273720230096	0	0	1.50033
HSPA9	6045	15.7304145228147	0.0371137654703022	0	0	1.49881
WDR43	15059	9.1009117243373	0.0641382922603541	0	0	1.49871
ARL8B	880	12.1186374484135	0.0481577770030829	0	0	1.49859
USP36	14848	12.9790976981859	0.0448855912159015	0	0	1.49752
USP16	14827	12.0980893514057	0.048129222591341	0	0	1.4972
WRN	15147	8.92823147635226	0.0650894888184552	0	0	1.49602
CDR2	2441	7.99135395774612	0.0727094286985003	0	0	1.49593
KLHL2	6845	8.29287858196146	0.0700647702572886	0	0	1.49593
COMMD2	2921	10.2000602622836	0.0568881871346874	0	0	1.49512
RBM33	11288	13.2256044060625	0.0438270148023528	0	0	1.49447
FBXO21	4638	10.7744987009927	0.0536721148488316	0	0	1.49308
RPRD1B	11854	15.7886300989514	0.0366045953859532	0	0	1.49271
ZNF134	15452	7.64179166701165	0.0756106513151911	0	0	1.49257
MT1E	8772	8.38299362974809	0.0688652084428556	0	0	1.49205
CHP1	2624	10.9674593199158	0.0525827102429877	0	0	1.49143
PDE2A	9989	8.22292716701557	0.0699819023635374	0	0	1.49015
NR3C1	9419	11.284421166068	0.0509752414126329	0	0	1.48991
CDK17	2406	11.9135089541393	0.0482440914373666	0	0	1.48943
WDR48	15065	16.1134932589943	0.0356586859304863	0	0	1.48925
MAD2L1BP	8062	8.8841687926837	0.064606964230441	0	0	1.48862
KBTBD2	6563	9.40132567375466	0.0610097681025486	0	0	1.4882
PGRMC2	10129	7.66589882927465	0.0748054105619889	0	0	1.48808
FAM168B	4432	15.0450933123017	0.0380563738053184	0	0	1.48716
TADA2B	13466	9.10430030206357	0.0628717150904134	0	0	1.487
TNFAIP2	14117	7.81993138527178	0.0731779676265801	0	0	1.48684
CSGALNACT2	3119	11.4170008494541	0.0499399253478256	0	0	1.48469
MT1H	8775	8.49111630205097	0.0668677095006965	0	0	1.48224
TWISTNB	14594	9.2846298606376	0.0609454684178132	0	0	1.48027
BRD1	1375	9.84039429201388	0.0574089967643961	0	0	1.47931
BRIX1	1391	10.0257272563485	0.056102929401171	0	0	1.4768
RAF1	11171	12.8370261432256	0.043757016209104	0	0	1.47602
EFHD2	3972	7.65833472076901	0.0733149165903161	0	0	1.47577
SRRD	13156	10.0341496890079	0.0559274748255246	0	0	1.47548
CDC42	2361	8.42714927805354	0.0665918725425014	0	0	1.47548
PPM1A	10573	12.7983439980433	0.0438302438177876	0	0	1.47524
ZNF317	15543	7.97838280888118	0.0702145511997956	0	0	1.47447
CDK7	2421	8.98953945708524	0.0622787321014974	0	0	1.47412
PDE4D	9993	10.6622950737788	0.0524950202930297	0	0	1.47398
CYTIP	3336	7.73083950156338	0.072349005561193	0	0	1.47357
HBEGF	5683	7.78810509217793	0.0717001988968507	0	0	1.47264
LOC100133130	7460	8.99093434193266	0.0619680820284376	0	0	1.47136
RAB11FIP1	11080	7.96083340725822	0.0698926814211711	0	0	1.4706
ANAPC10	557	9.49872554955252	0.058563909381438	0	0	1.47048
ADAM9	253	12.1783391455858	0.0456594328308385	0	0	1.47024
USP8	14870	9.18189966230121	0.0604530770106961	0	0	1.46924
ZNF430	15601	9.11378670315167	0.0607960130726134	0	0	1.46823
WDR45B	15062	12.5199782628016	0.0442192001597091	0	0	1.46777
TXLNG	14598	9.04150354690532	0.0611296190538775	0	0	1.46683
TMEM57	14051	9.69379554989048	0.0570016641357509	0	0	1.46669
ZCCHC2	15323	8.75972865807256	0.0630223391469932	0	0	1.46618
MB21D2	8232	8.25432127963946	0.0668657665166417	0	0	1.46605
FKBP11	4775	8.31997638961659	0.0663279338132294	0	0	1.46596
DDX27	3458	14.3376318448213	0.0384146851833919	0	0	1.46487
ARL4C	869	8.05863184136703	0.0682607048365773	0	0	1.46417
SETD2	12287	11.73850055475	0.04683129693025	0	0	1.46381
CDS2	2444	14.3313475725238	0.0383583841948577	0	0	1.46381
FOXO3	4913	10.0074890058735	0.054914790623612	0	0	1.46364
AKIRIN1	446	9.46607754155573	0.0579213598746519	0	0	1.46235
PPP1R8	10622	7.86984945582271	0.069529612147344	0	0	1.46123
DHX36	3576	11.1783437481829	0.0489436018947004	0	0	1.46115
KLHL24	6850	8.38559195822646	0.0652392633097926	0	0	1.46112
FTH1	4959	8.3916468910817	0.0651242349020651	0	0	1.46054
JARID2	6511	10.900302363205	0.0501247732434656	0	0	1.46041
ZNFX1	15843	12.9425388645864	0.0422073051425097	0	0	1.4603
DHX9	3583	12.7266958399813	0.0428809611501457	0	0	1.45976
SETD7	12292	10.0003657714764	0.0545467343354221	0	0	1.45951
HIC2	5800	12.3330145687939	0.0442139678943319	0	0	1.45932
CNOT8	2849	8.88806994089749	0.061284858666606	0	0	1.45872
RB1CC1	11252	9.46124661476983	0.0574949023427671	0	0	1.45798
CD44	2308	9.94331599162923	0.0545328235156898	0	0	1.45623
FZR1	5011	11.716668242324	0.046210189831048	0	0	1.45541
ZNF408	15588	10.7408798975643	0.0503094987424685	0	0	1.45434
CCDC93	2180	12.9297492602371	0.041783501673537	0	0	1.45422
CASP7	2031	8.27047277433274	0.0653189327324868	0	0	1.45419
ARPP19	906	10.7661301275134	0.0501381825664779	0	0	1.45377
MT1HL1	8776	8.31573698038877	0.0648499013604599	0	0	1.45324
NRIP3	9442	9.92585191648997	0.0541505927043391	0	0	1.45145
ZRANB1	15856	12.0592705066719	0.0445632994811541	0	0	1.45136
EPB41L4A-AS1	4166	8.90795987240437	0.060261792781392	0	0	1.45076
ANKRD37	620	9.29032792082246	0.0577667062940831	0	0	1.45062
CTDSPL2	3180	11.8185208989907	0.045381400295055	0	0	1.45029
HIPK1	5815	13.810608727652	0.0388177395777626	0	0	1.45004
GOLGA4	5348	9.69648180796563	0.0552531817560458	0	0	1.44971
PTBP2	10926	10.5765566569226	0.0505439570071819	0	0	1.44852
DNTTIP2	3738	9.02819987564591	0.0592063595795523	0	0	1.44847
EMP1	4119	10.3235251779163	0.051717268917522	0	0	1.44784
TGS1	13735	12.2212162161892	0.0436002886846854	0	0	1.44678
COPS3	2940	9.76663547312717	0.0545520798844066	0	0	1.44672
TOE1	14180	8.47911263993261	0.0628019792009224	0	0	1.44644
HBP1	5685	8.07729716427072	0.0658543088751957	0	0	1.44586
RRM1	11912	11.9825792695766	0.0443137993952384	0	0	1.44492
GNE	5320	9.30109094793345	0.0570512177904007	0	0	1.44457
METTL16	8375	9.22570373717241	0.0574948546943263	0	0	1.44436
HAT1	5669	8.73271471828044	0.0607323999040245	0	0	1.44429
MRGBP	8647	8.94485164402519	0.0592872577508256	0	0	1.44425
CCNJ	2222	11.5436675312136	0.0459117591765014	0	0	1.44392
DNAJA1	3674	7.90777191767888	0.0670185381927498	0	0	1.4439
SLC25A28	12571	9.82741921479719	0.0538565753596202	0	0	1.4432
BCLAF1	1266	9.89016796117785	0.0534570039176012	0	0	1.44263
CCDC174	2119	11.3597965668254	0.0465152122242708	0	0	1.44233
UBQLN1	14703	14.1151447552953	0.0373216776606216	0	0	1.44073
CENPC	2496	8.23711088730045	0.0639035862900976	0	0	1.44031
ZC3HAV1	15314	10.7594856542788	0.0488251798288254	0	0	1.43927
EIF4E	4047	12.0921863704481	0.043371319720196	0	0	1.43839
BACH1	1183	12.3425859546163	0.0424077567661479	0	0	1.43736
MED6	8332	9.19717041290022	0.0568573275805937	0	0	1.43687
CDV3	2447	10.2406218240348	0.0510631531069706	0	0	1.43686
ARID4A	852	10.0659982506157	0.05193366471584	0	0	1.43671
RAE1	11170	15.9071343353074	0.0328153913363807	0	0	1.43594
ADPRHL2	325	8.09000350812733	0.0643685937432267	0	0	1.43469
WBP1L	15027	10.3572851726523	0.0499484658720033	0	0	1.4313
SMNDC1	12846	9.71529609855035	0.0531639833850798	0	0	1.43048
LAPTM4A	7017	10.1731568449101	0.0507629411717892	0	0	1.4304
RHBDD2	11444	7.86305997183189	0.0656174998181822	0	0	1.42994
DKFZP586I1420	3620	10.2925185778412	0.0501279297521132	0	0	1.42993
CCDC94	2181	8.59733725257474	0.0599028823761466	0	0	1.429
RAP1B	11199	9.22679533319891	0.0558075859262065	0	0	1.42892
USP12	14823	11.118432906762	0.0463002835858077	0	0	1.42878
DHX8	3582	14.7937324802027	0.03471888223493	0	0	1.42763
RIPK2	11504	8.4588983477641	0.0607043023880303	0	0	1.4275
URB2	14804	8.24311176248124	0.0622417319886842	0	0	1.42708
PER2	10063	10.1838916068764	0.0503718294701979	0	0	1.427
GID8	5206	12.7598092226557	0.0401794808904152	0	0	1.4267
PPIG	10564	11.7197600038018	0.0436441589438915	0	0	1.42553
SIRT1	12450	8.07236503967675	0.0632714718657188	0	0	1.42479
MIEF1	8473	9.87571307070281	0.0516504642384174	0	0	1.42413
BIRC2	1309	10.6266682097359	0.0479771149365538	0	0	1.42389
ECD	3920	9.70568606313048	0.052510650354596	0	0	1.42371
ABCF1	55	8.92602430819474	0.0570795779701088	0	0	1.42355
DERL1	3516	13.1588947820634	0.0386618045252557	0	0	1.42281
BAG5	1190	8.50368072615236	0.0597463363857471	0	0	1.42214
ANKHD1	584	8.16301473707653	0.062145636600438	0	0	1.42138
KCNRG	6630	8.4227052641051	0.0602116230159878	0	0	1.42123
ZZEF1	15894	12.254243653947	0.0412857463211438	0	0	1.42003
MAPRE1	8180	9.55047187339573	0.0529729025607518	0	0	1.42002
TBC1D15	13537	10.710483968342	0.0471872760941325	0	0	1.41952
KCTD10	6637	10.3995144520663	0.0484786091381406	0	0	1.41829
RNF38	11599	9.04527478267083	0.0556136649262704	0	0	1.4172
KMT2E	6894	10.3914573925005	0.0483277096982865	0	0	1.41637
MAPK1IP1L	8164	9.48288614691312	0.0529267188137956	0	0	1.41608
RICTOR	11483	11.7459154353245	0.0425798238945159	0	0	1.41435
CCNK	2224	13.8238288418382	0.036048927448365	0	0	1.41258
ARFGEF2	789	12.5129705598599	0.0397376725377812	0	0	1.41151
PSTK	10920	10.978833993781	0.0451976174278512	0	0	1.41051
BTG3	1424	7.63887613451701	0.0649201719652296	0	0	1.41022
TACC1	13457	14.13889646279	0.0350146494296231	0	0	1.40939
PPP6C	10649	10.9694050636102	0.045093605623878	0	0	1.40898
NEDD1	9142	10.5051700407191	0.0470189268480535	0	0	1.40829
GNAI3	5307	8.05229685265209	0.0612029256581892	0	0	1.4072
EML4	4117	9.22400056536244	0.0534061339467338	0	0	1.407
ING3	6325	10.8582917093381	0.0452852078853721	0	0	1.40612
SLU7	12782	9.88331424049929	0.0496658277732537	0	0	1.40529
PIGH	10206	10.7686229380204	0.0455805217623973	0	0	1.40526
SPOCK2	13079	8.11007701294735	0.0604435027811607	0	0	1.40464
RBM23	11281	8.96466832411858	0.0546793814424735	0	0	1.40462
NDRG1	9085	8.06601385419306	0.0607660416222945	0	0	1.40458
C1D	1629	7.58895849873736	0.0644836651016314	0	0	1.40383
SSFA2	13180	10.5697199161653	0.0462316214663668	0	0	1.40314
PAFAH1B2	9799	11.443364584518	0.042676719198465	0	0	1.40285
DBR1	3380	9.10810142981559	0.053617487034779	0	0	1.40284
STAG3L4	13232	11.2330951737478	0.0433953146264201	0	0	1.40198
DUSP12	3853	10.0907768762651	0.0482631865689232	0	0	1.40154
WTAP	15153	14.8636241309455	0.0326927616787249	0	0	1.40049
RBM18	11277	9.30960118859073	0.0521842671506294	0	0	1.40038
USP3	14839	11.2059880051975	0.0433061216283725	0	0	1.39987
FBXO11	4633	11.3693906405441	0.0426487308904629	0	0	1.39948
FCAR	4673	8.00542509107952	0.060519371862078	0	0	1.39908
OPA1	9631	10.136194028521	0.0477805852659609	0	0	1.39892
ATG4D	1016	11.3070593321006	0.0428226850469403	0	0	1.39881
KCTD9	6651	8.34949973712882	0.0579809792131501	0	0	1.39872
HMGB3P1	5888	7.88120047332085	0.0612954941010019	0	0	1.39773
TGFBR1	13723	9.34913105307522	0.0516606016046573	0	0	1.39763
TFIP11	13713	10.9417969473954	0.0441268359698196	0	0	1.39748
TAF1D	13477	7.568245684152	0.0637936447853791	0	0	1.39746
SNW1	12927	11.2306421376977	0.0429706653534703	0	0	1.39725
CORO7	2963	8.58974225012365	0.0561746619532442	0	0	1.39719
VPS4B	14980	10.5127899512435	0.0458416150438216	0	0	1.3966
TMF1	14087	9.61131045718497	0.0500593038091567	0	0	1.39584
FBXO31	4646	12.8101012498504	0.037532847433327	0	0	1.39552
CD28	2287	9.06493465048184	0.0529294104687934	0	0	1.39455
LHX3	7121	11.0515890845423	0.0434046107025167	0	0	1.39444
PLAGL2	10314	7.88805622371473	0.0606397925701229	0	0	1.39313
PPM1B	10574	7.98405079405188	0.0598704323475002	0	0	1.39282
EMC8	4105	8.964527568702	0.0532909291243466	0	0	1.39255
FAM76B	4548	9.88066118899959	0.0483053585014885	0	0	1.39213
TIMM44	13801	13.4094706401088	0.0355867687283669	0	0	1.39204
MRPL22	8673	9.27248995163907	0.051324914224394	0	0	1.39079
PLAA	10306	12.2851964203204	0.0386486072085491	0	0	1.38973
SESN2	12280	8.10583684452119	0.0585576197529846	0	0	1.38959
CD55	2315	9.51307738789647	0.0498677250576807	0	0	1.38934
PJA2	10274	8.85642337487551	0.0535276884536	0	0	1.38902
TMEM184B	13969	8.9805641192465	0.052764378476018	0	0	1.38881
XAB2	15161	7.56938346775065	0.062499994882788	0	0	1.38808
PRPF4	10787	8.28583830392979	0.0570597627502609	0	0	1.38779
HMGXB4	5898	12.317697587528	0.0383819711326636	0	0	1.38778
RELT	11367	10.6793617569827	0.0442506300917139	0	0	1.38758
ATG14	1007	9.65734470528038	0.0487491754989431	0	0	1.38587
RIPK1	11503	10.2043956015484	0.0461007648142938	0	0	1.38552
MIER1	8476	11.9619219100267	0.0393185951932972	0	0	1.38542
NOP2	9343	9.05411148095017	0.0519451757040123	0	0	1.38541
C10ORF118	1450	9.94239746794951	0.0473001219383361	0	0	1.38538
CCDC28A	2130	8.63492359253405	0.0544482379196546	0	0	1.38526
PBDC1	9895	7.73962217229611	0.0607208215520655	0	0	1.38507
VAMP3	14897	8.48036743073084	0.055353019789365	0	0	1.38455
NIPA2	9241	8.81210803378903	0.053266807599884	0	0	1.38453
ETV3	4278	10.6673594757514	0.0439752896073939	0	0	1.38425
NRAS	9428	8.11472705005503	0.0577771514611895	0	0	1.384
AFF4	351	12.5798443414509	0.0371672806201303	0	0	1.38277
GABPA	5029	9.89119248926852	0.0472006367022193	0	0	1.38211
RABGGTB	11143	9.28030864915494	0.0502840811603252	0	0	1.3819
HIC1	5799	9.87088725655017	0.047243665384213	0	0	1.3816
EPT1	4198	11.9624825475037	0.0389806315832499	0	0	1.38157
DDX52	3473	10.7926363844946	0.0428406889933062	0	0	1.3778
MED23	8322	10.1493900276964	0.0455444783700596	0	0	1.37769
MTPAP	8825	10.3651268591532	0.0445956030893905	0	0	1.37768
COX4I1	2977	10.3852571531373	0.0445079227669988	0	0	1.37767
RNASEH1	11530	8.80658230392576	0.0524452356726422	0	0	1.37732
ZNF385A	15579	7.76832259521031	0.0593864462036811	0	0	1.37681
B9D2	1177	9.07431703883756	0.0508338304650135	0	0	1.37676
KLHL11	6839	9.10619660330988	0.050647925011982	0	0	1.3767
LONP1	7855	9.96400151809009	0.046259655764281	0	0	1.37643
UTP15	14879	10.9320347350003	0.0420891377038716	0	0	1.37566
PRRC2C	10817	12.6339074852615	0.03637709826553	0	0	1.37515
FAM175B	4444	10.2054188453936	0.0449419248451554	0	0	1.37426
WIPF2	15118	11.9004895439203	0.0385181525613866	0	0	1.374
FIP1L1	4768	10.7895092479391	0.0424824530944929	0	0	1.37398
GORASP2	5364	8.54611060532082	0.0535175459695809	0	0	1.37303
UBOX5	14701	14.0501749347388	0.0325229528105089	0	0	1.37264
MEF2D	8341	12.0347529421498	0.0379541401098608	0	0	1.37246
C2ORF47	1743	8.08361496557392	0.0565048341322279	0	0	1.37246
KIAA0247	6695	10.0421467361619	0.0454817329693301	0	0	1.37243
AAR2	16	8.31576401661692	0.0548936380559599	0	0	1.37219
BRPF1	1396	12.1461922099507	0.0374287759564448	0	0	1.37042
ELL	4077	12.6324119925096	0.0359689585699947	0	0	1.37019
IREB2	6405	9.01951592486978	0.0501389928928764	0	0	1.36815
PAPD7	9835	8.76822534390735	0.0513935437769575	0	0	1.36664
SAP30BP	12043	13.07331723779	0.034418298356838	0	0	1.366
NKAP	9254	9.21216799855672	0.0488383742560491	0	0	1.36595
ARMC8	889	10.0663787764416	0.0446845443953766	0	0	1.36586
PSMD11	10891	9.72812205997613	0.0462375801591091	0	0	1.36586
CWC15	3232	8.16201137124115	0.0548428415477793	0	0	1.3638
BIN3	1307	11.2455901866287	0.0398033337344468	0	0	1.36378
BUD31	1441	7.56191100912565	0.0591294628280138	0	0	1.36333
SRP19	13145	8.57595249970423	0.052070291556665	0	0	1.36278
ENY2	4157	10.1542911415378	0.0439695428245728	0	0	1.36271
TROVE2	14410	12.7261669932337	0.0350445071900659	0	0	1.36224
SLC25A36	12579	8.7452482042127	0.0509531944868676	0	0	1.36188
ATG9A	1019	9.13865044903157	0.0487384164355227	0	0	1.36169
ZNF689	15759	7.72238889150348	0.0576101340324921	0	0	1.36121
DDX39A	3461	9.4907375270141	0.0468737073080279	0	0	1.36119
PLIN2	10371	8.15784713811139	0.0545320529154281	0	0	1.36119
ARAF	773	9.88144039788426	0.0450167405528081	0	0	1.36115
IL1RN	6270	8.70598973923792	0.0510341883733276	0	0	1.36066
MPHOSPH10	8613	8.0794515259152	0.054952017500373	0	0	1.36035
MIER3	8478	12.3451861474697	0.0359356097159189	0	0	1.36002
NFKBIB	9199	10.5825401888765	0.041864386886976	0	0	1.35946
F11R	4335	9.41699291581855	0.0470401143919165	0	0	1.35941
NFE2L2	9191	11.6195685055832	0.0381185155883237	0	0	1.35935
UBE2A	14652	10.9794495213953	0.0403022124897072	0	0	1.35895
NAA50	8969	9.04981716212075	0.0488218185113559	0	0	1.35832
BUD13	1440	7.75740121772	0.0569219939776115	0	0	1.35808
JMJD6	6520	8.78396152020504	0.0501914843186448	0	0	1.35743
CUL2	3221	10.3861637656304	0.0424160279345902	0	0	1.35711
SGTA	12352	9.65721866135382	0.0456015374151164	0	0	1.35697
ATXN7	1122	15.8205915862323	0.0278096489601034	0	0	1.35657
NDST2	9090	10.5924451942682	0.0415091495053029	0	0	1.35631
CAMLG	1965	9.26092753261753	0.0474524160328062	0	0	1.35609
ATL2	1024	11.7984196474256	0.0372353975420495	0	0	1.35596
ZC3H15	15306	11.2018986552784	0.0392127377861576	0	0	1.35591
ELF2	4068	9.19156141989016	0.0477536589836078	0	0	1.3556
PROSER1	10776	7.98770903673	0.0549423681503969	0	0	1.35554
PGGT1B	10115	9.40127830381168	0.0466651298365013	0	0	1.35539
RAB1A	11091	9.13133450905505	0.0478738281043488	0	0	1.35393
WDR26	15048	13.4095438567408	0.0325997782642377	0	0	1.35393
RAB5A	11123	13.3117883294266	0.0327077338367173	0	0	1.35228
MEF2A	8337	7.97397337827702	0.054474418044523	0	0	1.35133
RNF10	11540	8.88257921520991	0.048888352329048	0	0	1.35121
ZNF644	15731	10.3939657194757	0.0417695598206956	0	0	1.35112
FNIP1	4876	9.51800418094902	0.0455611114425611	0	0	1.35065
OTUD4	9737	10.4597221581985	0.0413391525946484	0	0	1.34947
HINT3	5813	8.54737813578786	0.0504023680441769	0	0	1.34799
EIF3A	4031	12.6156564058578	0.0341165479593422	0	0	1.34761
FNBP4	4869	10.3695454205633	0.0414951705595904	0	0	1.3475
G2E3	5013	8.70837717630249	0.0494028160614241	0	0	1.34744
CCDC12	2091	8.65998756376768	0.0496742490433441	0	0	1.3474
SLC9A6	12758	7.91119801242374	0.0543702840080355	0	0	1.34736
KDM3A	6660	13.8525182217989	0.0310018000657261	0	0	1.34672
PAPD5	9834	7.88851720814313	0.0543900391227045	0	0	1.34635
MED10	8307	8.11899757893241	0.0527818662111626	0	0	1.34587
MEIS3P1	8352	12.5421422448537	0.0341350651340372	0	0	1.34549
SMEK1	12821	7.57347203004507	0.0564456243883694	0	0	1.34489
DHX15	3568	10.9393641041215	0.0390751860282953	0	0	1.34486
SELT	12203	7.92932998747457	0.0538117530588747	0	0	1.34415
RCHY1	11329	9.59651133186806	0.0443536839257766	0	0	1.34317
GPCPD1	5391	9.94914269095077	0.0427558072320513	0	0	1.34293
FAM209A	4477	10.1655891444319	0.0418445232936272	0	0	1.34292
ZNF746	15783	13.5961910658738	0.0312543151449488	0	0	1.34252
SPCS3	13042	10.2660910592013	0.0412462495392201	0	0	1.34112
PRPF40A	10788	14.0551963965073	0.030078170664392	0	0	1.34048
CASP8	2032	10.2037077290329	0.0414159667940124	0	0	1.34034
SUPT5H	13369	11.1116825120569	0.038012331833578	0	0	1.34014
MUL1	8855	8.43806455773428	0.0499151590215467	0	0	1.33903
MAPKAPK2	8175	8.60099677924874	0.0489601493460074	0	0	1.33895
RELA	11362	11.1871206703728	0.0376374359658663	0	0	1.33891
CNEP1R1	2824	9.55364007324832	0.0440434109955296	0	0	1.33865
CASZ1	2039	15.6465515223631	0.0268920384855742	0	0	1.33864
TIMM17A	13796	14.00626036061	0.0300285961412957	0	0	1.33847
LOC285074	7707	7.59218755319747	0.0553626448071824	0	0	1.33823
YTHDF1	15231	10.1362193204115	0.0414610671931067	0	0	1.33817
C1ORF52	1667	10.5774094856792	0.0397089716273033	0	0	1.33794
PIK3R5	10237	7.9087118213084	0.0530565564008332	0	0	1.33757
U2SURP	14629	10.861748797255	0.0385860798877818	0	0	1.3371
F3	4342	7.76827301496295	0.05395043217982	0	0	1.33709
KRR1	6921	9.80252342677212	0.0427006605547198	0	0	1.33661
GPN2	5405	8.39640440101952	0.0497639843177014	0	0	1.33592
CMTM6	2814	10.994523080581	0.0379825986298072	0	0	1.3357
LTV1	8001	9.57246303766271	0.0435444687467297	0	0	1.33499
SLC9A8	12760	8.63795197447684	0.0482395522383321	0	0	1.33486
CDC5L	2373	10.5375144930242	0.0394440894834342	0	0	1.33389
NFKB2	9197	8.24775508459755	0.0503704267635726	0	0	1.33371
SEC14L1	12162	8.51612443901534	0.0487630201763174	0	0	1.33355
SC5D	12070	9.3629750608554	0.0442860878898979	0	0	1.33297
CAPZA1	1995	9.33805577270149	0.0443085136137461	0	0	1.33215
RBM48	11298	8.9347299305983	0.046300981995465	0	0	1.33209
SLC43A2	12690	8.0789753719777	0.0511990759103485	0	0	1.33204
HSPD1	6056	8.01535934224409	0.0515996854823307	0	0	1.332
ZNF195	15479	8.35972297409462	0.0494576572627748	0	0	1.33187
SHOC2	12412	8.22415550567443	0.0502524303496474	0	0	1.33171
TMEM70	14065	10.6837537947986	0.0385927193447935	0	0	1.33082
BRI3	1387	9.02371464117196	0.0456385133407482	0	0	1.33037
ANXA7	665	9.75661641727623	0.0421386206714397	0	0	1.32973
SIN3A	12441	11.0886015495406	0.0370527810024515	0	0	1.32948
C3ORF17	1763	10.3596009081399	0.0395847319048523	0	0	1.32876
VPS11	14955	10.3664880650897	0.0394936111702406	0	0	1.32814
ZKSCAN2	15417	8.88741552435922	0.0460182089396311	0	0	1.32775
DLD	3625	9.33760443202475	0.0437504180602159	0	0	1.32733
KDM2A	6658	9.41806539391264	0.043328504685584	0	0	1.32691
ABCF3	57	8.34334740395009	0.048816190127392	0	0	1.32619
ESCO1	4253	8.02856850036534	0.0507158192163254	0	0	1.32609
PET117	10069	7.69565206932554	0.0528288864180369	0	0	1.32551
EIF4H	4056	7.90547623226878	0.0513236089837221	0	0	1.32477
TBC1D25	13548	13.9192868073154	0.0291448504413412	0	0	1.32471
WDR74	15082	11.866300364323	0.0341554066826305	0	0	1.32436
SFN	12315	11.304013022091	0.0358330441557265	0	0	1.32414
SLMO2	12778	8.86354302788617	0.045673085730882	0	0	1.32393
SEPT7P2	12243	11.4394271637892	0.0353782351337465	0	0	1.32382
RNF114	11546	8.60682700037237	0.0469934510112586	0	0	1.3236
SNRNP200	12905	10.9237192253236	0.0370119813830349	0	0	1.32345
NAA16	8962	8.76261405630967	0.0461150790609017	0	0	1.32325
KDM5B	6667	8.15707167058926	0.0493777049406514	0	0	1.32205
SEC22C	12173	13.89926826051	0.0289741069935108	0	0	1.322
ZNF8	15809	9.70126587399245	0.0414472417438512	0	0	1.32142
JMJD1C	6517	7.60819390035205	0.0528482927485462	0	0	1.32141
TCP11L2	13630	9.02502111473464	0.0445438569875313	0	0	1.32135
GOSR1	5365	8.56955711227362	0.0468863386749009	0	0	1.32115
RUNX3	11973	8.65841682068613	0.046389729273953	0	0	1.32103
METAP2	8367	10.0969843158377	0.039755958805931	0	0	1.3208
CDC37L1	2359	10.9058862665482	0.0368024370107507	0	0	1.32076
ZNF330	15553	9.88163106932185	0.0405550036476718	0	0	1.32019
DZANK1	3897	8.50858579439863	0.0470329030608775	0	0	1.31968
CCDC9	2176	10.5929839018258	0.037737842857379	0	0	1.31929
CDC42SE2	2371	9.05176469198651	0.0440359155591401	0	0	1.31823
CIRH1A	2684	8.17269259289023	0.0487391979498683	0	0	1.31798
NCBP2-AS2	9048	7.59494852132962	0.05240340653518	0	0	1.31768
PRMT9	10760	7.64297011196937	0.0520470548646649	0	0	1.31749
PIK3CA	10228	8.59685085453513	0.0462608803326134	0	0	1.3174
TPP2	14243	8.6662773810037	0.0458763639377884	0	0	1.31729
OTULIN	9742	7.78928156662628	0.051025571671975	0	0	1.31718
PWP1	11031	7.54606429650352	0.0526605182362197	0	0	1.31711
KIAA2018	6754	10.6564601335478	0.0372615071925071	0	0	1.31684
PSMD7	10902	7.7921641987485	0.0508752217463035	0	0	1.31625
TMEM39A	14030	14.8307128655056	0.0267293040549116	0	0	1.31623
MESP1	8361	11.4918590771119	0.0344290594168131	0	0	1.31554
GGA3	5183	8.12318247238421	0.0486975693832581	0	0	1.31547
RAB2A	11101	8.45827605439133	0.0467555871076048	0	0	1.31537
TRAF6	14280	8.74587584013384	0.0451610035206611	0	0	1.31492
C1ORF35	1664	9.87770263037681	0.0399231202459321	0	0	1.31435
MTMR10	8812	11.6167848500952	0.0339081855899202	0	0	1.31394
HNRNPH3	5921	11.014884889216	0.035759759832662	0	0	1.31393
SAR1B	12047	9.68933040300617	0.0405179943154147	0	0	1.31275
EIF5	4057	8.71794753665471	0.0447471317521839	0	0	1.31049
DLST	3642	7.56626089981227	0.0514385302773044	0	0	1.30966
ZBTB39	15280	8.18044692527148	0.0475671073613733	0	0	1.30959
GPR132	5414	7.55790126946822	0.0512561354459908	0	0	1.30802
SART3	12054	8.65215779838469	0.0447640271579549	0	0	1.30795
MED26	8325	9.23254634707071	0.041857478560964	0	0	1.30717
STAU1	13257	9.96188520053598	0.0387208226399792	0	0	1.30652
DDX50	3471	9.36419226869727	0.0411748195201112	0	0	1.30637
NMD3	9294	8.10043830137199	0.0475677249480578	0	0	1.30615
IRF2BP2	6409	8.58645831727625	0.0448549046054623	0	0	1.30599
USP7	14869	10.5743491163193	0.0362410788518371	0	0	1.30425
MED9	8335	8.44640873225291	0.0453284763975115	0	0	1.30393
PRDM2	10685	7.98050823758995	0.0479567892300483	0	0	1.3038
SUV39H1	13381	8.82386555199634	0.0433093269951192	0	0	1.30329
SGSH	12348	8.59128418812062	0.0443350362262693	0	0	1.30215
DESI2	3521	12.2454276627537	0.0311043850240665	0	0	1.30214
PLEKHB2	10348	11.2495718531318	0.0338543049734853	0	0	1.30211
GTPBP1	5587	14.0776319347585	0.0270187300294315	0	0	1.30167
DNAJC2	3699	13.1893011920644	0.0287351092027732	0	0	1.30044
EP300	4160	9.02863844531018	0.0419194974097083	0	0	1.29997
TMEM66	14062	11.1042462677887	0.0340045988398798	0	0	1.29917
LAMTOR5	7011	8.96838315567673	0.0420241021344984	0	0	1.29854
RAB11FIP2	11081	8.11567922534784	0.0464268072268029	0	0	1.29845
MTF1	8794	9.13347940275681	0.0411666753667565	0	0	1.29773
ZKSCAN5	15420	8.30733014453759	0.0452472351164366	0	0	1.29763
SEC23A	12174	9.25932976755536	0.0405800243584698	0	0	1.29751
DNAJC27	3703	9.52315108422081	0.0394365589020244	0	0	1.29734
FAM160B1	4422	8.76776408174636	0.0428162261983491	0	0	1.2972
CLP1	2779	8.02436440082231	0.0466521002515269	0	0	1.29626
SUMO1	13357	7.56714389681542	0.049406780934498	0	0	1.29582
SRRM1	13157	8.7744084200695	0.0426019123219569	0	0	1.29577
SMCHD1	12816	8.03732905306684	0.0464847750454315	0	0	1.29559
ZNF451	15614	11.6545827103793	0.0320541341576155	0	0	1.29556
ILKAP	6305	9.12138515400503	0.0409519069719498	0	0	1.29553
STX12	13317	7.8037938439278	0.0478177518170755	0	0	1.29519
RIOK3	11502	11.2752516058282	0.0330743088653038	0	0	1.29497
ZDHHC5	15352	10.3744052058387	0.0359097418455078	0	0	1.29463
KCNK7	6614	8.98809899795713	0.0414360932639212	0	0	1.29453
GARS	5084	8.46775173416259	0.0439556794448688	0	0	1.29433
DCTN5	3419	11.2043483878904	0.0331464464223201	0	0	1.29359
ZNF574	15685	8.20671067509508	0.0452532706771051	0	0	1.29359
FAM91A1	4565	9.59318703056034	0.0384906351747357	0	0	1.29168
PSMC1	10882	11.7143530444573	0.0315186652838742	0	0	1.29165
PLEKHM2	10363	8.02417746202756	0.0459731248827888	0	0	1.29136
NUP54	9547	13.1443482048251	0.0280379091916628	0	0	1.29105
KCTD5	6649	9.03751795522541	0.0407624907163661	0	0	1.29091
PDXDC1	10037	10.4746916587798	0.035164382792383	0	0	1.29086
MTCH1	8785	10.9267865978224	0.0336782799524956	0	0	1.29056
MATN1	8222	11.2619307039888	0.0326423365100691	0	0	1.29022
ASB6	942	7.5495285341154	0.0482884201610652	0	0	1.28748
UBE2D1	14655	8.11812061736236	0.0448603251001475	0	0	1.28715
TCP11L1	13629	7.7889276140232	0.0466881152049727	0	0	1.28668
COQ10B	2950	7.8567614645997	0.0462182929273215	0	0	1.28621
GGNBP2	5189	8.80933463975762	0.0411869242718012	0	0	1.28595
MRPL47	8696	11.8269675568098	0.0306515436539271	0	0	1.28567
KLHL18	6844	8.0913105916352	0.0447959384734586	0	0	1.28561
PHF1	10142	8.43157830266444	0.0426340969708444	0	0	1.28296
CHD7	2590	7.7421398460807	0.0463874374218511	0	0	1.28266
KIF5B	6783	9.74557615648568	0.0368323829286294	0	0	1.28249
POMP	10510	9.06148627279051	0.0395519240444555	0	0	1.282
TRIM26	14341	9.90274970203889	0.0361650875293735	0	0	1.28177
NUFIP1	9528	7.76273032493024	0.0461219809053618	0	0	1.28168
MNT	8571	10.2238672985218	0.0347927238777612	0	0	1.27962
C9ORF156	1855	10.5418140964094	0.0337433007456047	0	0	1.27962
CRABP2	3034	9.04496706654833	0.0391122135734067	0	0	1.27789
TOMM20	14185	9.76807648226035	0.0360460649387548	0	0	1.27642
RAB14	11087	7.81228156131104	0.0450314485125203	0	0	1.27615
EMC7	4104	9.66805822801202	0.0363601565168284	0	0	1.27591
BMS1	1340	8.61129526959541	0.0407466373316493	0	0	1.27534
MYSM1	8946	9.46216099265868	0.0370457526663918	0	0	1.27503
LMTK2	7391	12.5795996299304	0.0278270866283278	0	0	1.27461
TERF2	13666	9.16301585019927	0.0381938635781003	0	0	1.27453
TMEM167B	13950	8.54641927604342	0.0409135444309634	0	0	1.27426
C1ORF27	1663	8.91983088032027	0.0391139595736415	0	0	1.27358
VTI1A	15004	9.96491985104904	0.0348976940759767	0	0	1.27258
WAPAL	15018	10.0406040262207	0.0346051127023529	0	0	1.27232
ARID2	849	7.80452529110042	0.0443763609022651	0	0	1.27133
GTF3C4	5584	9.71596801925692	0.0355754966513306	0	0	1.27072
ZFYVE20	15398	10.7678220852221	0.0319203160510601	0	0	1.26902
ACBD5	150	7.70152693386326	0.0445478268382515	0	0	1.26847
ZNF395	15583	8.21560135764567	0.041710674870926	0	0	1.26811
TAB3	13455	9.9729657086777	0.0343580431482833	0	0	1.26809
ATP2A2	1050	10.4632904019537	0.0327042437619885	0	0	1.26768
CDK5RAP1	2417	10.3329997322215	0.0331015689386567	0	0	1.26755
ARID3B	851	8.0175843723376	0.0426229626049815	0	0	1.26728
HECA	5742	9.4096270485877	0.0362974864865332	0	0	1.26711
YAF2	15200	7.60519643631363	0.0448915393699903	0	0	1.26699
MTF2	8795	8.46610229038335	0.0403160628231194	0	0	1.26692
MAFG	8071	7.9111854980413	0.043126192969254	0	0	1.26679
EPHA1-AS1	4173	10.8926123314157	0.0311028455604524	0	0	1.2647
SPATA13	13017	7.8023898683173	0.0433905555358461	0	0	1.26449
RNF168	11572	9.4919641159568	0.0356252799225958	0	0	1.26414
C9ORF78	1875	8.88414247677035	0.0380062285185472	0	0	1.2637
PSMG2	10911	8.97426123385461	0.0376198671409275	0	0	1.26366
TRAM1	14286	8.54990371838902	0.0394756803241436	0	0	1.26358
UPF1	14783	10.0579004771439	0.0335235354530398	0	0	1.26328
CHORDC1	2623	8.28100671549392	0.0406778444935512	0	0	1.263
CLUHP3	2797	8.58547009000037	0.0392336367185347	0	0	1.26299
DNAJC18	3697	8.36133893657654	0.0402485535179302	0	0	1.26272
ARID4B	853	12.8398470580543	0.0261927975577776	0	0	1.26252
MRPL32	8680	9.15245673452863	0.0366907245637984	0	0	1.26209
IPPK	6384	9.84835280357329	0.0339517655539689	0	0	1.26083
HABP4	5646	9.46046108433753	0.0353384984213388	0	0	1.26078
MPZL3	8637	8.87767399223221	0.0376124102566178	0	0	1.26043
HEY1	5779	8.02419440192199	0.0414633640108156	0	0	1.25938
CIDECP	2675	9.89247162611943	0.0336199170799649	0	0	1.25927
RHEB	11455	12.55202338454	0.0264905808806138	0	0	1.2592
METTL22	8380	10.6411175225059	0.0312369659065574	0	0	1.2591
MRPL9	8705	9.65827397350615	0.0343516262529545	0	0	1.25856
MIDN	8472	8.57984135173818	0.0386598152688505	0	0	1.25849
EIF1B	4015	9.56052508263986	0.0346509794057663	0	0	1.25813
MECP2	8304	9.57581397031261	0.0345752826404785	0	0	1.25796
EMC3	4100	9.83279086042691	0.0336061548275485	0	0	1.2574
ZNF627	15724	7.82715010660421	0.0421854425881727	0	0	1.25718
SMURF1	12861	12.0959142082255	0.0272962861425075	0	0	1.25716
SAP130	12040	9.31373129152298	0.0354297013586136	0	0	1.257
ZNF484	15626	9.60395256537313	0.034152699754899	0	0	1.25527
LANCL2	7014	9.20616832919857	0.0355947840958224	0	0	1.255
KIAA0226	6692	7.62044473797718	0.0429640892962558	0	0	1.25475
ZNF212	15487	8.48670167162122	0.0385544854308029	0	0	1.25458
RASD2	11225	8.11700294411304	0.0402043495324554	0	0	1.25383
KAT6A	6551	8.60677526973448	0.0379036518452458	0	0	1.25373
SRPR	13153	7.7611264742692	0.0420043379011574	0	0	1.25353
STRIP1	13307	10.1755533550967	0.0319891841433237	0	0	1.25311
PPP2R3C	10633	11.2690339126278	0.0288147387904307	0	0	1.25242
NAA60	8970	9.83641622511834	0.0329878663296802	0	0	1.25222
CEP95	2537	8.8935809641025	0.0364428719319228	0	0	1.25189
USP14	14825	7.87289673899957	0.0410708616933087	0	0	1.25123
KANSL3	6546	13.2473132419856	0.02438757690218	0	0	1.25099
LAMB3	7000	8.44070809727588	0.0381725554260057	0	0	1.25024
EIF4G1	4053	7.68895465216526	0.0417316298857205	0	0	1.24909
PRPF4B	10789	10.6686120032464	0.0300734955762138	0	0	1.24906
FTH1P5	4960	10.4327036610463	0.0307397717702529	0	0	1.24894
XPNPEP1	15176	10.9195188140097	0.0293485313507142	0	0	1.24874
ZNF75A	15785	7.80261014703593	0.0410332932424689	0	0	1.24847
ATG16L1	1008	8.84082517746461	0.0361821426869431	0	0	1.24823
CRCP	3040	9.57884679351843	0.0333338345212977	0	0	1.24772
IDS	6123	9.76790901558968	0.0326605051002338	0	0	1.24749
ANKRD11	593	8.55575539576754	0.0372678078194382	0	0	1.24734
CANT1	1974	7.72754536991638	0.0410367495431531	0	0	1.24584
ZNF503	15635	7.86731426000168	0.0402541944228712	0	0	1.24547
PHF3	10154	9.3323126427483	0.0338452864138384	0	0	1.24475
BRAF	1370	8.15426367129338	0.0386605161500458	0	0	1.24423
RRP12	11921	9.98769652826842	0.0315121625292909	0	0	1.24378
PHLDA2	10167	7.74933492984602	0.0405875554259925	0	0	1.2436
PPP4R2	10647	8.25948304080053	0.037878216458104	0	0	1.24216
MAP3K2	8136	10.1099264976438	0.0309303778059478	0	0	1.24203
VPS18	14962	7.63025192890893	0.0409655872503635	0	0	1.24192
KATNA1	6555	7.79984266111115	0.0399804622727602	0	0	1.24129
LRRC8B	7950	8.37950891296897	0.037205698950824	0	0	1.24123
FBXO34	4649	8.85653358883915	0.0351801969637765	0	0	1.24106
ADAM17	243	9.53077988231538	0.0325760337078321	0	0	1.24012
PHF7	10157	10.8128025147817	0.028673642959362	0	0	1.23974
PHIP	10161	10.3477032574277	0.0298381062205877	0	0	1.23864
TSC22D2	14434	8.45022708201576	0.0364418489995666	0	0	1.23794
KIF20B	6769	10.0604448051619	0.0305749652124443	0	0	1.23765
ATP11B	1036	8.9206959848783	0.0344420073052669	0	0	1.23734
TMEM51	14043	7.7110642529161	0.0397808760146585	0	0	1.23692
ABHD5	77	8.12040390841697	0.0377197538734384	0	0	1.23653
C1R	1690	8.00923978039629	0.0382242459789873	0	0	1.2364
IMPAD1	6315	9.73046200632021	0.0314178961358224	0	0	1.23603
ULBP2	14758	7.5533349310575	0.0402950639183396	0	0	1.23487
FAM199X	4468	8.33994300613779	0.0364436802962127	0	0	1.23451
UTP11L	14876	10.2193705539874	0.0296697596199896	0	0	1.23388
ERLEC1	4227	7.84664336510743	0.0385623280779791	0	0	1.23335
USP10	14821	8.012082586792	0.0376627924461444	0	0	1.23265
LDLR	7067	8.27479526894166	0.0363716886536301	0	0	1.23197
NIFK	9233	9.18566871421938	0.0327489085676208	0	0	1.23184
SNRPB2	12915	8.26857961198392	0.036380095823013	0	0	1.23184
NCAPH2	9045	9.5883229098439	0.0313479636855718	0	0	1.23163
SENP2	12222	9.03496522753429	0.0330495109493541	0	0	1.22995
CIDEC	2674	9.02240695574325	0.0330336239753393	0	0	1.22948
RCOR1	11334	7.72330521375178	0.0385697409117942	0	0	1.22934
KAT6B	6552	8.10679225334954	0.0365389193495922	0	0	1.22792
KPNA6	6907	8.88648467720402	0.033270659047764	0	0	1.22745
SNRK	12903	8.32174107097027	0.0354153917477408	0	0	1.22664
MTRF1L	8829	8.64424880346847	0.0340669344722964	0	0	1.22645
FAM20C	4480	7.87679184169704	0.0373517094866486	0	0	1.22621
CACUL1	1929	11.7329972936726	0.0250582231972585	0	0	1.22604
DPH3P1	3773	8.16575199099067	0.0360008980832343	0	0	1.22601
TRIM62	14369	10.3894210647497	0.0282775260601046	0	0	1.22585
BSDC1	1402	7.53423290326529	0.0389046849496335	0	0	1.22528
C18ORF8	1601	9.6035360659986	0.0302369248457257	0	0	1.22296
METTL14	8373	9.16406097501599	0.0316849081610301	0	0	1.22295
PSMD6	10900	10.5504504579604	0.0274070408832843	0	0	1.22193
FUT5	4983	8.57453117820776	0.0336675559865935	0	0	1.22153
TCAP	13592	8.25763262634678	0.0347956141646666	0	0	1.22038
LARP7	7025	9.16745029406721	0.0311249827893504	0	0	1.21869
TRIM11	14329	7.83565537013046	0.036401959023159	0	0	1.21861
LRRC40	7928	8.55264500660515	0.0332846082150311	0	0	1.21813
TWF1	14592	7.90244130167747	0.0359743781648049	0	0	1.21781
TMEM62	14056	9.39693209062946	0.0302476681348201	0	0	1.21776
ZFR	15391	7.66919781988293	0.0369529433569144	0	0	1.21706
SMCR8	12819	7.96140141924283	0.0355669088033951	0	0	1.21686
FAM129B	4400	8.21404059012375	0.0343884982984181	0	0	1.21627
CNIH2	2830	8.47881182172022	0.0332473144866132	0	0	1.21579
ATG13	1006	8.33965933925015	0.0335813097135416	0	0	1.21424
TFG	13712	11.2553638138714	0.0248612426570381	0	0	1.21405
PKD1P1	10275	8.51840994149284	0.0328307951264191	0	0	1.21391
PLEKHM1	10362	10.1147343685473	0.0276109368812444	0	0	1.21359
CWF19L1	3236	7.9959534865262	0.0348710556767307	0	0	1.21321
SPRY1	13098	7.96917830130541	0.0349679407857714	0	0	1.21307
C9ORF89	1877	7.74709137609612	0.0358954437707114	0	0	1.21258
COPB1	2933	10.0050703232226	0.0277622858712357	0	0	1.21231
NAA30	8965	8.98439166950794	0.0308770487728568	0	0	1.21202
FGFR1OP2	4747	8.17158330487932	0.0338845841394196	0	0	1.21158
TPM3	14239	8.1134087828495	0.0341047173044926	0	0	1.21143
ZNF821	15818	8.10634114879446	0.0341223461499367	0	0	1.21134
CLDN12	2720	8.96738279896979	0.0307105277732981	0	0	1.21032
PPP2R2A	10629	10.137774221878	0.027032484116134	0	0	1.2092
POLR1E	10479	8.52789475499694	0.0321141023677192	0	0	1.20904
CSNK1A1	3127	12.0037447177735	0.0227843861063511	0	0	1.20873
CNOT2	2843	10.8609687296787	0.0249816566201937	0	0	1.20692
SUPT6H	13370	8.54316682787185	0.0315431686797813	0	0	1.20537
MBNL2	8245	7.72528725753026	0.0347591284981808	0	0	1.20458
CXORF56	3261	9.91877762625185	0.0269188364096585	0	0	1.2033
EWSR1	4295	7.70009960868394	0.034664092465233	0	0	1.20323
FSCN1	4950	7.88916435245938	0.0337207288302126	0	0	1.20249
SP3	12999	10.9744360264994	0.0241249036560328	0	0	1.20143
VAPA	14902	7.81071995013538	0.0336807203444017	0	0	1.20003
GCNT7	5141	10.0105267555612	0.0262382855840587	0	0	1.19969
SEMA6B	12216	8.7671102822363	0.0299039145232381	0	0	1.19928
EIF3F	4036	9.81852872688787	0.026607544415204	0	0	1.19851
TACO1	13460	8.48579210290631	0.0305889360204673	0	0	1.19712
CDC42EP4	2369	7.64829592082257	0.0338259408752948	0	0	1.19641
FBXO3	4644	8.9509153675947	0.0288056210117116	0	0	1.19568
RBM22	11280	9.7970813599731	0.0262036752921649	0	0	1.19476
CAMKK1	1961	9.09927496793949	0.0282037981758993	0	0	1.19469
UBE2B	14653	8.38266349925565	0.0306124217093192	0	0	1.19467
IBA57	6094	7.77260563308596	0.0326709697391021	0	0	1.19246
MT1G	8774	8.18839445110074	0.030807640014469	0	0	1.19108
MTMR14	8815	7.93652845805093	0.0317421171834726	0	0	1.19079
TCERG1	13605	8.63624890194733	0.0290063632717461	0	0	1.18962
UPB1	14782	9.64911747839419	0.0259314706447569	0	0	1.18939
NUP153	9535	8.15324531651774	0.0306517844104253	0	0	1.18913
CDC14A	2348	11.6299861660045	0.0214762300766977	0	0	1.18902
FBXL12	4616	8.3775877015742	0.0291275992429518	0	0	1.18429
HAVCR2	5678	7.5623423621836	0.0322150882159864	0	0	1.18396
COL11A2	2886	7.61005436840593	0.0318500024717445	0	0	1.18294
GCC1	5125	10.3175226331103	0.023395962938454	0	0	1.18213
EXOG	4312	9.03529596115419	0.0266406615198445	0	0	1.18157
MAPK8IP3	8172	7.95567416369853	0.0300811244676238	0	0	1.18043
ADRBK1	333	9.45983239023708	0.0251533856040377	0	0	1.17931
OSGIN2	9724	9.18680227960179	0.0258894766221359	0	0	1.17923
SAFB	12021	7.5380884810425	0.0313246816196117	0	0	1.17783
BOLA2	1353	7.72307825338405	0.0304569731368457	0	0	1.17709
MAFK	8073	7.74673480055377	0.030350009615291	0	0	1.177
CDO1	2439	7.9606903082597	0.0291090129214777	0	0	1.17424
HPRT1	5978	7.97068199067607	0.0289097875335646	0	0	1.17319
SIRPA	12446	8.07959625450821	0.0285182069869819	0	0	1.17317
MORC2-AS1	8591	8.27048489927465	0.0278575575074453	0	0	1.17316
WAC	15016	8.36106842858664	0.0275212671542559	0	0	1.17292
AAK1	13	7.89613409346449	0.0290293686777024	0	0	1.1722
CNOT6L	2847	7.81682748841009	0.0292533249376914	0	0	1.17175
DYRK1A	3891	11.4890058085283	0.0198808840006365	0	0	1.17154
CD300LB	2292	7.6774958214214	0.0292488349991433	0	0	1.16842
PHC2	10138	8.57604084952649	0.0260810739036639	0	0	1.1677
NOP9	9345	9.00873881268483	0.0246909386812807	0	0	1.1667
RQCD1	11901	8.58164336446488	0.0258317700008468	0	0	1.16609
XPR1	15185	7.89652301924141	0.027567544683323	0	0	1.16287
SLC25A4	12583	10.451316707426	0.0208259804822176	0	0	1.16285
DHX35	3575	7.59158540832596	0.0284381598923904	0	0	1.16142
TMEM87A	14074	7.80958968493836	0.0274573054416959	0	0	1.16025
TLK2	13835	9.573841002913	0.0223244366362816	0	0	1.15968
WASL	15025	7.55634320546972	0.0281133810581934	0	0	1.15864
ACVR1B	227	12.1753748521025	0.0173971640899345	0	0	1.15815
SREK1	13133	10.1339544664446	0.0207123583316111	0	0	1.15661
PPP2R1B	10628	8.26957637082078	0.0251348666322958	0	0	1.15497
DHX30	3571	9.82783721133493	0.0208901636902531	0	0	1.15293
GPR107	5408	9.40049388227738	0.0218230186814131	0	0	1.1528
LPCAT3	7872	7.74230106291497	0.0262607854491522	0	0	1.15134
XRCC6	15191	7.93571480022677	0.0256145128664516	0	0	1.1513
NFRKB	9204	7.85109572925429	0.0254522616783597	0	0	1.14856
DNAJB12	3680	10.2018085431077	0.0195582983310822	0	0	1.14832
SHB	12394	10.0162432382978	0.0198540863880848	0	0	1.14779
FXR1	4990	8.09189664425558	0.0244713593613496	0	0	1.14712
ZNF3	15537	9.97055547311788	0.01977267055422	0	0	1.14643
SLC35F6	12655	9.69414142565677	0.0201927383746265	0	0	1.14532
ZNF160	15467	7.76135762585817	0.0249545574027477	0	0	1.14368
TFB2M	13700	10.7750454836978	0.0178747120255286	0	0	1.14282
MORF4L2	8595	9.46755788082622	0.0203431157088186	0	0	1.14282
MTSS1L	8832	8.52414913965768	0.0223316869798126	0	0	1.14105
RPF1	11791	10.5040515174088	0.0180142685703535	0	0	1.14015
CMYA5	2819	8.52812798862909	0.022136936787385	0	0	1.1398
PIK3R4	10236	7.63836482903592	0.0246126712472836	0	0	1.13918
PIGT	10216	8.31691336352908	0.0223256663554668	0	0	1.13735
CHERP	2597	8.57778222772851	0.0212126341686608	0	0	1.13442
C21ORF2	1713	7.92189843451212	0.022156008587496	0	0	1.12937
NUP214	9542	7.66095496540296	0.0228600174163483	0	0	1.12907
COPS4	2941	7.59081678023291	0.0220658697697136	0	0	1.12311
FZD10-AS1	5003	7.58041145854586	0.0220701901435541	0	0	1.12296
GET4	5166	9.00638238822959	0.0185380741087895	0	0	1.12269
SEMA3F	12205	7.6058985072374	0.0218874945757577	0	0	1.12231
VIL1	14935	9.21802613208672	0.0151020446989881	0	0	1.1013
PELO	10057	7.68173340307213	0.0179836407070561	0	0	1.10049
RRP8	11926	8.04499309085218	0.0170570118933322	0	0	1.09979
TRMT44	14399	7.95532826954249	0.0170984544516513	0	0	1.09887
USP22	14834	8.04285155099198	0.0169024740362823	0	0	1.09881
SLC24A1	12553	-7.39782887556145	0.0166585484394537	0	0	0.918125
MSH3	8752	-7.63594854994673	0.0167547554954393	0	0	0.915138
RAB6A	11126	-7.38619411632723	0.0178943548677468	0	0	0.912457
NCKIPSD	9056	-7.29456379811213	0.0190671312899334	0	0	0.908094
TLDC1	13827	-8.48871436235854	0.0165531900184046	0	0	0.907195
PLEKHA8	10345	-7.70885218350995	0.0182279245286349	0	0	0.907194
ACAD10	135	-7.38883197298431	0.019360033721259	0	0	0.905604
RGS5	11437	-8.14697815326088	0.0180929960125407	0	0	0.902874
PIP4K2B	10253	-7.6051094138651	0.0193977351011053	0	0	0.9028
TMEM161B-AS1	13946	-7.77817908446501	0.0194924501214369	0	0	0.900242
SLC38A10	12664	-7.64878543731453	0.0198715092707852	0	0	0.900006
POMGNT1	10507	-8.3173554760448	0.0185131036854791	0	0	0.898768
ANKMY1	588	-7.17462019475942	0.0216732275909063	0	0	0.897823
N6AMT1	8958	-7.20257070093513	0.0217412921085134	0	0	0.897141
PSMG4	10914	-7.85533599519473	0.020002934080237	0	0	0.896807
MTHFR	8806	-7.07624261189495	0.0224258552445911	0	0	0.895838
DYNLRB1	3888	-9.34470802765475	0.0172577350484167	0	0	0.894238
PCCA	9913	-7.1776838882206	0.0235584138046141	0	0	0.889401
RAD18	11153	-8.7677385655229	0.0194148711133063	0	0	0.888704
GNB1L	5315	-7.97935181964676	0.021352565122541	0	0	0.888609
MMP14	8557	-7.51015635727762	0.0227970212752317	0	0	0.888098
MLX	8543	-7.70040733650084	0.0225880729730622	0	0	0.88642
MAP4	8145	-7.39087557351217	0.0236700747365132	0	0	0.885803
POLR3H	10500	-8.50094404791024	0.0209372938277659	0	0	0.883936
SLC2A13	12616	-8.3635021061226	0.0214033043384379	0	0	0.883311
RDH11	11340	-7.41969813481999	0.0242014214722642	0	0	0.882968
CBY1	2071	-7.32229035993641	0.0246830494916837	0	0	0.882253
ODF2L	9601	-7.55160877535246	0.0241281672015019	0	0	0.881354
PIGG	10205	-7.98672455367224	0.0229525782548063	0	0	0.880677
PARP10	9858	-8.5156081538085	0.0216192229945809	0	0	0.880197
LMAN2	7372	-7.54508114738903	0.0244246420411078	0	0	0.880085
GMDS-AS1	5288	-7.70079527417883	0.0239359381772247	0	0	0.88006
EYA3	4330	-8.10575930970273	0.0227571287955101	0	0	0.879976
STRN	13308	-8.26379339500301	0.0223840466239858	0	0	0.879663
ZNF717	15776	-8.36711586650105	0.022323220253194	0	0	0.878564
KLHL22	6848	-8.46040326157721	0.0221282299235086	0	0	0.8783
C9ORF85	1876	-7.90073181875738	0.0238214232875524	0	0	0.877696
PPARA	10545	-9.44801549986476	0.0200540495812073	0	0	0.876927
UCHL5	14728	-7.41552099325831	0.0255993457786768	0	0	0.876708
CYHR1	3288	-7.5931556502147	0.0251090402222215	0	0	0.876207
ZFP41	15382	-9.2244366297627	0.020732373690551	0	0	0.87585
METTL10	8371	-7.13212581348302	0.0268715481931328	0	0	0.875603
FBXW2	4666	-8.45089310165515	0.0227000817352859	0	0	0.875491
LRRC27	7915	-8.51379076269745	0.0225684567171263	0	0	0.875304
PCYT2	9972	-7.28986019649798	0.0264330780025357	0	0	0.874971
TMEM106A	13893	-8.01711130067459	0.0240370961114516	0	0	0.874962
AGO1	374	-7.9228640920335	0.0243914717326702	0	0	0.874633
LPCAT4	7873	-7.26960779458718	0.0266252389889201	0	0	0.874448
AGFG2	369	-11.5146074931847	0.0168876422589795	0	0	0.873903
UNKL	14781	-7.10773350662168	0.0274657309464015	0	0	0.87344
MTHFSD	8807	-11.248086295549	0.0173939517300991	0	0	0.87318
ATG10	1003	-7.74401805074509	0.0252646193743643	0	0	0.87318
PTEN	10938	-7.17191314819483	0.0273976861232814	0	0	0.872669
ATP5J2	1072	-7.59868415389708	0.025922769224684	0	0	0.872375
POLA2	10454	-9.95231990575487	0.0198430968557955	0	0	0.87207
RBBP9	11259	-10.4300836698971	0.0189568593179849	0	0	0.871926
AHCYL2	398	-8.47053244248107	0.0234781376019289	0	0	0.871231
FAM120A	4386	-8.76402723170862	0.0228058117659877	0	0	0.870629
UBE2J2	14668	-9.48570362706332	0.0211195741073797	0	0	0.870349
RXRB	11986	-7.33577461057286	0.0273755431418603	0	0	0.870055
FKBP3	4781	-11.6489147376116	0.0173440843775074	0	0	0.869321
RSU1	11946	-8.88069525538484	0.02288612454308	0	0	0.868595
EARS2	3911	-8.92460484728211	0.0229839195018103	0	0	0.867465
ZNF444	15609	-7.21248401555539	0.0284529138759429	0	0	0.867409
DTX2P1-UPK3BP1-PMS2P11	3837	-8.24582760749114	0.0249290258652716	0	0	0.867202
PIK3R2	10234	-7.83626995067353	0.0262554055158491	0	0	0.867091
ARRDC1	910	-7.11160631892692	0.0289704809839802	0	0	0.866922
NCDN	9049	-9.23444377250643	0.0225557608423394	0	0	0.865563
STT3B	13313	-7.40179601794889	0.0282709753760329	0	0	0.864983
LIMD1	7143	-9.02738067254687	0.0232364113171373	0	0	0.864679
MOB3C	8579	-7.11991330423011	0.0295228866000484	0	0	0.864417
MAP3K11	8130	-7.2637386097973	0.0289844155191606	0	0	0.864217
PIGO	10211	-8.8035996873143	0.0239316460415668	0	0	0.864127
R3HDM1	11072	-8.38277386765564	0.0252170265698748	0	0	0.863705
FOXN3-AS1	4910	-7.12124481857212	0.0296995586092373	0	0	0.86364
MLLT1	8534	-10.0631244955296	0.0211004533827058	0	0	0.863138
WDR59	15071	-8.65283244936755	0.0245541988719027	0	0	0.863062
GIT2	5224	-7.09364153389345	0.0299805541327597	0	0	0.862938
SCLY	12104	-9.88071485455751	0.0215639688033045	0	0	0.862701
ZNF621	15720	-7.1291179683738	0.0299264964257635	0	0	0.862532
PTOV1	10965	-8.02989459820272	0.0268963349887023	0	0	0.860964
UBN2	14700	-7.16341553066132	0.0303012696413157	0	0	0.860317
MGA	8422	-7.33238979326867	0.0296243051768218	0	0	0.860223
TCOF1	13625	-9.27337319982192	0.0234414393795729	0	0	0.860125
LSM11	7970	-8.74621420158637	0.0250241393827152	0	0	0.85924
CRTC1	3081	-9.26952710985069	0.0236468853960832	0	0	0.859044
TMEM143	13928	-10.3149153349023	0.0213826001871444	0	0	0.858232
CATSPER3	2044	-7.32449066127256	0.0301213397051043	0	0	0.858194
COX18	2973	-9.34167199864873	0.0236212276292471	0	0	0.858172
C11ORF30	1473	-7.09892373939977	0.0310947588880157	0	0	0.858126
AP1AR	675	-7.42342721659584	0.0297580283597759	0	0	0.858026
ABI2	81	-8.81857541120355	0.025097542731487	0	0	0.857778
PEX11A	10072	-7.50419667426539	0.0294963789296631	0	0	0.857764
PPIA	10558	-10.5366020998564	0.021014538265819	0	0	0.85772
EP400	4161	-8.81522901839501	0.0252618272948883	0	0	0.856967
LRCH4	7888	-7.50034503619945	0.0297553891389066	0	0	0.856678
STK11	13272	-7.53590455482505	0.0296504272519743	0	0	0.856519
PDLIM5	10025	-9.07042691994977	0.0247024917222307	0	0	0.856151
BAG6	1191	-8.48945810987276	0.0264424251477848	0	0	0.855902
ABTB1	92	-8.73328052069304	0.0257313642744086	0	0	0.855762
CCDC132	2099	-9.38289544320635	0.0240089124428775	0	0	0.855433
RBM12B	11271	-8.72828693270092	0.0258765246357764	0	0	0.855086
C22ORF46	1731	-7.57879392816248	0.0298201513897752	0	0	0.855002
TOR4A	14207	-7.52598225156104	0.0300454791790873	0	0	0.85493
DNAJC13	3692	-8.52950866996217	0.0265441867974081	0	0	0.85476
STOML1	13295	-9.14274434904389	0.0247778796042485	0	0	0.854684
TRAPPC2	14297	-8.17607809491182	0.0277206932706451	0	0	0.854619
BCAP29	1231	-7.71483158875533	0.0296264434064121	0	0	0.853485
METTL6	8387	-9.60017417082852	0.0238315908299864	0	0	0.853352
EFCAB11	3960	-7.42766060056429	0.0309661561667897	0	0	0.852631
ARMC6	887	-8.42653696988034	0.0273589534598902	0	0	0.852315
MTAP	8784	-12.0704081588115	0.0191011075884647	0	0	0.852305
TTC22	14504	-9.42819905609279	0.0244658610684916	0	0	0.85224
WDR73	15081	-9.76169446319222	0.0236412229218111	0	0	0.852175
CEP89	2536	-13.2961200556397	0.0173971214342514	0	0	0.851859
ZMYM4	15433	-7.24296663079552	0.0320420708000901	0	0	0.851407
FKBP4	4782	-8.89228542015844	0.0261362393528983	0	0	0.851211
SET	12283	-9.07136775813141	0.025670909220699	0	0	0.85094
APAF1	702	-7.52115986714934	0.0310343810385015	0	0	0.850619
UBQLN4	14705	-8.87564774995436	0.0263766130625211	0	0	0.85021
ARL10	860	-11.1345023275788	0.0210476900574637	0	0	0.850065
UBAC2-AS1	14641	-9.41898161395092	0.0248822314641052	0	0	0.850059
LMAN1	7370	-7.34207442976194	0.0319427556037953	0	0	0.849964
PBRM1	9896	-10.9141974214162	0.0215933867360246	0	0	0.849288
RP3-322G13.5	11760	-7.20572878813909	0.0327945681169934	0	0	0.848915
TIAM2	13781	-7.47611027976045	0.0316334344670798	0	0	0.848805
RAB3IP	11118	-10.6636132832698	0.0221794904708895	0	0	0.848794
POLDIP2	10460	-7.58457977895425	0.0313000084013415	0	0	0.848274
EMC1	4097	-7.41391493848445	0.032022366781896	0	0	0.848266
JMJD4	6519	-7.9691858482096	0.0299056689381884	0	0	0.84773
TMEM53	14046	-7.14425567309147	0.0333926477846356	0	0	0.847588
BCL2L13	1255	-10.5947591992796	0.0225320603396722	0	0	0.847496
MRM1	8653	-8.12251113496477	0.0294424112699535	0	0	0.847247
UNC80	14777	-7.88274045453399	0.0304039480827524	0	0	0.846941
NFATC1	9184	-7.451007003857	0.0322094453721034	0	0	0.84675
PUS10	11019	-7.18491053859306	0.0334198365854012	0	0	0.846676
PRCP	10677	-10.8041596387533	0.0222430523328313	0	0	0.846559
FAM122C	4392	-9.02171397057736	0.0267372768360113	0	0	0.846032
SEMA4F	12211	-7.11709110097578	0.0339048393152858	0	0	0.84598
SUCLG1	13338	-9.69731028708564	0.0250652088977893	0	0	0.844948
RCAN1	11321	-7.28554048023381	0.0334179890980732	0	0	0.844712
SIRT5	12453	-12.9969702670893	0.0187504110827112	0	0	0.844577
NDUFA2	9096	-8.73160411246523	0.0279189853950015	0	0	0.844531
SDCCAG8	12142	-9.85466272846503	0.0247380591949417	0	0	0.844527
ARL3	867	-8.67525639315545	0.0281149803937572	0	0	0.844457
UTP6	14884	-8.34293116564579	0.0292486808574881	0	0	0.844389
TRIOBP	14381	-10.9098297135789	0.0223677832274834	0	0	0.844384
ZNF175	15471	-9.30187901679923	0.0262831739511164	0	0	0.844118
CIAO1	2665	-7.65413889435711	0.0319441212538381	0	0	0.844106
MCCC2	8262	-7.7091769908184	0.0317264761168571	0	0	0.844059
MANEAL	8114	-7.16858065389949	0.034147762338397	0	0	0.843938
TRNAU1AP	14405	-9.33349710248477	0.0263267990799351	0	0	0.843394
ZNF641	15730	-8.34345691508579	0.0295251814408889	0	0	0.843031
TAZ	13528	-7.98003126696423	0.0309067920043067	0	0	0.842859
TCF3	13612	-7.8699866384937	0.0313567652486482	0	0	0.842777
FBXL19	4622	-7.88998296503344	0.0313096758345609	0	0	0.842628
ARAP1	774	-8.22442548140136	0.03006251403552	0	0	0.842503
BTD	1419	-7.06539084543952	0.0350204115474765	0	0	0.842394
KIAA1430	6729	-9.15356437709372	0.0270384559208204	0	0	0.842356
TRMT10B	14390	-8.42424691966249	0.0293840391176489	0	0	0.842332
ATG4B	1014	-8.22837829516421	0.0301540791077294	0	0	0.841993
ZNF154	15464	-7.93268529016297	0.0313299790820037	0	0	0.841753
DBT	3381	-8.98032498794063	0.0276793666162518	0	0	0.84173
TEP1	13664	-7.13229393331515	0.0348720594888609	0	0	0.841644
EXOSC7	4320	-7.5190435694201	0.0331043348758784	0	0	0.84153
NSL1	9457	-8.74628531696343	0.0284912105415652	0	0	0.841367
GPX2	5478	-9.72092054868773	0.0256398422768205	0	0	0.841338
AAMDC	14	-9.83859440193742	0.0253383327042487	0	0	0.841308
TMEM141	13927	-7.90580087197104	0.0315811072661115	0	0	0.841086
RUFY1	11966	-9.16751653750852	0.0272433229189865	0	0	0.84104
CAMKMT	1963	-9.51596878238682	0.0262465370142521	0	0	0.841036
HELLS	5752	-7.29541418976053	0.0342763907376812	0	0	0.840861
MARK2	8201	-7.24809676397957	0.0345095733085699	0	0	0.840821
KIZ	6807	-7.45592024315069	0.0335649922358024	0	0	0.840746
KIAA0141	6689	-7.87826056609356	0.0318636435994927	0	0	0.840296
TRAP1	14291	-10.106138513298	0.0248656005556371	0	0	0.840142
RAD51B	11161	-9.03923406374004	0.0278238383300506	0	0	0.840019
MMAB	8548	-9.28392544312961	0.027142433645031	0	0	0.839738
AP1S1	681	-9.52179890236224	0.0265294290375304	0	0	0.839378
NMNAT1	9302	-10.6281459001693	0.0237686063707719	0	0	0.839373
GART	5085	-8.50055125343126	0.0297306429974505	0	0	0.839309
ZCWPW1	15333	-7.43669929124478	0.0340617783967515	0	0	0.838971
SETDB1	12295	-8.11712675988515	0.031256137618754	0	0	0.838737
STAM2	13234	-7.40675664786835	0.0342564323213829	0	0	0.838726
ZNF280D	15526	-7.06805549427763	0.0359002364099752	0	0	0.838716
TMEM106C	13895	-8.95641834559939	0.0283348044939823	0	0	0.838697
PBX2	9898	-8.89757422407319	0.0285551775593965	0	0	0.838526
NHLRC2	9223	-9.5913989741828	0.0264904890671687	0	0	0.838521
ERGIC2	4219	-7.23669215239509	0.0351453435033656	0	0	0.838373
CEP41	2523	-9.6164814894839	0.0264551228046957	0	0	0.838333
TMSB4X	14104	-8.36589389946068	0.030458087125469	0	0	0.838098
IFT43	6171	-8.04545964689837	0.0316918735072015	0	0	0.838001
TBC1D13	13535	-7.11381991436317	0.0359038589188034	0	0	0.837747
TBXA2R	13589	-10.7245040061077	0.0238409037260778	0	0	0.837591
GOSR2	5366	-10.7537092646752	0.023802981772404	0	0	0.837424
SLC30A6	12628	-8.76690341235909	0.0292290280694385	0	0	0.837263
FKBP15	4777	-8.92839392293084	0.0287475716774395	0	0	0.837018
GLYR1	5284	-9.66119363079669	0.026573554437294	0	0	0.836982
DICER1-AS1	3589	-8.97626322025814	0.0286118421032265	0	0	0.836926
POLR3A	10493	-9.35800435462761	0.0274942809667036	0	0	0.836657
STX6	13328	-10.2225384574431	0.0252325833496005	0	0	0.836281
MFF	8401	-7.72890306414632	0.0334043463192132	0	0	0.836143
TMEM165	13948	-11.0399393885941	0.0234129683176629	0	0	0.83597
LOC148413	7647	-7.61598932663287	0.0339497456212526	0	0	0.835921
C16ORF62	1560	-11.5916045696014	0.022322478243324	0	0	0.83581
PDCD11	9976	-8.04887411049618	0.0321814786639362	0	0	0.835653
RFT1	11399	-9.07700752426866	0.0285562712482146	0	0	0.835548
FLAD1	4791	-7.13175857255616	0.0364517162809893	0	0	0.835108
MID1	8469	-9.68832424447512	0.0268663502287842	0	0	0.83492
TYSND1	14622	-11.0914901840748	0.0235189317819256	0	0	0.83459
EXOC7	4310	-9.52779251401848	0.0275177215019752	0	0	0.833825
PRDM11	10680	-8.30440045624681	0.0316132572426671	0	0	0.833625
LOC642852	7792	-9.09890904945296	0.0288807232252425	0	0	0.833479
ANAPC11	558	-9.24433144356738	0.0284416253610376	0	0	0.833397
AKAP1	431	-7.74989172363121	0.0339387306940788	0	0	0.833341
FAM219A	4493	-7.25056093041031	0.0362923401708742	0	0	0.833272
CRYGS	3100	-8.08266831851567	0.0326116116043638	0	0	0.833013
PARG	9852	-7.19821791115538	0.0366542322751548	0	0	0.832865
ACO2	164	-7.50730751995589	0.0351681752230368	0	0	0.832765
C19ORF82	1626	-7.79086983528506	0.0338947657019429	0	0	0.832736
CBFA2T2	2048	-8.63104368742073	0.0306368982488003	0	0	0.832529
PELI3	10056	-7.54810918754885	0.0350708055340918	0	0	0.832361
TADA2A	13465	-9.9239737488428	0.0267169939230906	0	0	0.832119
NBR1	9037	-9.92391580266171	0.0267521782744127	0	0	0.831918
QDPR	11058	-8.05367170759454	0.0330394895497786	0	0	0.831571
RAD1	11151	-8.01749436674252	0.033205770172289	0	0	0.831491
MIIP	8481	-7.57691132619646	0.035142130441544	0	0	0.831467
RSBN1L-AS1	11932	-8.11391481668631	0.0328208210693725	0	0	0.831446
ADD1	298	-8.37949061233756	0.0319055322183316	0	0	0.830843
C9ORF41	1865	-9.23971228262828	0.0290211528063399	0	0	0.830385
RNF115	11547	-7.63366363546391	0.035195382808802	0	0	0.830085
FRA10AC1	4929	-8.41396988525606	0.03200224629019	0	0	0.829742
ZBTB22	15270	-7.27661978581295	0.0370365234151234	0	0	0.829607
OSER1-AS1	9720	-11.246348517665	0.0240406942822891	0	0	0.829107
ATF7	1000	-9.82607368204771	0.0275522438264307	0	0	0.8289
FAM178A	4446	-7.35446931084669	0.0368395551816962	0	0	0.828782
CBL	2051	-8.82312092292806	0.0307135698115445	0	0	0.828751
STX18	13320	-7.11273356257275	0.038132437211753	0	0	0.828615
VRK3	14991	-13.2346975041566	0.0205335329478816	0	0	0.828311
MAN1B1	8103	-7.06702797696727	0.0385236721714302	0	0	0.828028
TMEM161A	13944	-9.29085414242669	0.0293109106050928	0	0	0.827985
PINK1	10248	-7.51817573359692	0.036272357411312	0	0	0.827768
DPH6	3775	-8.59130636986583	0.0317638432927989	0	0	0.827658
ZNF609	15713	-9.21228478565654	0.029635043860178	0	0	0.827593
CAPRIN2	1993	-7.20339899049443	0.0379520045414318	0	0	0.827377
LMBRD2	7377	-10.5694197750065	0.0258674775959836	0	0	0.827365
SMARCA2	12797	-10.0768369902119	0.0271854249730052	0	0	0.827056
PMS2P3	10412	-8.71154681128506	0.0314652976949142	0	0	0.82696
THOC7	13765	-8.10595357842718	0.033861500995084	0	0	0.826748
CCDC97	2183	-9.17903279515155	0.0299060049427991	0	0	0.826732
TEX261	13684	-9.18485845848857	0.0299377510485039	0	0	0.826465
ZNF44	15606	-7.52182589502748	0.0366381534642839	0	0	0.826115
SSR3	13188	-7.51220369350166	0.0368049878578519	0	0	0.825599
PCMTD2	9951	-7.87584885412745	0.0351411831981531	0	0	0.825439
ATM	1026	-8.25340158593241	0.0335436548850472	0	0	0.825392
RAD51D	11163	-9.86979262329354	0.0280869881596384	0	0	0.825184
DNASE1	3717	-12.4182650648043	0.0223371041725691	0	0	0.825083
METTL17	8376	-9.30655769491805	0.0298136275048561	0	0	0.825041
RASAL3	11223	-7.50522687170553	0.0369731441384722	0	0	0.825024
ACOT7	168	-9.09514399549589	0.0305785026565798	0	0	0.824667
SLC39A1	12671	-8.09673709803697	0.0343711096123688	0	0	0.824566
TP73-AS1	14225	-7.13364342292396	0.0390557083489155	0	0	0.824385
COPS7B	2945	-12.4880844975995	0.0223450610296184	0	0	0.824135
CAD	1931	-8.83029983214385	0.0316313662385826	0	0	0.823982
IPO8	6381	-8.96916769863568	0.0311610860690895	0	0	0.823883
POLR2F	10485	-9.16235318464389	0.0305122510727687	0	0	0.82384
GLRX3	5265	-10.3805849953429	0.0269852798321752	0	0	0.823521
ELMOD3	4084	-8.59243654860561	0.0326921609490543	0	0	0.823074
ARMC7	888	-7.6179565961254	0.036906396402192	0	0	0.822934
ITFG3	6444	-7.57483138781312	0.0371639018785456	0	0	0.822729
HDAC3	5717	-7.09963616097254	0.0396924055245316	0	0	0.822563
ERCC8	4215	-11.4058762003464	0.0247548609793324	0	0	0.82225
SCAP	12083	-8.11018541656522	0.0348543414510187	0	0	0.822065
FAM172A	4438	-7.75407010758642	0.0366409125499953	0	0	0.821245
GMIP	5293	-7.80658087507191	0.0364903923592447	0	0	0.820818
RTFDC1	11953	-8.42057035084547	0.0338722903988816	0	0	0.820614
COMT	2930	-8.18889807141891	0.0348367308379408	0	0	0.820585
TCF12	13606	-9.05187516312004	0.0315793669727477	0	0	0.820257
CIITA	2676	-8.41739739542703	0.0339809989270845	0	0	0.820155
SDR39U1	12155	-7.3445549632998	0.0390509385371957	0	0	0.819712
UPF3B	14786	-8.29641842321359	0.034592646121357	0	0	0.819607
CLEC16A	2740	-10.1214094673581	0.0283846627059989	0	0	0.819438
PGLS	10118	-7.64060768932099	0.0376147903417296	0	0	0.819377
ZNF626	15723	-8.68567432502998	0.033113757612761	0	0	0.819255
UCKL1	14730	-8.70478602814494	0.0330995771425228	0	0	0.818966
SERGEF	12248	-10.3889100890722	0.0277698897411842	0	0	0.818754
PDE6B	9996	-8.46374380815746	0.0340924347386154	0	0	0.818725
EPB41	4163	-7.18185200160481	0.0402493631808885	0	0	0.818432
SPCS1	13040	-8.55981147240479	0.0337710824085984	0	0	0.818427
STARD7-AS1	13247	-8.34376401620169	0.0346572044610217	0	0	0.818372
MYO9A	8932	-7.29283733976304	0.0396736574924224	0	0	0.81828
SYVN1	13447	-7.75505581804061	0.0373176278731566	0	0	0.818242
CDPF1	2440	-11.3342533669539	0.0255351645440731	0	0	0.81823
TANGO6	13499	-8.00762906665286	0.0361508854874523	0	0	0.818195
TMCO4	13877	-9.18354528784988	0.0315402851305099	0	0	0.8181
COMTD1	2931	-7.15731974881718	0.0405195871289576	0	0	0.817895
SNHG10	12888	-9.02206295112567	0.0321535264059309	0	0	0.81785
CEP290	2521	-9.65964783186419	0.0300548992321121	0	0	0.817721
ATP6V1C1	1093	-9.546097205546	0.0304155356714019	0	0	0.817704
CCBL1	2076	-12.9106396188898	0.0225064767168035	0	0	0.817577
SMIM7	12843	-7.61251106144947	0.0381940094628052	0	0	0.817476
ORC5	9700	-7.30285221012794	0.0398225816064397	0	0	0.817438
NDUFB11	9115	-7.37291607369871	0.0394709996138139	0	0	0.817326
ZNF681	15753	-8.152059405332	0.0357988462766439	0	0	0.816863
C9ORF114	1849	-8.21099319116927	0.035557303255444	0	0	0.816791
CHTF8	2661	-8.87691059167206	0.0329003437034932	0	0	0.816739
COASY	2873	-8.19411275112723	0.0356476923932206	0	0	0.816712
NFATC2	9185	-7.08042662704346	0.0412691084375302	0	0	0.816654
TARSL2	13517	-7.84010288096917	0.0372795654767908	0	0	0.816613
PTDSS1	10936	-7.28524449123327	0.040148860227246	0	0	0.816489
E2F5	3904	-8.50933156247331	0.0343854539729554	0	0	0.816431
CCHCR1	2185	-7.95944896321762	0.0367740557335899	0	0	0.816372
CAPN15	1983	-7.39485020979746	0.0395842038548087	0	0	0.816362
PPP2R5D	10638	-10.6048017899803	0.0276821834767105	0	0	0.815884
ERAP1	4201	-7.60609324279092	0.0386148593567431	0	0	0.815802
METAP1	8365	-7.25565317829824	0.0405089001709005	0	0	0.815684
XRCC4	15189	-9.23940728823466	0.0318489526782456	0	0	0.815487
HDAC8	5722	-9.23033069560014	0.0319376002429514	0	0	0.815188
C16ORF86	1568	-8.39833922187441	0.0351083565960331	0	0	0.815156
FASTK	4594	-9.45885258119566	0.0312077631809984	0	0	0.814965
ZFP64	15385	-13.548508741705	0.0218124735560548	0	0	0.814775
ZNF252P	15508	-11.9453317170439	0.0247858782385188	0	0	0.814465
SUPT20H	13366	-9.7324868322727	0.0304432994506077	0	0	0.814344
UBA1	14633	-8.32906478274755	0.0355760515355907	0	0	0.81433
ACAA2	132	-8.34098512236101	0.0355369303111167	0	0	0.814274
C7ORF13	1824	-7.46383609862315	0.0397423325038229	0	0	0.814152
LRRC1	7905	-9.3420490310009	0.0317623919659298	0	0	0.814098
CEP97	2538	-8.27609198384565	0.0358558549215482	0	0	0.814086
TTL	14529	-9.80805733415669	0.0302603369207863	0	0	0.814059
LZIC	8049	-7.9791347939405	0.0372173922317482	0	0	0.813964
ELP6	4094	-9.84817599488533	0.0301700485607319	0	0	0.813876
HADHA	5650	-7.0946032011051	0.0418804989176554	0	0	0.813872
ZNF585A	15696	-7.48328688045919	0.0397067951746004	0	0	0.813866
SLC38A9	12670	-12.2072815989812	0.0243549412432348	0	0	0.81377
TIMM13	13795	-9.08809745440467	0.0327270230327019	0	0	0.813703
PCCB	9914	-9.20891663114301	0.0323112913099462	0	0	0.813632
ALG3	495	-8.61650909349467	0.0345616648506253	0	0	0.813491
PTCD2	10928	-8.1626485795807	0.0365702044663838	0	0	0.813092
LIMS1	7148	-8.85142674927839	0.0337293830314725	0	0	0.813067
NCOR1	9066	-8.08433215998189	0.0369479116881501	0	0	0.812985
TBC1D9B	13559	-7.92418501558173	0.0376994650523311	0	0	0.812963
THAP8	13746	-7.4433528300574	0.0401584786090689	0	0	0.812864
HNRNPA3	5914	-8.48031893120999	0.0352952317173085	0	0	0.812638
EZH1	4331	-8.10533964478041	0.0369466850925542	0	0	0.812553
LOC100506730	7556	-9.50189075838402	0.0315481514647228	0	0	0.812384
TMEM126B	13911	-8.33308411178479	0.0359811030771108	0	0	0.812346
MPHOSPH8	8615	-8.41696413797272	0.0356666038633328	0	0	0.812137
ZNF720	15778	-10.2508845916613	0.0293385355607542	0	0	0.811833
PPIH	10565	-7.34641662292509	0.0409692959030931	0	0	0.811702
ZMIZ2	15428	-8.10952988702687	0.0371321191667282	0	0	0.81162
CREBZF	3050	-7.76197269810015	0.0388375497007345	0	0	0.811433
TRAF5	14279	-8.47808441521535	0.0355839475811219	0	0	0.811305
SYNRG	13427	-8.56941718784319	0.0352264482301416	0	0	0.8112
CNOT1	2840	-8.0965739841133	0.0373074804389776	0	0	0.811092
TRMT2A	14397	-9.00904990781267	0.0335717584052078	0	0	0.810874
C20ORF196	1704	-11.2252854542123	0.0269913584615885	0	0	0.810573
ZNF226	15495	-8.54319809734129	0.0354654451349194	0	0	0.810572
NEK4	9151	-7.09190479741755	0.0427369150638886	0	0	0.810517
MON1A	8587	-8.91423387562033	0.0340541560311024	0	0	0.810247
ACOX1	171	-9.28692998556659	0.0327047801196211	0	0	0.810157
GLMN	5258	-7.93454396285794	0.0383056537722614	0	0	0.810038
ATL3	1025	-9.40216580855341	0.0323580057913396	0	0	0.809871
GALNS	5055	-9.00856171012904	0.0337753160509547	0	0	0.809854
CMC4	2804	-7.34070520240925	0.0414810872946036	0	0	0.809723
STX17	13319	-9.17439244800167	0.0331954651071884	0	0	0.809696
TADA3	13467	-10.4445181052681	0.029172252615642	0	0	0.809616
SDCCAG3	12141	-7.50332000993562	0.0406889136386023	0	0	0.809273
SNX20	12940	-9.8413364864767	0.0310310766116429	0	0	0.809225
SGSM3	12351	-8.20835092908623	0.0372515908461473	0	0	0.809008
GORASP1	5363	-9.32288630495972	0.0328205570264208	0	0	0.808891
TMCC1	13871	-10.1041123186927	0.0302852864991233	0	0	0.808878
SAMM50	12038	-13.198771705588	0.0231950110608817	0	0	0.8088
BRK1	1392	-7.71223977017561	0.0398419513527612	0	0	0.808169
FRS3	4947	-7.70714706674491	0.0399497635546842	0	0	0.807817
IPO13	6376	-8.51818651811339	0.036281211366186	0	0	0.807173
ZNF397	15584	-9.03794174528669	0.0342132567740487	0	0	0.807079
BBS1	1221	-12.7519901211873	0.0242500131532128	0	0	0.807069
SMYD2	12864	-10.3730672310677	0.0298259508338793	0	0	0.806985
STX8	13330	-8.15162355561842	0.037980981850638	0	0	0.806862
BRE	1382	-8.68729268823973	0.0356999035450802	0	0	0.806566
DPH2	3771	-8.10306986486605	0.0383042833703535	0	0	0.806428
ZKSCAN3	15418	-13.9957827405449	0.0222721816057938	0	0	0.805683
DPP7	3783	-9.85977305992781	0.031720654478668	0	0	0.805101
SRR	13155	-7.56825218605485	0.0413277838773437	0	0	0.805089
STK36	13284	-9.41621624157699	0.0332227838456989	0	0	0.805059
ACADSB	140	-7.13516311715725	0.0438606905161887	0	0	0.804992
PMS2L2	10410	-7.39729056632633	0.0423542295262178	0	0	0.804795
NUP210	9540	-8.52970667544016	0.0367611254201548	0	0	0.804653
HLA-DOA	5858	-10.0077499619523	0.0313538295016913	0	0	0.80453
LFNG	7097	-7.88644503372935	0.0398315400882185	0	0	0.804336
PEX10	10071	-8.43387775530064	0.0372716845175174	0	0	0.804216
GRSF1	5523	-7.70426413231725	0.0409536041235796	0	0	0.803563
UBAC2	14640	-7.22958792087198	0.0437100054757482	0	0	0.803291
RNF167	11571	-9.43634042480875	0.0334967693373158	0	0	0.803246
ZC3H4	15309	-10.272590668957	0.0307805649083516	0	0	0.803185
TXLNA	14597	-9.70043658101923	0.0326060230978964	0	0	0.803131
SPOP	13081	-7.19246821661979	0.0440179572213658	0	0	0.802961
CUTA	3228	-7.51062905502963	0.0422244155866021	0	0	0.802664
SARM1	12049	-8.99963302051742	0.0352754706374063	0	0	0.802478
UROS	14810	-9.10667335409464	0.0349090572318745	0	0	0.802234
LOC92249	7851	-7.84418588939678	0.0405694842927696	0	0	0.802051
ACOT8	169	-10.0735461233967	0.0316012008605737	0	0	0.801994
THAP4	13741	-8.11342304981444	0.0392400784786378	0	0	0.801975
RABEP2	11137	-8.8213292178212	0.0361009085156837	0	0	0.801927
ANXA11	655	-8.51552706385757	0.0374167108354676	0	0	0.801835
KIAA0319L	6697	-9.5342085096419	0.0334258789788172	0	0	0.801798
C8ORF37	1840	-7.67003370046257	0.0415558932593422	0	0	0.801773
SNRPD2	12918	-8.13371935930822	0.0392768552261871	0	0	0.801366
PHKA2	10162	-11.8310611956991	0.0270393143051141	0	0	0.801123
BCL2	1249	-7.10886954274886	0.0450335987865681	0	0	0.800993
UCN	14732	-7.17175394066123	0.0446947536545096	0	0	0.80077
SHARPIN	12393	-9.11058036558501	0.0351998985368869	0	0	0.800686
LOC100506459	7544	-7.73072941537525	0.0414927255954995	0	0	0.800643
ATP13A2	1040	-7.46686010485231	0.0430250776548105	0	0	0.800369
NEK9	9155	-12.9652978041844	0.0248118081406982	0	0	0.800131
PURA	11016	-8.71822342947325	0.0369939650521836	0	0	0.799671
TMEM185A	13971	-10.2193810687327	0.0316152164531194	0	0	0.799357
NFYC	9211	-9.45091854987365	0.0342054884091625	0	0	0.799254
SPECC1L	13047	-7.87250216445555	0.0410918220406237	0	0	0.799131
FGF14-AS2	4728	-12.1171621745827	0.0267237955038735	0	0	0.798953
WDR83OS	15089	-9.15733359810532	0.0354001728489462	0	0	0.798757
CNTRL	2865	-7.38291214555978	0.0439189145974742	0	0	0.798714
CBFB	2050	-9.16819391160734	0.035397530005365	0	0	0.798558
SNX3	12948	-7.70641508665315	0.0421611166768461	0	0	0.798348
ENO1	4136	-7.58052710303793	0.0429263098286765	0	0	0.798075
WIBG	15116	-9.28038854239423	0.0350857153273339	0	0	0.797961
VDAC3	14924	-7.54084924965691	0.0431849018669468	0	0	0.797938
TBC1D31	13553	-7.97730097100442	0.0408273244713245	0	0	0.797916
CNPY2	2852	-7.48400691182217	0.0435272160565618	0	0	0.797879
WAS	15021	-8.66448308852041	0.0376172017753272	0	0	0.797782
CISD3	2687	-8.9840444752888	0.0363139180598356	0	0	0.797609
METTL5	8386	-7.08215128199265	0.0460878827782562	0	0	0.797523
PIGX	10220	-9.97263253796717	0.0327545839207694	0	0	0.797386
BIRC6	1312	-7.22356005593886	0.0452584352686139	0	0	0.797233
IFT46	6172	-8.35414820338864	0.0391484762562983	0	0	0.797164
FAM200B	4469	-7.4820189586752	0.0437369214199778	0	0	0.79706
DEF6	3487	-8.27572053464552	0.0395425235770844	0	0	0.797058
PPP2R4	10634	-10.4195975005532	0.0314206902469803	0	0	0.796976
MEI1	8349	-10.1650491629179	0.0322500257941111	0	0	0.796738
PCED1A	9937	-7.42051254015145	0.0442399100582376	0	0	0.796484
DCTD	3414	-7.41475919934548	0.044321983616857	0	0	0.796289
INPP5E	6344	-8.61193791332348	0.0381768404471792	0	0	0.796211
RCCD1	11327	-10.615113873552	0.0309738594633032	0	0	0.796203
NSMCE2	9460	-7.47156468211544	0.0440768492844164	0	0	0.79591
NR1H3	9411	-8.18400244374229	0.0402622516414072	0	0	0.795809
MMS19	8568	-7.08271382163735	0.0465241147880725	0	0	0.795803
ANAPC4	563	-8.06625824703151	0.0408580790626978	0	0	0.795773
GSS	5543	-9.01178243532905	0.036579576099574	0	0	0.795731
HEXDC	5776	-10.476871279297	0.0314761484086449	0	0	0.795662
NOA1	9317	-8.07500547424918	0.0408510450107237	0	0	0.795607
IFI27L2	6135	-7.51744485596115	0.0438832620002862	0	0	0.795597
DYNC2LI1	3884	-10.2053014051767	0.032341181343824	0	0	0.795508
RSRC1	11943	-8.1601039856549	0.0404980706246421	0	0	0.795278
ZNF792	15807	-7.07972968827464	0.0467271462741247	0	0	0.795087
BBS9	1227	-12.637721253627	0.0261814484157689	0	0	0.795055
TAP2	13505	-8.51585564282489	0.0388556802077167	0	0	0.795046
FAM208A	4475	-9.70256989134577	0.0341470374922182	0	0	0.794812
FAM122B	4391	-7.58320494057925	0.0437512144231238	0	0	0.794559
EIF3I	4039	-8.29276775526637	0.0400825770795227	0	0	0.794217
AP3D1	690	-10.2482623157542	0.0324497789863161	0	0	0.794129
SMARCC1	12803	-8.92969705803135	0.0372530423749027	0	0	0.794072
ZNF33B	15559	-9.90774146829519	0.0335912886346338	0	0	0.793986
FAM161A	4424	-8.20539262085615	0.0406003025338681	0	0	0.793806
PDCD5	9981	-7.14928784584826	0.0466031887250156	0	0	0.793785
C4ORF3	1782	-7.72007016661319	0.0431971536604667	0	0	0.793617
STAT2	13251	-10.6929876506021	0.0312026270371686	0	0	0.793527
MINA	8483	-7.25118576940938	0.0460197646945361	0	0	0.7935
DAK	3352	-9.43833213563896	0.0353895613881668	0	0	0.793324
ZNF33A	15558	-12.4159649087749	0.0269095649959884	0	0	0.793274
ENTPD5	4154	-12.4031041700115	0.0269439105153735	0	0	0.79323
PDE7A	9999	-7.60462995471141	0.043956856801395	0	0	0.793182
MARCH9	8197	-7.16655708503763	0.0466467375354011	0	0	0.793171
STAU2	13258	-8.92318748972188	0.0374667482925089	0	0	0.793156
ARHGEF19	833	-8.08972166918335	0.0413646737816898	0	0	0.792988
LNP1	7394	-8.4614439106009	0.039573017286182	0	0	0.792869
ANAPC5	564	-7.97183274609812	0.042015292420217	0	0	0.792818
KRI1	6919	-7.93260627131481	0.0422353405573904	0	0	0.792764
NVL	9561	-7.51189653216996	0.0446755505904047	0	0	0.792456
BARD1	1207	-7.10027048250337	0.0472728717875509	0	0	0.792427
ZDHHC13	15338	-8.42771521209887	0.0399078267944663	0	0	0.792053
APEX1	717	-7.74688480864233	0.0434211174553134	0	0	0.792027
GATC	5105	-8.56649468778095	0.0392668565683396	0	0	0.792027
LOC642980	7793	-8.11883913790044	0.0415571432766733	0	0	0.791469
SPHK2	13059	-9.68854599862557	0.034837011758072	0	0	0.791401
TDRD3	13643	-9.56680051034686	0.0353109546654108	0	0	0.79124
CCDC138	2104	-7.62854509026644	0.0442850417952375	0	0	0.79123
MTRF1	8828	-7.68936637240452	0.0439497018423445	0	0	0.791167
NDUFS7	9132	-10.0910503524691	0.0335077844032684	0	0	0.791067
HOOK2	5934	-8.02777626172786	0.0421407903602826	0	0	0.790975
ACBD4	149	-10.7651246215763	0.0314478451267393	0	0	0.790841
MAP2K5	8125	-16.4643236510241	0.0205995161013542	0	0	0.790503
ATAT1	990	-11.0713559057951	0.0306340985143963	0	0	0.790501
SNX14	12933	-8.14844385097386	0.0416400301990067	0	0	0.790424
SEPT11	12235	-10.8631721624499	0.0312485449086989	0	0	0.790338
DNMT3A	3732	-7.3939028770451	0.0459111820809923	0	0	0.790336
DAAM1	3340	-8.24202531954449	0.0412164031135358	0	0	0.790202
FAM192A	4462	-12.2127834409021	0.027820297111564	0	0	0.790171
NBPF1	9034	-8.99291026114657	0.0378479167055794	0	0	0.789843
BRICD5	1389	-8.91007114434668	0.0382404991606939	0	0	0.789644
NFE2L3	9192	-8.53438565104438	0.0399318729985801	0	0	0.789607
ZDHHC8	15355	-8.66078795505983	0.0393686356793797	0	0	0.789514
WDTC1	15097	-12.4414982721149	0.0274134326987472	0	0	0.789459
PCBP1	9908	-7.72288624221845	0.0442126501884108	0	0	0.789248
ERP29	4239	-7.30749949601002	0.0467440982107256	0	0	0.789175
C14ORF159	1522	-9.07606839801546	0.0376855565027931	0	0	0.788927
IFT27	6170	-11.0977514140421	0.0308634802187587	0	0	0.788665
NARG2	9013	-9.77104944482602	0.0350678741716353	0	0	0.788592
LIN37	7150	-10.9511666644629	0.0313051998267351	0	0	0.788494
KTN1	6975	-9.14530936207549	0.0375246001423613	0	0	0.788305
WDR6	15073	-10.7529677484559	0.0319280920056925	0	0	0.788224
DENR	3513	-10.2043422237766	0.0336642886506765	0	0	0.788115
RPP25L	11848	-9.83589550134569	0.0349555988243714	0	0	0.787952
SPTLC2	13115	-7.94608483826229	0.0433007342705681	0	0	0.787815
LINC01184	7344	-13.6484403914739	0.025236158543725	0	0	0.787617
COMMD10	2920	-9.51349064915859	0.0362369122722611	0	0	0.78745
CAMK2G	1957	-9.41315844915976	0.0366556226193512	0	0	0.787283
TSR3	14483	-11.4666912975741	0.0301188463015702	0	0	0.78711
UQCRQ	14802	-8.08112908891991	0.042738517263041	0	0	0.787103
TMEM206	13988	-8.97388412539659	0.03852730399938	0	0	0.786904
TRIP11	14383	-10.5763971596503	0.0327162845919658	0	0	0.786751
IQCG	6392	-8.92235050096082	0.0387860155183648	0	0	0.786728
SMAD2	12787	-10.0440169262516	0.0345098966530022	0	0	0.786426
CDC14B	2349	-9.32615721286656	0.0371679718213164	0	0	0.786417
METTL2B	8383	-7.84701215716511	0.0441909927261044	0	0	0.786344
RP13-582O9.5	11756	-8.38142924583853	0.0414213813807516	0	0	0.786124
EIF2B1	4022	-8.74670429577004	0.0397283604653273	0	0	0.785949
BCL2L12	1254	-8.32051336036904	0.041794865083763	0	0	0.785806
THEM4	13755	-7.40786154378271	0.0469506824342751	0	0	0.785779
C2CD5	1737	-7.50774693149853	0.0463416987692033	0	0	0.785715
POLR2L	10492	-7.66549962315089	0.045402657592412	0	0	0.785654
RAB28	11100	-8.5216039306538	0.0409087232490729	0	0	0.785342
CLYBL	2798	-10.3622571178752	0.0336540732495073	0	0	0.785274
ATP6V1G1	1098	-7.7410740735162	0.0450749885842709	0	0	0.785167
NPRL3	9397	-10.269408491079	0.0339810292491671	0	0	0.785147
DCAF6	3391	-12.8616523360557	0.0271357112095125	0	0	0.785123
PGBD2	10109	-10.1018254306287	0.034549993949126	0	0	0.785118
LOC284023	7690	-7.51612904367324	0.0464361690541346	0	0	0.785117
ORAI2	9693	-7.18436167294069	0.0485871867176604	0	0	0.785091
SH2B1	12354	-10.8603286849216	0.0321460231600846	0	0	0.785065
LOC645513	7801	-8.9506563641891	0.0390400099087195	0	0	0.784892
PPP1R11	10589	-10.6990633153546	0.0326895605853084	0	0	0.784721
RPAP1	11787	-10.2833065055162	0.0340249429547528	0	0	0.784645
CHD9	2592	-8.88732240203121	0.0393910170246143	0	0	0.78454
EDEM3	3944	-9.63073875308577	0.036361598737832	0	0	0.784481
MAP2K2	8123	-8.8716336286761	0.0394934772748337	0	0	0.784382
PUS7L	11022	-9.45178036277049	0.0370735451328627	0	0	0.784361
NDUFA11	9093	-10.2592996239816	0.0341580029791641	0	0	0.784346
PROCA1	10766	-9.58371326102692	0.0365735793011824	0	0	0.784306
PACRGL	9786	-9.31014408334963	0.0376754809897864	0	0	0.784169
EXOC3	4302	-9.94080568021959	0.0352982904421843	0	0	0.784098
BDH1	1273	-9.75571268928321	0.0359884965853847	0	0	0.78399
C19ORF66	1621	-8.59009489165835	0.0408919683857294	0	0	0.783896
TRIM66	14371	-10.066203834449	0.0349078475597415	0	0	0.783829
TMEM63A	14057	-10.1284514534406	0.0347321807753597	0	0	0.783615
PPP1R9B	10624	-7.42862108399346	0.0473582588785861	0	0	0.783602
ARPC1A	899	-7.92731507792587	0.0444128707101579	0	0	0.783457
NQO1	9406	-11.4142323379178	0.0308486123764592	0	0	0.783436
CPSF6	3023	-7.25277911258668	0.0485571924896694	0	0	0.783402
TSEN15	14437	-8.80865513623261	0.0399983268678956	0	0	0.783317
COQ4	2953	-8.34879046973206	0.0422317446194184	0	0	0.78318
ALG1	489	-8.28150171152142	0.0425914828114516	0	0	0.783105
LIPA	7359	-9.12759997627855	0.0386649110448044	0	0	0.782999
FAM159A	4419	-8.86569317925069	0.0398102066925955	0	0	0.782984
SMARCB1	12802	-9.22883986566966	0.038295471824952	0	0	0.782725
UNC45A	14771	-13.7142713520423	0.0258792889620774	0	0	0.781915
PRMT7	10758	-8.15178055923364	0.0436189481794648	0	0	0.78156
CHMP6	2618	-7.60938821105687	0.0467348866150893	0	0	0.781532
TRIT1	14388	-7.75186453152529	0.0460573546783682	0	0	0.78077
LEPRE1	7088	-10.8085582070583	0.0330380798068402	0	0	0.780736
RETSAT	11381	-8.55725013315126	0.0417554196446202	0	0	0.780618
DHFRL1	3551	-8.08631018602687	0.0442053215885989	0	0	0.780539
SLC35B4	12644	-9.12210324136812	0.0392925031708526	0	0	0.780013
NELFCD	9157	-10.4038093484904	0.0344619383638333	0	0	0.779956
PSIP1	10863	-7.99530473967105	0.0448593431809588	0	0	0.779886
CREB1	3041	-8.98787039454919	0.0399159896389828	0	0	0.779835
SETDB2	12296	-7.34953201523714	0.048822521895236	0	0	0.779801
EXT2	4325	-7.94747190530754	0.0451510680977608	0	0	0.779793
SNX15	12934	-7.27624990666094	0.04931657372035	0	0	0.779791
FLOT1	4845	-8.94671724115823	0.0401594474002646	0	0	0.779545
PRR13	10800	-10.7157184965623	0.0335453193731573	0	0	0.779455
DDRGK1	3443	-8.37749498947369	0.042984652220205	0	0	0.779109
LRRC23	7913	-7.34408599249508	0.0490336157299897	0	0	0.779107
ACTR3B	217	-8.66381447468172	0.0416065948844658	0	0	0.77891
PTPN22	10982	-7.94634088220421	0.0453833711843268	0	0	0.778823
CTBP1	3167	-12.1764270973818	0.0296648835752517	0	0	0.77851
TAOK1	13501	-9.11929681010297	0.0396430686976206	0	0	0.778346
AP1G2	678	-11.5930984224255	0.0312300818366491	0	0	0.778056
PTPDC1	10970	-9.70161004308096	0.0374169419540542	0	0	0.777544
HERC6	5764	-9.21189190935647	0.0394071265566815	0	0	0.777538
UBXN8	14724	-7.28096277484103	0.0500151365650342	0	0	0.776922
ATP5H	1069	-10.2166565707714	0.0356717916291184	0	0	0.776767
POLR2G	10486	-8.59042527375942	0.0424279970667606	0	0	0.776752
TESPA1	13673	-8.93592474325741	0.0408217683549746	0	0	0.776587
PITPNM1	10266	-7.08782564299072	0.0514680857021779	0	0	0.776578
EPS15L1	4193	-12.9126306608995	0.0282792301180828	0	0	0.776383
BBS2	1224	-7.63657786388814	0.0478509059077594	0	0	0.776244
SLC7A6OS	12746	-8.48938130532951	0.0430812151315679	0	0	0.776075
SMUG1	12860	-13.5619503894169	0.0269737687572985	0	0	0.776029
IKZF1	6234	-11.1876965779275	0.0327316596838972	0	0	0.775828
PPIE	10561	-9.76371048578282	0.0375621746816294	0	0	0.77553
GNPTG	5339	-8.36936880021258	0.0438222349654338	0	0	0.77552
ZNF347	15565	-8.06603769909465	0.045494179267902	0	0	0.775416
WDR45	15061	-7.58382703573226	0.0484145648673463	0	0	0.775303
CLNS1A	2777	-7.4250344545578	0.0495612394560536	0	0	0.774859
HMG20B	5883	-9.03257032078792	0.0407706208387563	0	0	0.774714
BBS4	1225	-7.632232535508	0.0482653483526983	0	0	0.774656
MRPL52	8701	-10.7020203554599	0.0344380381587019	0	0	0.774557
DXO	3878	-7.65621999489362	0.0481947674705225	0	0	0.774325
LAT2	7031	-9.48096951924547	0.0389692389435224	0	0	0.774069
MRPS16	8711	-9.66842057173318	0.0382147453706217	0	0	0.774063
EVI2B	4288	-7.32856036971275	0.0505090795565075	0	0	0.773697
UROD	14809	-7.15742224417515	0.0517326730673859	0	0	0.773636
DHX33	3573	-7.4262478636652	0.0499454394858635	0	0	0.773296
TMCO3	13876	-9.97100075577956	0.0372382068256613	0	0	0.773084
BCKDHA	1243	-10.1286593737239	0.0366796150154867	0	0	0.77297
COG6	2881	-10.5383266339065	0.0352698104234972	0	0	0.772879
SKP2	12472	-8.94583191270771	0.0415724622861619	0	0	0.772764
ATP6V1D	1095	-7.38246486682853	0.0504298468475756	0	0	0.772552
UBA5	14636	-10.1379536714545	0.0368415998163253	0	0	0.771908
AAAS	8	-9.70681085442847	0.0384779945210354	0	0	0.771908
LYPLA1	8032	-7.48614544376458	0.049966345203909	0	0	0.77161
ELMO3	4082	-7.72326066949947	0.0484652430640323	0	0	0.771474
TMEM168	13951	-8.11858678623039	0.0461058832479533	0	0	0.771472
OXSM	9756	-9.05427925928206	0.0413681410405346	0	0	0.771341
SLC35C2	12646	-14.3413034244913	0.0261226542751881	0	0	0.771302
DNAL4	3716	-9.22418410812065	0.0406190949499821	0	0	0.771278
FGFR1OP	4746	-10.6676527124653	0.0351337848770508	0	0	0.771215
TMEM179B	13963	-7.68443102230829	0.0487859623949564	0	0	0.771163
C7ORF73	1834	-7.34264215137252	0.0511026286922147	0	0	0.770983
DTYMK	3841	-16.5551432992468	0.0226876746605516	0	0	0.770786
FARS2	4588	-9.31176183809367	0.0404038679362813	0	0	0.770448
ALKBH2	502	-7.13345826182815	0.0528221090455679	0	0	0.770142
DHRS11	3556	-8.00048246028895	0.0471312269402751	0	0	0.769998
RANGRF	11197	-7.47507649572554	0.050495931103093	0	0	0.769791
PPP2R3B	10632	-9.21182804675194	0.0410038263265826	0	0	0.769653
GPATCH1	5378	-7.54479525222367	0.0500944010914709	0	0	0.769529
MRPL11	8661	-7.11242117235872	0.0531720200285381	0	0	0.769407
ABAT	23	-7.3454885786098	0.0515191079518428	0	0	0.769273
DCLRE1C	3405	-8.39908275014938	0.0450741536224222	0	0	0.769193
AMMECR1	546	-8.67627837427284	0.0437275891240165	0	0	0.768761
CLOCK	2778	-9.79775305397878	0.0387539537917589	0	0	0.768597
CXXC1	3263	-11.7504437928026	0.0323477096744202	0	0	0.768384
MECR	8305	-10.6274912727184	0.0357883759056632	0	0	0.768256
FAM63B	4531	-9.30274261901631	0.0408943651685305	0	0	0.768209
ANGEL1	567	-13.1208868631441	0.0290009562654471	0	0	0.768162
WDR61	15075	-10.929149913005	0.0348217487854815	0	0	0.768133
SYNJ2BP	13422	-9.7151959124023	0.0391772311034348	0	0	0.76811
QSER1	11065	-11.5223301808524	0.0330388984109599	0	0	0.768073
LARP4	7023	-9.3432061432458	0.0407517988568837	0	0	0.768037
YIPF1	15213	-9.81302507067291	0.0388157716939915	0	0	0.767958
NIFK-AS1	9234	-9.31451963274867	0.0409009883190863	0	0	0.767919
CCND3	2214	-7.16218375080642	0.0532267508257534	0	0	0.767788
MRPS11	8707	-12.7194795557292	0.0300206113766692	0	0	0.767455
ACTN4	211	-7.95635110657354	0.0479994271571594	0	0	0.767426
C11ORF49	1479	-12.7004253529194	0.0300744089686655	0	0	0.767396
NAPSA	9009	-9.46833475902331	0.0403806412587934	0	0	0.767194
LAGE3	6992	-11.3756340838195	0.033636214254935	0	0	0.767036
HTATIP2	6060	-9.78946720580009	0.0391050992436587	0	0	0.766938
POLR3K	10501	-8.1072611685768	0.0472223322818105	0	0	0.766924
IRS1	6421	-9.45155057643742	0.0405381452563838	0	0	0.766762
STX10	13315	-7.23962164412242	0.052962338094239	0	0	0.766614
KIAA2013	6753	-9.21061677505407	0.0416597655056157	0	0	0.766463
MRPS21	8717	-9.32049784545685	0.0411701331824255	0	0	0.766455
CCBL2	2077	-7.8193608653255	0.0490850249375644	0	0	0.766409
INTS8	6369	-8.52860091483921	0.0451096381840545	0	0	0.765927
CHMP5	2617	-7.18853228721513	0.053534870448546	0	0	0.765865
BCAT2	1240	-11.5994293135761	0.0331780412051162	0	0	0.765861
IFT74	6175	-9.49010213579639	0.0405638574612276	0	0	0.765803
PRPF19	10781	-8.95876904261134	0.0429956360080747	0	0	0.765679
PGAP2	10106	-8.50933507346014	0.0452806608595571	0	0	0.765615
THNSL1	13759	-7.99439688673564	0.0482148549806778	0	0	0.765541
HTRA2	6073	-7.87725068389676	0.048965129837628	0	0	0.765402
RAP1GDS1	11202	-10.0644852523252	0.0383310778320394	0	0	0.765364
RMDN2	11517	-13.0426001962101	0.0295922980899956	0	0	0.765269
COG5	2880	-7.76948497060109	0.0497251055738502	0	0	0.765069
TBC1D10B	13532	-8.03816231899855	0.0480668661408565	0	0	0.765053
HNRNPA2B1	5913	-13.669528709973	0.0282719965868056	0	0	0.765002
ITGB1BP1	6461	-12.1176728562307	0.0319002972532481	0	0	0.764953
DESI1	3520	-8.0476714444631	0.0480560729156248	0	0	0.764856
SLC4A2	12705	-7.58815739298494	0.0509803767092282	0	0	0.764799
RPAP2	11788	-10.597816012186	0.036517780967964	0	0	0.764714
COG8	2883	-12.6110897825225	0.0307293991259841	0	0	0.764437
PDLIM2	10023	-10.0513883972214	0.0386009737252323	0	0	0.764192
TTC37	14514	-8.45785515236639	0.0458844242003688	0	0	0.764144
INTS3	6363	-8.61457032066072	0.0450818657474241	0	0	0.763997
LOC158960	7665	-8.30939056098263	0.0467393934865019	0	0	0.763989
PKI55	10280	-7.46095161872537	0.052070204202209	0	0	0.763927
AKT1	458	-7.389864147769	0.0525744253504966	0	0	0.763914
GLS	5267	-10.1173888896389	0.0384012829532155	0	0	0.763912
WDR76	15084	-10.6784599904207	0.0363866490816872	0	0	0.763895
SLC25A12	12558	-7.63794986357785	0.05090831757561	0	0	0.763746
RASSF7	11247	-11.1125053071396	0.0350754200693061	0	0	0.763248
C11ORF82	1490	-7.58270211421427	0.0514059461403992	0	0	0.763238
PRKCI	10734	-7.71296666371726	0.0505718643879502	0	0	0.763098
EIF2D	4027	-9.08544921687452	0.0429333093691716	0	0	0.763093
COX6B1	2983	-7.71665558388879	0.0506735337506591	0	0	0.762585
PDCD2	9977	-13.653605753991	0.0286639496462749	0	0	0.762407
TMEM254	14016	-11.1849274347813	0.0350080477700326	0	0	0.762304
IPP	6383	-11.7211602238332	0.0334156238804292	0	0	0.762247
CD58	2316	-7.09344343772737	0.0552399461880627	0	0	0.762156
SCAMP4	12079	-10.8361648599884	0.0361614872420198	0	0	0.762151
SMARCAD1	12800	-9.73092391706845	0.040320442813466	0	0	0.761885
KIAA0391	6700	-9.75752726101986	0.0402123611728605	0	0	0.761875
TBC1D19	13540	-8.05726569211363	0.0487201001444772	0	0	0.761782
TMX2	14112	-9.410858593551	0.0418067953583735	0	0	0.761313
TRAPPC8	14304	-10.9244905489803	0.0360232975577289	0	0	0.761261
FUK	4971	-11.5443251869834	0.034100346906489	0	0	0.761193
PIN1	10245	-9.33580852566187	0.0421749168917241	0	0	0.761155
CEP162	2514	-9.55658614746861	0.0412183263338365	0	0	0.761066
GLTPD1	5273	-8.86522002217017	0.0444412128214373	0	0	0.761027
BTN2A2	1428	-9.94221876697654	0.0396715328030688	0	0	0.760794
TBL1XR1	13571	-10.0030699276402	0.0394335224542454	0	0	0.760776
ATRN	1114	-9.20580024058381	0.0428840695256601	0	0	0.760604
RHBDD1	11443	-10.3626331609725	0.0381010910255827	0	0	0.76058
CHM	2609	-14.2909127106895	0.0276357753204825	0	0	0.760521
CLCN4	2714	-7.91995377773349	0.0498702846366322	0	0	0.760505
SLC50A1	12711	-7.08838082599342	0.0557246457232979	0	0	0.760491
COA3	2868	-9.15305099048329	0.0432066887533773	0	0	0.76024
LOC389641	7744	-8.0722528121444	0.0490169938799768	0	0	0.760132
CUL4B	3224	-8.33430851463766	0.047505966829277	0	0	0.76
PCBD2	9907	-13.3544624880425	0.0296947146419687	0	0	0.759669
C4ORF29	1781	-12.307224552017	0.0322434901511334	0	0	0.759526
DNASE2	3721	-8.2961195550664	0.0478373134545503	0	0	0.759507
TM2D1	13850	-9.33976832121281	0.0424959832024647	0	0	0.759487
TMOD3	14092	-9.42904040151333	0.0422858701556991	0	0	0.758534
POLE4	10465	-7.33234259929225	0.0543817917341748	0	0	0.758517
PSMB8	10880	-8.14762945270192	0.0490180489530614	0	0	0.758184
THOP1	13766	-8.13013181769328	0.0491319131404723	0	0	0.758148
NDFIP2	9081	-7.28834016542157	0.0548367268655913	0	0	0.758032
VARS2	14905	-8.6013290141955	0.0465006009664527	0	0	0.757876
COPG2	2937	-12.780683605945	0.0313162144657372	0	0	0.757731
LARP1	7021	-10.3802342188838	0.0385808718786904	0	0	0.757607
DEXI	3523	-7.38416918297322	0.0542935051938919	0	0	0.757379
DCTPP1	3421	-7.2539088965317	0.0553215688566942	0	0	0.757177
PRDX6	10695	-10.6528536494191	0.0377198161662226	0	0	0.756901
CERS2	2543	-7.74771096208413	0.0519099002924973	0	0	0.756712
ORC4	9699	-10.1907436514333	0.0395390731716503	0	0	0.756319
BIN1	1305	-7.10827444508892	0.0567219088722957	0	0	0.756182
NAT6	9022	-9.4064344718268	0.0428755118077949	0	0	0.756124
TPP1	14242	-8.4185673705642	0.0479154798704119	0	0	0.756085
LARP4B	7024	-13.5189230616455	0.0298536429395023	0	0	0.755975
NAPEPLD	9006	-10.753824061226	0.0375880244585612	0	0	0.755647
MFSD3	8414	-8.67509375778621	0.0466233359839412	0	0	0.755518
USP21	14833	-8.47836570892486	0.0477133937205078	0	0	0.755482
HIRIP3	5820	-9.4721936618946	0.0427299859374056	0	0	0.755369
LASP1	7029	-8.84253973446506	0.0457949437160913	0	0	0.755266
LNPEP	7395	-9.88701799148878	0.0409595821131663	0	0	0.755253
SCAI	12075	-8.11682178560088	0.0500081470082169	0	0	0.754762
ARFRP1	792	-12.0513032505502	0.0337274593289737	0	0	0.754472
CDC23	2352	-10.6961685459273	0.0380141275257234	0	0	0.754396
MRPL37	8685	-7.56345135429175	0.0538270777781734	0	0	0.754128
FAM203A	4470	-10.9219177743841	0.037279752655045	0	0	0.754103
RIC8B	11482	-9.65269828187204	0.0421833936325655	0	0	0.754094
MCM8	8277	-12.5791584808558	0.032370306755639	0	0	0.75409
TNRC6C-AS1	14172	-7.68401691386005	0.0530315873296534	0	0	0.753931
NQO2	9407	-8.6978346402889	0.0469052082820433	0	0	0.753681
AC092295.7	119	-8.17039995275089	0.0499619464667858	0	0	0.753558
IRF5	6413	-8.98680557170161	0.0454673704422976	0	0	0.753351
MGC27345	8437	-10.3585267225274	0.0394575451594549	0	0	0.75329
ENKD1	4135	-7.29871526418346	0.0560827893119413	0	0	0.752972
NNT	9315	-12.5211929629739	0.0327039854911075	0	0	0.752888
URI1	14806	-11.468658563985	0.0357072354385591	0	0	0.752877
ATG4A	1013	-9.21757841444811	0.0444497509174454	0	0	0.75277
REV1	11382	-9.31030292421353	0.0440117113710156	0	0	0.752747
ARF3	781	-8.03539966898225	0.0510244238993422	0	0	0.752623
TAF6	13484	-11.6952804340215	0.0350643873658449	0	0	0.752578
TRPV2	14421	-11.0921294900418	0.0369799268502671	0	0	0.752526
NDUFB2	9116	-10.2836249616823	0.0399062543444339	0	0	0.752425
OGDH	9608	-11.1699788497734	0.0367557754294087	0	0	0.752331
DNASE1L1	3718	-7.80983904907002	0.0526090941978518	0	0	0.75217
CYC1	3283	-8.27697282331942	0.0496570587002732	0	0	0.752097
FGD2	4723	-10.4283327068407	0.0394331215286818	0	0	0.751986
PFDN6	10092	-13.0325821637781	0.0315685691474127	0	0	0.751883
ARL16	864	-8.17732417729613	0.0503373062006615	0	0	0.751776
CANX	1975	-8.50655277662435	0.0484797447082501	0	0	0.751375
NFATC3	9187	-11.0654080734256	0.0373033439622769	0	0	0.751176
TRIP4	14386	-7.44121212255368	0.055508739223303	0	0	0.751033
POGLUT1	10451	-9.21374794769549	0.0448320868455112	0	0	0.751023
HSDL1	6026	-9.40661594930592	0.0439676396777561	0	0	0.750755
HDGFRP2	5729	-12.2506334062537	0.0337642881741798	0	0	0.75073
CLK2	2768	-10.8958890010065	0.0379634469581636	0	0	0.750724
RUSC1	11974	-8.86530165181097	0.0467330242988643	0	0	0.750382
DVL2	3876	-12.8950809463625	0.032163705797231	0	0	0.750148
HHLA3	5793	-13.4670656762213	0.0308128548477376	0	0	0.750041
TSPAN5	14470	-7.68757880274019	0.0539784326645029	0	0	0.750038
LSM4	7976	-8.69337031265217	0.0478067295082862	0	0	0.749707
KLHDC1	6829	-11.3737826171632	0.0365577953616607	0	0	0.749603
LSM7	7979	-8.04621121482517	0.0516833782643797	0	0	0.749575
MRPS14	8709	-7.29407254625911	0.0570809325523675	0	0	0.749317
GTF2H5	5575	-12.1987197235446	0.0341443794908124	0	0	0.749231
STYX	13334	-11.9557250570922	0.0348582236741189	0	0	0.749107
RAB1B	11092	-9.37364836435311	0.0444711233266877	0	0	0.749055
JHDM1D-AS1	6515	-8.4931191623134	0.0490832315424006	0	0	0.749048
COQ9	2957	-14.0297145193682	0.0297238082639034	0	0	0.748972
ARSD	916	-7.52331084492327	0.0554806174877113	0	0	0.748774
SLX4IP	12785	-7.69066692130661	0.0542748009133317	0	0	0.748768
ACAD9	137	-7.50401920633433	0.0556692148671813	0	0	0.748595
ATP6AP1	1078	-7.58046348284864	0.0551087016659162	0	0	0.748591
TMSB10	14103	-11.4997714795086	0.0363297354467933	0	0	0.748574
NABP2	8976	-7.87840860255199	0.0530369251979799	0	0	0.748541
EEFSEC	3958	-10.9994055051984	0.0379996701832973	0	0	0.748475
CAPN12	1981	-9.36286620215994	0.0446910303785259	0	0	0.748235
STX4	13326	-12.2829601226927	0.0340700656670159	0	0	0.748212
PCGF6	9944	-7.10733321890475	0.058888467856639	0	0	0.748181
CEP63	2527	-13.0925664506829	0.0319857534202565	0	0	0.748059
VWA8	15012	-8.77829543851777	0.0477261319184082	0	0	0.747967
GEMIN7	5163	-11.5399299681915	0.0363061764144464	0	0	0.747958
VAMP4	14898	-9.17859973482706	0.0457016810902978	0	0	0.747695
C4ORF27	1780	-9.59275834402856	0.0437317980486783	0	0	0.747679
KLHDC9	6838	-7.67375369573513	0.0547020105211766	0	0	0.747544
FAHD2A	4360	-14.0448153086438	0.0299249525855516	0	0	0.747274
DNAJC24	3702	-9.14781761686403	0.0460621346315053	0	0	0.746716
TRIM35	14349	-7.45060534780608	0.0566285484899084	0	0	0.746432
ADAT1	279	-7.70561170447519	0.0548112391026079	0	0	0.746206
IGSF8	6224	-9.35017579109483	0.0452009148472612	0	0	0.74606
SDF4	12146	-9.05531235236614	0.0466903113790177	0	0	0.745978
GNB1	5314	-11.4179324674104	0.0370315183652476	0	0	0.745963
PARK7	9853	-13.017282781864	0.0325121887638263	0	0	0.745758
CASP6	2030	-9.08018701546624	0.0466332762083022	0	0	0.745645
MRPS25	8720	-11.3553770797083	0.0373536410649403	0	0	0.74527
ANKRD27	610	-7.5328367847947	0.0563333491128868	0	0	0.745174
YIPF6	15217	-9.25372061841567	0.0458680390109413	0	0	0.745123
PGM1	10121	-7.21377474194966	0.0588530404060949	0	0	0.74507
KDM1B	6657	-8.41641622705875	0.0506306248063436	0	0	0.744256
SNRPA	12912	-7.19277078700695	0.0592493957849261	0	0	0.744236
TXN2	14601	-9.73440063602495	0.0438049763078003	0	0	0.744108
SEC23IP	12176	-10.4233851865656	0.0409155609029272	0	0	0.744076
HMGCL	5889	-8.79205005300919	0.0485150412394755	0	0	0.744041
LIX1L	7365	-10.4091406843003	0.0410183394666151	0	0	0.743825
PPP1R35	10614	-7.56290867879351	0.056517635955858	0	0	0.743581
LPGAT1	7874	-8.14672895452652	0.0524728330369732	0	0	0.743558
PSMD13	10893	-7.54767111654467	0.0566404139627539	0	0	0.743547
FREM3	4932	-11.878057422952	0.0360462642292425	0	0	0.743209
RP11-488C13.5	11705	-11.7236341041898	0.0365240558872446	0	0	0.743191
GFOD2	5174	-12.041867379739	0.0355654632269763	0	0	0.74315
DPY19L4	3790	-8.81933343044323	0.048614786714819	0	0	0.742905
SBF2-AS1	12065	-11.6667853704095	0.036765516901963	0	0	0.74281
RPUSD3	11899	-16.7469410725086	0.0256221232177	0	0	0.742729
TSEN2	14438	-11.7051105355909	0.0366607348270155	0	0	0.742716
PCYOX1L	9969	-8.30362079759408	0.0516996329651265	0	0	0.742625
KLHDC3	6832	-9.48304428547489	0.0453538563382971	0	0	0.742214
PPID	10560	-10.056893119678	0.0429142454592979	0	0	0.741447
FH	4755	-10.2382510504073	0.0422022289025891	0	0	0.741194
GATM	5106	-8.81984791679486	0.049005885343721	0	0	0.741118
FUOM	4974	-7.24136701395966	0.0596912748155312	0	0	0.741107
ZNF75D	15786	-10.8903641137701	0.0396980799332257	0	0	0.741066
FBXO18	4636	-14.3622439153941	0.0301362527333281	0	0	0.74081
SLC38A5	12667	-8.61878932130876	0.0502587082446272	0	0	0.740633
BPNT1	1368	-13.8330259791324	0.0313236851322303	0	0	0.740565
DDX58	3477	-9.82560492179012	0.0441385129998804	0	0	0.740367
CAPZB	1997	-9.17026434442557	0.0473722419067808	0	0	0.739993
SMA4	12786	-7.27254729096064	0.0597344960035545	0	0	0.73999
ZNF605	15709	-10.802365766762	0.0402320686833126	0	0	0.739898
CACYBP	1930	-9.44658229011016	0.046043703819942	0	0	0.739717
SERINC3	12252	-7.43562414305546	0.0585183384512383	0	0	0.739632
ZKSCAN7	15421	-9.31176872655598	0.0467580440489926	0	0	0.739489
CASK	2020	-8.11233726258622	0.0536722158842881	0	0	0.739485
TIMELESS	13792	-9.64119134678611	0.0451906808266768	0	0	0.739339
SLC29A3	12610	-10.8309388374696	0.0402305322948202	0	0	0.739317
TBC1D24	13547	-11.5489089130832	0.0377409306133717	0	0	0.73925
SND1	12884	-11.0595894373775	0.039423914324529	0	0	0.739175
DDHD2	3435	-7.62181764742136	0.0572470387051248	0	0	0.739014
POLG2	10467	-8.77101623891124	0.0497521124958793	0	0	0.738988
FBXW5	4669	-9.97918991539194	0.0437353938244799	0	0	0.738954
GSDMB	5530	-9.34620564546684	0.0467053985868224	0	0	0.738916
PRKCB	10729	-7.9083492759534	0.0552282250313987	0	0	0.73879
ATP6V0E1	1087	-8.73109985735213	0.0501367660854358	0	0	0.738286
GUSBP4	5610	-10.3065690058889	0.042496740962037	0	0	0.738159
PIAS4	10194	-11.0697039093279	0.0395967220005816	0	0	0.737991
TARBP2	13512	-8.78303297821828	0.0499062914640376	0	0	0.737989
RMND1	11521	-11.2701713484405	0.038901615973828	0	0	0.737938
EXOC2	4301	-7.74583745127762	0.0566275833607161	0	0	0.737836
THG1L	13758	-7.34832559802422	0.059798540222602	0	0	0.737431
RRAGB	11904	-10.3810738608828	0.0423302094891425	0	0	0.737424
TECPR2	13650	-11.1226376729006	0.0395510892493313	0	0	0.737179
AKR7A3	457	-13.5618963381123	0.0324428869125642	0	0	0.737141
MSL1	8756	-12.7116851429887	0.0346180416953279	0	0	0.737107
HAUS7	5675	-10.2484471007624	0.0429674806437134	0	0	0.736956
SCRIB	12122	-9.94791145757142	0.0442801721498529	0	0	0.736882
UQCC2	14795	-14.2999865380916	0.0308167953512547	0	0	0.736787
REEP3	11353	-8.60233246029107	0.0512390561585587	0	0	0.736739
CEP19	2518	-10.5267630010323	0.0418809285636101	0	0	0.73669
CHCHD3	2579	-13.8153746192918	0.031915540695872	0	0	0.736662
PLA2G12A	10293	-9.26390940341152	0.0476139500970566	0	0	0.736577
PIP5K1C	10257	-7.23306418411777	0.0610487619236002	0	0	0.736333
AK9	430	-9.82711471534792	0.0449796632613264	0	0	0.736103
NT5C3A	9474	-9.56650429405538	0.0462053063545123	0	0	0.736102
CNOT6	2846	-7.80247624457098	0.056665600552906	0	0	0.736046
BBS7	1226	-9.84071341180832	0.0449498618629991	0	0	0.735941
PRELID1	10697	-7.18814420191823	0.0616254492952919	0	0	0.735617
ERI3	4223	-9.36513626086725	0.0473099699771751	0	0	0.735571
HS2ST1	6001	-7.19004351760649	0.0616353201263652	0	0	0.735521
ZADH2	15245	-10.4069714633046	0.0425863292490479	0	0	0.735504
TRAPPC3	14299	-11.0092981160257	0.040311567698694	0	0	0.735195
DHRS4-AS1	3561	-9.34281291288255	0.0475397554363742	0	0	0.735015
CREB3	3042	-7.94708656767784	0.0558931465054428	0	0	0.734998
VKORC1L1	14944	-10.4091336890654	0.0427310002537126	0	0	0.73469
EDF1	3945	-10.0513162594023	0.0442669117123867	0	0	0.734614
TBC1D14	13536	-7.98144593510243	0.0557792727778507	0	0	0.734483
ASH2L	957	-8.6850212538892	0.0512630111673017	0	0	0.734472
SLC48A1	12701	-10.1411214068471	0.0439211902051595	0	0	0.734376
AASDH	19	-9.32468627047799	0.0478029308239909	0	0	0.734204
DISP1	3606	-9.36775194118878	0.0475878868874108	0	0	0.734181
CDK19	2408	-11.8590239826376	0.0376398583816234	0	0	0.733886
ROCK2	11624	-10.1529599215482	0.043966944132311	0	0	0.733875
WDR70	15080	-8.35959072536819	0.0534063908410156	0	0	0.733844
PDAP1	9973	-11.1406259996565	0.0400769711266421	0	0	0.73383
TM7SF2	13857	-9.1495321987906	0.0488125182723881	0	0	0.733764
RFC2	11389	-11.1972800987373	0.039897511379043	0	0	0.733697
AGL	372	-7.32073963372518	0.0610311706608581	0	0	0.733672
UBFD1	14690	-11.0148961989098	0.0405733079847946	0	0	0.733612
RAD54B	11165	-9.7719538624587	0.0457601259485358	0	0	0.733482
NAA38	8967	-7.93861527400135	0.0563392390527059	0	0	0.733437
CLPP	2781	-9.20912792025866	0.0485685404810722	0	0	0.733427
GALT	5074	-12.6707067715069	0.0353572875111515	0	0	0.733057
FAM50A	4522	-9.82929365882272	0.0456012025851203	0	0	0.732943
ELAVL1	4065	-10.9882467612295	0.0407977298039906	0	0	0.732908
OSTM1	9729	-8.51535924549551	0.0527049286088234	0	0	0.732651
NUCB1	9500	-7.79329720210011	0.0575931244514833	0	0	0.732632
MTMR4	8818	-9.89636164187817	0.0453657938666367	0	0	0.732573
LRRC37A2	7922	-10.6756811281828	0.0420623966705405	0	0	0.732528
PAWR	9881	-9.31334675520101	0.0482389513854982	0	0	0.732415
TEX264	13685	-9.58494214632254	0.0468733637051896	0	0	0.732409
GPSM3	5474	-7.21076965007864	0.0623571903041949	0	0	0.732224
ZMYND11	15437	-12.8355217040557	0.0350688679023836	0	0	0.731978
CHST12	2647	-8.13711682443722	0.0554447263140416	0	0	0.731454
NICN1	9230	-9.13305773378449	0.0493999815254601	0	0	0.731448
OBFC1	9585	-10.9079116009865	0.0413637575423335	0	0	0.731438
PSMD8	10903	-9.141450835118	0.0493878615866521	0	0	0.731294
GID4	5205	-10.1605189185969	0.0444427612652129	0	0	0.731251
KAT2B	6549	-8.02252758093447	0.056302479995022	0	0	0.731187
C10ORF88	1466	-9.1651140430957	0.0493017238667161	0	0	0.731102
NADK	8982	-11.7677987522329	0.0384003138812664	0	0	0.731086
ZC3H14	15305	-10.2325221531274	0.0441786247691765	0	0	0.730999
CCT6A	2252	-9.83511686790416	0.0459718560230845	0	0	0.730959
NEK8	9154	-10.4560849116333	0.0432467833683805	0	0	0.730931
MAPK9	8173	-12.7580281049025	0.0354652140096504	0	0	0.730793
INTS7	6368	-13.0057460150853	0.034795164386233	0	0	0.730757
CUTC	3229	-8.25436602734421	0.0548371398157687	0	0	0.730702
PDHA1	10008	-10.0746660749215	0.0449448865202514	0	0	0.730621
KIAA0586	6705	-14.1424977313088	0.0320570140560762	0	0	0.730337
RALGPS2	11181	-8.8996962400309	0.0509653998717876	0	0	0.73023
TOPORS-AS1	14200	-9.42048135406106	0.0481631113412066	0	0	0.730158
SEC22B	12172	-8.40406323571631	0.0540003314964487	0	0	0.730106
DCAF11	3383	-12.3370702750706	0.0367947510936443	0	0	0.730047
KIAA1715	6744	-8.97257099543911	0.0505934034098911	0	0	0.73004
C12ORF76	1516	-13.2898233933582	0.0341627872081389	0	0	0.730007
MFNG	8408	-10.8819192484689	0.0417628285746973	0	0	0.729783
ETHE1	4271	-8.3985359685129	0.0541210918619928	0	0	0.729744
HSPB11	6047	-11.0879146999277	0.0409951249680396	0	0	0.729738
ZFP90	15388	-9.89973518044818	0.0459298032401753	0	0	0.729665
RSBN1L	11931	-10.8554377405433	0.0418882108308672	0	0	0.729654
TRAM2-AS1	14289	-8.34542177162576	0.0544996801729459	0	0	0.7296
PABPC1L	9780	-9.10417492452215	0.0499784679657	0	0	0.729504
DAXX	3366	-10.004152663966	0.0454854831126074	0	0	0.729488
COPS6	2943	-13.9977936965843	0.0325153706739632	0	0	0.729438
OARD1	9576	-9.62610819365791	0.0473205039765683	0	0	0.729251
ZNF580	15690	-7.913788019026	0.0575869818465309	0	0	0.729141
SLC35E3	12651	-13.3154361169612	0.0342284349502326	0	0	0.729123
CTNNBL1	3190	-13.3620597567049	0.0341707602022098	0	0	0.728706
HMOX2	5902	-10.212198753194	0.0447526302226208	0	0	0.728488
TAPSAR1	13508	-11.6753625841467	0.0391442253330758	0	0	0.728488
RNFT1	11610	-11.6605840719092	0.0391988702203736	0	0	0.728458
USMG5	14818	-10.8136099559381	0.0422752345657597	0	0	0.728425
BAZ1A	1216	-9.47965132666805	0.0482325227958305	0	0	0.728385
C5ORF63	1801	-12.8716475602926	0.0355262239044699	0	0	0.728358
TBCA	13560	-10.7127454096293	0.0426921845325428	0	0	0.728323
CSRP2BP	3145	-11.6617839071078	0.0392207897614755	0	0	0.728305
GALK2	5053	-10.2038910940758	0.0448343199436831	0	0	0.728255
DCAF7	3392	-10.7865285652131	0.0425049782977141	0	0	0.727752
LOC550643	7782	-8.30511425768569	0.0552203595457739	0	0	0.727686
MCM5	8274	-8.27841475354014	0.0554021630278949	0	0	0.727671
[truncated: 1,381 more rows]
