# Supplementary material for: Clustering of Expression Data in Chronic Lymphocytic Leukemia Reveals New Molecular Subdivisions
Source: PLoS One. 2015 Sep 10;10(9):e0137132. doi: 10.1371/journal.pone.0137132 (PMC4565688; doi:10.1371/journal.pone.0137132)
Supplement: S2 File — Time to treatment (Table A). Overall survival (Table B). (XLSX) [file pone.0137132.s003.xlsx]

## Sheet: Table A
Genes with statistically significant differences foro survival. Time to treatment (Table A)
Cluster 2				Cluster 1
ORDER DE	DE 2 FOLD	RELATION	P VALUE	ORDER DE	DE 2 FOLD	RELATION	P VALUE
1	FCRLA	neg.	0.004787	1	SERPINB2	pos.	0.005897
2	HDHD2	neg.	0.014732	2	DENND4B	pos.	0.005837
3	TCL1A	neg.	0.062641	3	C15ORF48	pos.	0.048691
4	TNFRSF17	neg.	0.088735	4	ZNF331	pos.	0.115717
5	SERPINI1	neg.	0.02406	5	NR4A2	pos.	0.408681
6	ANXA4	neg.	0.065212	6	G0S2	pos.	0.003332
7	UGDH	neg.	0.072456	7	METRNL	pos.	0.0627
8	GAPT	neg.	0.070893	8	SLC7A5	pos.	0.291146
9	AIM2	neg.	0.074308	9	MAFB	pos.	0.003403
10	CPNE5	neg.	0.015327	10	IL1B	pos.	0.012343
11	HIBCH	neg.	0.004844	11	ENC1	pos.	0.145321
12	ATG4C	neg.	0.060528	12	HCAR3	pos.	0.065948
13	ZNF559	neg.	0.065302	13	NINJ1	pos.	0.00153
14	ACADM	neg.	0.011027	14	NRIP1	pos.	0.01226
15	CDC20	neg.	0.002981	15	PFKFB3	pos.	0.011978
16	SAMD9L	neg.	0.089567	16	CXCL3	pos.	0.067855
17	FIG4	neg.	0.159679	17	DUSP4	neg.	0.789189
18	FCGR2B	neg.	0.001204	18	IER3	pos.	0.003897
19	C17ORF62	neg.	0.072131	19	SGK1	pos.	0.029126
20	MSH2	neg.	0.004873	20	THBS1	pos.	0.002042
21	RP1135G93	neg.	0.032542	21	ARID5A	pos.	0.057633
22	ZNF404	neg.	0.01124	22	JMY	pos.	0.087124
23	SLC25A43	neg.	0.006981	23	IL8	pos.	0.003575
24	ACYP1	neg.	0.040104	24	DBF4	pos.	0.052599
25	SELL	neg.	0.254878	25	C5AR1	pos.	0.003356
26	NAPSB	neg.	0.016924	26	ELL2	pos.	0.175771
27	TBCK	neg.	0.024126	27	NR4A3	pos.	0.37812
28	C11ORF73	neg.	0.01582	28	MTMR6	pos.	0.180678
29	IRF2	neg.	0.007802	29	GNA15	pos.	0.007366
30	CD27	neg.	0.002636	30	SNX9	pos.	0.717496
31	FAIM3	neg.	0.068261	31	SMAD7	pos.	0.071847
32	GOLPH3L	neg.	0.082742	32	RNMT	pos.	0.133888
33	ZBED5AS1	neg.	0.045555	33	SYAP1	neg.	0.984339
34	STX7	neg.	0.062032	34	FOSL2	pos.	0.037295
35	DYNLL1	neg.	0.004543	35	TREM1	pos.	0.015858
36	ZDHHC16	neg.	0.024935	36	HIF1A	pos.	0.148393
37	SPIB	neg.	0.012097	37	ERMN	pos.	0.2149
38	TMEM14C	neg.	0.004843	38	BREAS1	pos.	0.130651
39	FAM65B	neg.	0.047805	39	RANBP2	pos.	0.279037
40	NSMCE1	neg.	0.142937	40	THBD	pos.	0.008481
41	LBH	neg.	0.009122	41	UPP1	pos.	0.008776
42	TMEM14A	neg.	0.051719	42	CHD1	pos.	0.180523
43	TMEM251	neg.	0.004626	43	CCR1	pos.	0.01526
44	TMEM230	neg.	0.090385	44	ADNP2	pos.	0.110331
45	IL7	neg.	0.043131	45	SYNGR3	pos.	0.142897
46	CYB561A3	neg.	0.01575	46	TP53INP2	pos.	0.095578
47	ACOT13	neg.	0.015345	47	CREM	pos.	0.392683
48	DNAJB6	neg.	0.006463	48	ZNF165	pos.	0.725991
49	RAC2	neg.	0.006561	49	GABPB1	pos.	0.533022
50	OMA1	neg.	0.026958	50	SLC19A2	pos.	0.534917
51	RNASEH2A	neg.	0.004496	51	RLF	pos.	0.036155
52	ORAI3	neg.	0.020445	52	NAMPT	pos.	0.044641
53	GAA	neg.	0.003644	53	PLAUR	pos.	0.004948
54	DFFB	neg.	0.141013	54	SLC2A3	pos.	0.243814
55	BTN3A2	neg.	0.451085	55	ZBTB21	pos.	0.104483
56	IL2RG	neg.	0.311737	56	WHAMM	pos.	0.035127
57	KRCC1	neg.	0.05781	57	NAF1	pos.	0.093849
58	HDDC3	neg.	0.013478	58	LZTS3	pos.	0.032655
59	KIAA1407	neg.	0.009405	59	RASGEF1B	pos.	0.098391
60	NNTAS1	neg.	0.022279	60	CXCL16	pos.	0.163456
61	DPYSL2	neg.	0.260595	61	SAR1A	pos.	0.056652
62	AIDA	neg.	0.000666	62	DDX21	pos.	0.140813
63	PRIMPOL	neg.	0.00759	63	SH2B3	pos.	0.429864
64	VPREB3	neg.	0.021644	64	ICAM1	pos.	0.007754
65	LXN	neg.	0.025113	65	TEX14	pos.	0.808134
66	CKS1B	neg.	0.038892	66	NRROS	pos.	0.595958
67	DPAGT1	neg.	0.059214	67	TP53BP2	pos.	0.198124
68	LINC00959	neg.	0.536273	68	FYTTD1	neg.	0.962356
69	LARS	neg.	0.101047	69	GMEB2	pos.	0.061857
70	DPY30	neg.	0.005235	70	GABARAPL1	pos.	0.290734
71	CREBL2	neg.	0.015973	71	GRASP	pos.	0.15941
72	PRIM1	neg.	0.001491	72	OASL	pos.	0.117974
73	ARMCX2	neg.	0.093284	73	NOP58	pos.	0.042215
74	CAPG	neg.	0.054722	74	IFNGR1	pos.	0.062317
75	SYT17	neg.	0.495419	75	SMIM3	pos.	0.011089
76	MSANTD2	neg.	0.025347	76	EZR	pos.	0.102425
77	AKR7A2	neg.	0.110325
78	FCRLB	neg.	0.002714
79	DAD1	neg.	0.046316
80	THYN1	neg.	0.032675
81	PUS7	neg.	0.003293
82	IGFBP4	neg.	0.916449
83	GTF2H1	neg.	0.008251
84	ABCA6	neg.	0.117905
85	ARFIP1	neg.	0.096513
86	RUVBL1	neg.	0.001818
87	CD24	neg.	0.021835
88	ESYT1	neg.	0.056554
89	C8ORF82	neg.	0.09776
90	ARMC10	neg.	0.158082
91	LCLAT1	neg.	0.049062
92	PLAC8	pos.	0.789327
93	ECHS1	neg.	0.014362
94	LPAR5	neg.	0.027947
95	BRI3BP	neg.	0.033087
96	AGBL2	neg.	0.083161
97	TRAPPC1	neg.	0.050492
98	SAC3D1	neg.	0.093639
99	RBM4B	neg.	0.174044
100	LY75	neg.	0.067286
101	OSGEPL1	neg.	0.025721
102	CBX1	neg.	0.003176
103	KMO	neg.	0.778809
104	TPST2	neg.	0.062547
105	PDCD6IP	neg.	0.103154
106	APOBEC3C	neg.	0.092739
107	RACGAP1	neg.	0.009762
108	POP5	neg.	0.11875
109	FAM96A	neg.	0.059976
110	NT5DC1	neg.	0.01106
111	CDK2AP2	neg.	0.0074
112	FAM69A	neg.	0.040329
113	MKKS	neg.	0.02065
114	CRYZ	neg.	0.017768
115	STYXL1	neg.	0.064022
116	MPV17	neg.	0.024248
117	SLAMF6	neg.	0.094694
118	MITD1	neg.	0.011367
119	ZNF232	neg.	0.580144
120	RP5886K23	neg.	0.019637
121	CISD1	neg.	0.002437
122	KIAA0040	neg.	0.281935
123	MEST	neg.	0.075819
124	PSMB9	neg.	0.092164
125	ZNF439	neg.	0.250846
126	ECI1	neg.	0.011947
127	TMCO6	neg.	0.263387
128	C14ORF142	neg.	0.004755
129	MINPP1	neg.	0.033199
130	PRPS2	neg.	0.010324
131	GIN1	neg.	0.051552
132	ZNF512	neg.	0.081204
133	ASF1A	neg.	0.00499
134	LINC00094	neg.	0.048849
135	ELL3	neg.	0.069014
136	RAB5B	neg.	0.117392
137	ALDH18A1	neg.	0.012837
138	AP2B1	neg.	0.020743
139	ZNF137P	neg.	0.184489
140	CD180	neg.	0.051284
141	RNASEH2C	neg.	0.386311
142	PRDX1	neg.	0.007023
143	TIMMDC1	neg.	0.009938
144	SWI5	neg.	0.033528
145	ADAM1A	neg.	0.049897
146	ZNF767	neg.	0.466525
147	BTK	neg.	0.039181
148	ABHD14A	neg.	0.064628
149	ZCCHC18	neg.	0.538221
150	EFTUD1	neg.	0.108991
151	PTER	neg.	0.077111
152	PSMB10	neg.	0.059716
153	PPP1CA	neg.	0.115527
154	SLC35A5	neg.	0.244985

## Sheet: Table B
Genes with statistically significant differences for survival. Overall survival (Table B)
Cluster 2				Cluster 1
ORDER DE	DE 2 FOLD	RELATION	P VALUE	ORDER DE	DE 2 FOLD	RELATION	P VALUE
1	FCRLA	neg.	0.000674	1	SERPINB2	pos.	0.000528
2	HDHD2	neg.	0.0534	2	DENND4B	pos.	0.000239
3	TCL1A	neg.	0.0599	3	C15ORF48	pos.	0.0102
4	TNFRSF17	neg.	0.176	4	ZNF331	pos.	0.141
5	SERPINI1	neg.	0.0375	5	NR4A2	pos.	0.168
6	ANXA4	neg.	0.798	6	G0S2	pos.	0.00501
7	UGDH	neg.	0.452	7	METRNL	pos.	0.119
8	GAPT	neg.	0.891	8	SLC7A5	pos.	0.342
9	AIM2	neg.	0.0214	9	MAFB	pos.	4.49e-07
10	CPNE5	neg.	0.0043	10	IL1B	pos.	0.00116
11	HIBCH	neg.	0.0129	11	ENC1	pos.	0.307
12	ATG4C	neg.	0.581	12	HCAR3	pos.	0.0107
13	ZNF559	neg.	0.488	13	NINJ1	pos.	0.0051
14	ACADM	neg.	0.185	14	NRIP1	pos.	1.89e-10
15	CDC20	neg.	0.0607	15	PFKFB3	pos.	0.00196
16	SAMD9L	neg.	0.0444	16	CXCL3	pos.	0.00123
17	FIG4	neg.	0.68	17	DUSP4	pos.	0.717
18	FCGR2B	neg.	0.00102	18	IER3	pos.	0.000203
19	C17ORF62	neg.	0.00631	19	SGK1	pos.	6.59e-05
20	MSH2	neg.	0.581	20	THBS1	pos.	0.000214
21	RP1135G93	neg.	0.00926	21	ARID5A	pos.	0.564
22	ZNF404	neg.	0.983	22	JMY	pos.	0.11
23	SLC25A43	neg.	0.077	23	IL8	pos.	0.00194
24	ACYP1	neg.	0.0827	24	DBF4	pos.	0.225
25	SELL	neg.	0.968	25	C5AR1	pos.	0.00275
26	NAPSB	neg.	0.00127	26	ELL2	pos.	0.00374
27	TBCK	neg.	0.0847	27	NR4A3	pos.	0.0463
28	C11ORF73	neg.	0.126	28	MTMR6	pos.	0.0114
29	IRF2	neg.	0.107	29	GNA15	pos.	0.00106
30	CD27	neg.	0.000453	30	SNX9	pos.	0.673
31	FAIM3	neg.	0.0092	31	SMAD7	pos.	0.00236
32	GOLPH3L	neg.	0.888	32	RNMT	pos.	0.736
33	ZBED5AS1	neg.	0.114	33	SYAP1	pos.	0.875
34	STX7	neg.	0.0705	34	FOSL2	pos.	0.00459
35	DYNLL1	neg.	0.0109	35	TREM1	pos.	0.0313
36	ZDHHC16	neg.	0.0323	36	HIF1A	pos.	0.535
37	SPIB	neg.	0.00854	37	ERMN	pos.	0.489
38	TMEM14C	neg.	0.0369	38	BREAS1	pos.	0.012
39	FAM65B	neg.	0.492	39	RANBP2	pos.	0.0114
40	NSMCE1	neg.	0.0176	40	THBD	pos.	0.00687
41	LBH	neg.	0.863	41	UPP1	pos.	0.000112
42	TMEM14A	neg.	0.113	42	CHD1	pos.	0.0124
43	TMEM251	neg.	0.0433	43	CCR1	pos.	0.000736
44	TMEM230	neg.	0.00779	44	ADNP2	pos.	0.00695
45	IL7	pos.	0.682	45	SYNGR3	pos.	0.00243
46	CYB561A3	neg.	0.0726	46	TP53INP2	pos.	0.179
47	ACOT13	neg.	0.013	47	CREM	pos.	0.00834
48	DNAJB6	neg.	0.925	48	ZNF165	pos.	0.74
49	RAC2	neg.	0.00914	49	GABPB1	pos.	0.519
50	OMA1	neg.	0.326	50	SLC19A2	pos.	0.0164
51	RNASEH2A	neg.	0.00634	51	RLF	pos.	0.72
52	ORAI3	neg.	0.105	52	NAMPT	pos.	0.114
53	GAA	neg.	0.197	53	PLAUR	pos.	0.00357
54	DFFB	neg.	0.664	54	SLC2A3	pos.	0.355
55	BTN3A2	neg.	0.437	55	ZBTB21	pos.	0.000908
56	IL2RG	neg.	0.0129	56	WHAMM	pos.	0.00729
57	KRCC1	neg.	0.718	57	NAF1	pos.	0.699
58	HDDC3	neg.	0.0334	58	LZTS3	pos.	0.0518
59	KIAA1407	neg.	0.00359	59	RASGEF1B	pos.	0.368
60	NNTAS1	neg.	0.405	60	CXCL16	pos.	0.001
61	DPYSL2	neg.	0.891	61	SAR1A	pos.	0.524
62	AIDA	neg.	0.0471	62	DDX21	pos.	0.374
63	PRIMPOL	neg.	0.296	63	SH2B3	pos.	0.0238
64	VPREB3	neg.	0.00308	64	ICAM1	pos.	0.234
65	LXN	neg.	0.496	65	TEX14	pos.	0.664
66	CKS1B	neg.	0.0903	66	NRROS	neg.	0.742
67	DPAGT1	neg.	0.00796	67	TP53BP2	pos.	0.436
68	LINC00959	neg.	0.822	68	FYTTD1	pos.	0.825
69	LARS	neg.	0.0463	69	GMEB2	pos.	0.00155
70	DPY30	neg.	0.347	70	GABARAPL1	pos.	0.0523
71	CREBL2	neg.	0.764	71	GRASP	pos.	0.0575
72	PRIM1	neg.	0.864	72	OASL	pos.	0.115
73	ARMCX2	neg.	0.019	73	NOP58	pos.	0.155
74	CAPG	neg.	0.0162	74	IFNGR1	pos.	0.0442
75	SYT17	neg.	0.726	75	SMIM3	pos.	0.000238
76	MSANTD2	neg.	0.877	76	EZR	pos.	0.934
77	AKR7A2	neg.	0.0327
78	FCRLB	neg.	0.000352
79	DAD1	neg.	0.0219
80	THYN1	neg.	0.843
81	PUS7	neg.	0.384
82	IGFBP4	neg.	0.426
83	GTF2H1	neg.	0.848
84	ABCA6	neg.	0.0229
85	ARFIP1	neg.	0.917
86	RUVBL1	neg.	0.00855
87	CD24	neg.	0.115
88	ESYT1	neg.	0.0131
89	C8ORF82	neg.	0.00487
90	ARMC10	neg.	0.205
91	LCLAT1	neg.	0.571
92	PLAC8	neg.	0.657
93	ECHS1	neg.	0.00943
94	LPAR5	neg.	0.342
95	BRI3BP	neg.	0.511
96	AGBL2	neg.	0.00327
97	TRAPPC1	neg.	0.0702
98	SAC3D1	neg.	0.379
99	RBM4B	neg.	0.0587
100	LY75	neg.	0.88
101	OSGEPL1	neg.	0.492
102	CBX1	pos.	0.864
103	KMO	neg.	0.0158
104	TPST2	neg.	0.32
105	PDCD6IP	neg.	0.392
106	APOBEC3C	neg.	0.0341
107	RACGAP1	neg.	0.931
108	POP5	neg.	0.0272
109	FAM96A	neg.	0.433
110	NT5DC1	neg.	0.278
111	CDK2AP2	neg.	0.0381
112	FAM69A	neg.	0.962
113	MKKS	pos.	0.766
114	CRYZ	neg.	0.865
115	STYXL1	neg.	0.000566
116	MPV17	neg.	0.000357
117	SLAMF6	neg.	0.252
118	MITD1	pos.	0.764
119	ZNF232	pos.	0.179
120	RP5886K23	neg.	0.00022
121	CISD1	neg.	0.00561
122	KIAA0040	neg.	0.51
123	MEST	neg.	0.0337
124	PSMB9	neg.	0.0279
125	ZNF439	pos.	0.554
126	ECI1	neg.	8.14e-05
127	TMCO6	neg.	0.0399
128	C14ORF142	neg.	0.676
129	MINPP1	pos.	0.247
130	PRPS2	neg.	0.529
131	GIN1	neg.	0.911
132	ZNF512	neg.	0.256
133	ASF1A	pos.	0.43
134	LINC00094	neg.	0.386
135	ELL3	neg.	0.00499
136	RAB5B	neg.	0.103
137	ALDH18A1	neg.	0.0615
138	AP2B1	neg.	0.0147
139	ZNF137P	pos.	0.864
140	CD180	neg.	0.119
141	RNASEH2C	neg.	0.0126
142	PRDX1	neg.	0.0116
143	TIMMDC1	neg.	0.27
144	SWI5	neg.	0.003
145	ADAM1A	pos.	0.904
146	ZNF767	neg.	0.372
147	BTK	neg.	0.00797
148	ABHD14A	neg.	0.0641
149	ZCCHC18	neg.	0.827
150	EFTUD1	neg.	0.283
151	PTER	pos.	0.889
152	PSMB10	neg.	0.0246
153	PPP1CA	neg.	0.00907
154	SLC35A5	pos.	0.88
