# Supplementary material for: Clustering of Expression Data in Chronic Lymphocytic Leukemia Reveals New Molecular Subdivisions
Source: PLoS One. 2015 Sep 10;10(9):e0137132. doi: 10.1371/journal.pone.0137132 (PMC4565688; doi:10.1371/journal.pone.0137132)
Supplement: S1 Table — (TXT) [file pone.0137132.s004.txt]

Name	Description	GSM562948	GSM562949	GSM562950	GSM562951	GSM562952	GSM562953	GSM562954	GSM562955	GSM562956	GSM562957	GSM562958	GSM562959	GSM562960	GSM562961	GSM562962	GSM562963	GSM562964	GSM562965	GSM562966	GSM562967	GSM562968	GSM562969	GSM562970	GSM562971	GSM562972	GSM562973	GSM562974	GSM562975	GSM562976	GSM562977	GSM562978	GSM562979	GSM562980	GSM562981	GSM562982	GSM562983	GSM562984	GSM562985	GSM562986	GSM562987	GSM562988	GSM562989	GSM562990	GSM562991	GSM562992	GSM562993	GSM562994	GSM562995	GSM562996	GSM562997	GSM562998	GSM562999	GSM563000	GSM563001	GSM563002	GSM563003	GSM563004	GSM563005	GSM563006	GSM563007	GSM563008	GSM563009	GSM563010	GSM563011	GSM563012	GSM563013	GSM563014	GSM563015	GSM563016	GSM563017	GSM563018	GSM563019	GSM563020	GSM563021	GSM563022	GSM563023	GSM563024	GSM563025	GSM563026	GSM563027	GSM563028	GSM563029	GSM563030	GSM563031	GSM563032	GSM563033	GSM563034	GSM563035	GSM563036	GSM563037	GSM563038	GSM563039	GSM563040	GSM563041	GSM563042	GSM563043	GSM563044	GSM563045	GSM563046	GSM563047	GSM563048	GSM563049	GSM563050	GSM563051	GSM563052	GSM563053	GSM563054	GSM977137	GSM977138	GSM977139	GSM977140	GSM977141	GSM977142	GSM977143	GSM977144	GSM977145	GSM977146	GSM977147	GSM977148	GSM977149	GSM977150	GSM977151	GSM977152	GSM977153	GSM977154	GSM977155	GSM977156	GSM977157	GSM977158	GSM977159	GSM977160	GSM977161	GSM977162	GSM977163	GSM977164	GSM977165	GSM977166	GSM977167	GSM977168	GSM977169	GSM977170	GSM977171	GSM977172	GSM977173	GSM977174	GSM977175	GSM977176	GSM977177	GSM977178	GSM977179	GSM977180	GSM977181	GSM977182	GSM977183	GSM977184	GSM977185	GSM977186	GSM977187	GSM977188	GSM977189	GSM977190	GSM977191	GSM977192	GSM977193	GSM977194	GSM977195	GSM977196	GSM977197	GSM977198	GSM977199	GSM977200	GSM977201	GSM977202	GSM977203	GSM977204	GSM977205	GSM977206	GSM977207	GSM977208	GSM977209	GSM977210	GSM977211	GSM977212	GSM977213	GSM977214	GSM977215	GSM977216	GSM977217	GSM977218	GSM977219	GSM977220	GSM977221	GSM977222	GSM977223	GSM977224	GSM977225	GSM977226	GSM977227	GSM977228	GSM977229	GSM977230	GSM977231	GSM977232	GSM977233	GSM977234	GSM977235	GSM977236	GSM977237	GSM977238	GSM977239	GSM977240	GSM977241	GSM977242	GSM977243	GSM977244	GSM977245	GSM977246	GSM977247	GSM977248	GSM977249	GSM977250	GSM977251	GSM977252	GSM977253	GSM977254	GSM977255	GSM977256	GSM977257	GSM977258	GSM977259	GSM977260	GSM977261	GSM977262	GSM977263	GSM977264	GSM977265	GSM977266
A1BG	A1BG	6.96089204573448	6.36840877852668	6.28569934677658	7.47958499343115	7.48087601947269	7.1995940925096	7.32602238293701	6.84477122417453	7.09370800212012	7.06153979926182	6.85952573447661	7.96173151448119	7.34487169422028	6.92609350936471	7.40246437577273	7.59421291041334	7.38155557942754	6.92783771145969	7.67872710430891	7.05163026264416	7.12199833928742	7.16286166684591	7.39150220984408	7.10831848183302	7.41009519510525	7.1293694061475	7.75634455428815	6.42725220725603	6.80276912345458	7.37340256001332	6.51614004109723	5.9250368901121	7.76116084730278	6.79598448266533	7.57425711843989	8.06911418262426	7.27542721501173	7.16854496935537	6.10533905613959	7.66137651331485	6.6887426266776	6.90651398598438	7.53505259840236	7.62415726624501	7.359257690843	7.23687331372269	6.90697268948237	7.32261918821119	6.93626499162271	6.35406581040362	7.19458086602999	7.27065742168932	6.73072922290456	7.63937358810718	7.39236357733987	7.31181331838128	7.13260284498071	7.42859187509082	7.57385421714764	7.2146041607998	6.88704802353257	6.73808980564102	6.4252217834863	7.28014764150589	6.15928630804558	6.43050382640668	7.0537155596335	7.1870881196881	7.5482509868285	7.28069364660951	7.36691609406204	7.6884010954732	7.06359939071822	7.27158618268274	7.22029457996905	6.95668710247165	6.66122796107295	6.55176759982424	7.45135733858037	7.30825335924151	7.47795574720031	7.19178541646522	7.82912682871028	6.6569105664443	7.01705565746947	7.0595610482681	7.16520226803729	7.38958624893382	7.97621375498797	6.42090635106367	7.17363818495823	7.75915529215302	6.80217531875816	6.98253535460983	7.15023853130201	6.42634674153907	7.69061281660064	7.25499959909799	7.71174837384898	6.20972547896061	6.79406453072696	7.05482771262461	7.1913886865501	7.39758323001607	7.18907307713799	7.72575024205368	7.26167090873482	7.88810928840379	7.23360335898705	6.72951292804633	7.11107127664465	6.86323142832666	7.51430527121602	7.0072910411693	7.45282194214033	6.93465760278355	6.98782371048607	7.17696634162003	7.31573537292275	7.32116082806959	7.18941665107757	7.69432024189066	6.4092656313172	7.41777664180344	7.41387648120896	6.29558636859192	7.95193861262425	6.67242402844117	7.53166095708697	7.55537670420117	7.63130668476902	7.74216622166845	7.26016151045155	7.01550435490383	7.24657478792046	6.20150267977311	7.20481800660489	7.2557223066733	7.43891163516716	7.39428922030695	7.4225940509778	6.94283904282965	6.88524113056123	7.57289520496307	7.88034044709485	7.35056652633429	7.09487069659599	6.70407972310636	7.0171577699392	6.99559714347027	6.61568481259178	7.33430974740215	7.47867017746375	7.03299980458863	7.54786256684779	7.56969099333088	7.40709458644189	7.15736583149061	7.21886164752909	7.01799443831812	6.88394136984611	6.75549706655175	7.83634294085207	7.35993182025439	6.57683075500223	7.133519188168	7.11663857277969	7.65430125196011	7.38558431710401	7.11864036996093	7.04037553878445	7.22544789252121	7.56373187757535	7.35928945147425	7.39800518902101	7.32795087425365	6.13451943735624	7.40398919611031	7.43032364013873	7.02974431755268	7.41624978037369	6.94069147561908	7.4526479072346	7.43891078695154	6.54852180089496	6.27205901715968	7.70126132160399	7.38155468761654	6.96535765928001	7.17310994204749	6.68764687079484	7.10707229720675	7.21530229293276	7.29193367833033	7.06437688988215	7.2084795423203	7.59376184438408	6.19526465384409	7.24105248501691	7.48013634129125	6.98301154073508	7.6970749342515	7.37926104739372	7.08964060644834	7.13581945276355	6.79943112858561	7.25154387205335	7.07021139492608	7.6310877805343	7.61080383272408	6.86681482734622	7.13240164478047	6.17428548918568	7.09556270968572	7.22365919244477	6.35055264024289	7.12381152402814	7.37934330015575	6.88118767215909	6.79612820676612	7.08607311046245	6.64120018431063	6.0859011283289	7.13192896507319	7.36790420512216	7.70656514693828	6.43826978489093	7.82238979200639	6.98936640118855	7.25221851576182	6.60075019207146	7.36984231397186	7.33805561270496	7.34899758885103	6.21464313185833	6.09272414644214	6.86291510802875
A1BG-AS1	A1BG-AS1	5.04580525015972	5.05141325096905	4.72695732709436	4.88576847193699	4.96033086138379	4.83803561788076	4.8160853689455	4.70219781674057	5.30896859228728	5.36211113701532	4.55075798573536	5.36797646413023	5.06292800411444	4.58723010358019	5.12334373986486	4.5551661164979	5.11607416168476	4.95989803787954	4.97102227500112	5.21013161289853	5.22571032539509	5.08559363896368	5.33128585103966	5.21013161289853	5.00044825293989	4.69679654157883	5.20805620316722	4.87343383611814	4.99208097642719	5.11894727604522	4.97292680445547	4.96745856126989	5.16907875030571	5.36262163456317	4.8384091705709	5.32780431220752	5.0035888977966	5.28241958002208	4.60316064619334	5.27554957557731	5.07300637685614	4.85669383917785	5.50771797550704	4.90965985467994	5.03442383581142	4.60761432558165	5.05801552981241	5.34804496030501	4.98998635172007	4.78260948235576	4.96682929154355	4.79834936580065	4.97062614567396	4.85350756814186	5.05606016187125	4.62037726700564	4.82461962924372	4.98609549701161	5.75386401560687	4.97168096830532	4.66521937112995	5.14802450541794	5.11321949812161	4.78240535223897	4.8528548293987	4.56213461187486	4.71363602084548	4.62204098239901	5.13294901546719	4.68214333249302	5.40993789559826	4.8073510337417	4.91884397626705	5.1251448815111	5.19387118589112	4.86079126952288	4.68568214782237	4.35101377405923	5.06974211749084	4.85341859126312	5.32202221541186	4.7977528937604	5.04477782599631	4.82973963237021	4.75767136505997	4.80405325434587	5.23256525977922	5.18929712295643	5.34211035922631	5.19628277962324	4.87893359981197	5.28261144061661	4.46200669651305	4.55208207800159	5.35361248367692	4.38815583303441	4.99608207731813	5.32547048725887	5.03875480861452	4.97292680445547	4.91322593839547	4.87036182615546	5.26328336317103	5.31014824124358	5.18476850873099	5.59514987682055	4.92875545229538	4.69051104224078	4.97776787113223	4.74630114447363	5.09542626065059	4.96535012117965	5.04825551539319	4.71893702062615	5.2810147459179	5.1893395457593	5.15269920466896	4.95089745725721	4.81785473969861	4.60510391012908	4.61221528642635	4.96021410067203	4.92154873528296	5.26992774748382	4.88002492671092	4.59856810049978	5.06075982932159	4.97028295340161	4.67209115116118	4.9174462999443	4.95269404429633	4.69927954817133	4.95743356738834	4.78677329473173	5.23969808370079	4.49380420993379	5.25535165683958	5.18756712573545	4.92078556723306	5.18854289778488	4.82963554688781	4.89782798989473	5.43456658054847	4.81576946593465	4.96293332979423	4.74938336106279	5.01796763131672	4.79193828200897	5.7197335162822	5.09945857598928	4.73719016445327	4.82549708367145	4.45959851277141	4.60005971293565	4.94266207821881	5.00079037094264	4.95438100929135	4.93996569336425	5.10214978243844	5.65092886169262	5.09038804323197	5.55984766360637	4.98782389014845	4.98734336967083	4.67542166338624	4.79445620016031	5.21709536959088	4.81376384102934	5.37509736721853	4.88971938405918	5.33358958365231	4.91108929056184	4.59300634238869	4.64085824799415	5.03868270215534	4.77773502789097	4.96790184203736	5.0063516523573	5.04569969054858	4.92269234066692	5.40477260959388	5.21887704501153	5.09716731499873	4.75546794636614	4.65411283076422	4.47024146873107	4.80220521060484	4.76445336217274	4.94155937063061	5.46329649175573	5.27655981798593	5.3370660050377	4.93515310754949	5.12763610369482	4.91859939990926	5.1192485516607	4.96637938020772	4.64673035081394	4.95962413368889	5.19234230036681	4.98549768651291	4.92743696395278	5.24686980912302	4.82896114048989	4.91999780826594	4.50530458731498	4.9268940337918	4.96148849884897	4.70061591414931	5.08521270360552	5.18009674328936	5.34825498979893	5.14780959956215	5.08735550518926	5.57979331260609	5.19141798241747	5.2728199582748	5.62198299278472	4.87977753885986	5.35215273589888	5.48256106203236	4.96276289702591	5.12205064629627	5.20902968815104	4.83509895307587	5.09519073377495	4.81843222385245	4.91433408988896	5.13514732207226	5.91574182582455	4.45551343532579	4.80510060595251	4.82686616969798	4.74541652122104	4.63161570102594	4.09030245731678	4.76451403244766
A2M	A2M	4.39738360123903	4.22852946564915	4.65797824955643	4.40020562144167	4.40743282492437	4.23915620640301	4.38883575654146	4.48284872647924	4.40603300711121	4.57913150865156	4.51108216915229	4.45467360987695	4.47376726555123	4.39380340911353	4.70206737413477	4.24151226178417	4.37502524149337	4.08681770625644	4.54886347731609	4.46183390189811	4.2481676829946	4.38997397229623	4.3208972017109	4.63841181144672	4.45912598357705	4.42002825104519	4.30986786332695	4.51321862117566	4.53040176988438	4.33507654584896	4.30359556604678	4.32656258757288	4.32465606749466	4.45572151667885	4.35370632046116	4.37277369797049	4.25232501973808	4.24935316020436	4.55661395776749	4.38379641830007	4.80174653810682	4.32449425284524	4.3529153076831	4.533384458119	4.61106673180338	4.68626336569117	4.3644247784248	4.18026010133129	4.61675501733629	4.60436829552305	4.38736628706502	4.82389763271247	4.37578295215673	4.56076022573434	4.25926117575601	4.42786324279784	4.4194790408557	4.45541712890712	4.42482375416723	4.18447000632912	4.44868190636477	4.56888984856423	4.5409934163199	4.39300425291681	4.14475469525846	4.95744651597547	4.63463833660402	4.50679780377913	4.32736043391727	4.3864861570657	4.52126646412094	4.52400351902227	4.33876559224479	4.4650637967183	4.27845939744395	4.41202820697023	4.84528986289341	4.33066819490596	4.24925421328205	4.30753883999976	4.2450089771242	4.42112503251705	4.28803429769927	4.22468647521812	4.4820195820564	4.20513001690979	4.56639715062066	4.29810039521771	4.47477677289269	4.77497341789437	4.23050321328914	4.44806860746959	4.42333037044634	4.43414553442571	4.63443622975971	4.31472855409147	4.46942663248411	4.49764768428511	4.4913109997073	4.4449067602765	4.39948133779459	4.53312534879039	4.3708839648396	4.57372283148505	4.64312108181011	4.27986075336339	4.58687785179263	4.49191915476734	4.57548201179793	4.70164260705854	4.5797865964584	4.50071313280994	4.27569601512663	4.67394827237876	4.57614516242158	4.63036443491296	4.54339243083724	4.55938006775374	4.61190947473727	4.0715251154291	4.19718792383789	4.55460734749088	4.42146883443368	4.24589720209063	4.47690056975482	4.41052710645027	4.47319119152835	4.40200785404748	4.15392570237213	4.20221250432407	4.58788901985351	4.5593579788047	4.55072396529406	4.42452996592246	4.44366127461828	4.49261753745284	4.63921681177612	4.70278650995921	4.40952067787715	4.36305543360784	4.83817530239605	4.30365784338448	4.45634118337017	4.44533991008031	4.44307497819142	4.48974811353535	4.52726271573478	4.7136647480375	4.41640166661403	4.39789511947055	4.73346684426171	4.49545723965914	4.23309761561858	4.59096601609552	4.42600216957019	4.41544626633864	4.40525547386196	4.43652352037129	4.33352397850018	4.40238657019761	4.52936473971884	4.2959901631223	4.1242429454365	4.27097931904917	4.50539763146491	4.41958941393929	4.30132301244818	4.28994206144246	4.44352112675914	4.51169673062064	4.382659589605	4.27577578122359	4.483995812297	4.23914196990696	4.3265229157945	4.45630789082495	4.62319704966871	4.35305742778726	4.68103207484019	4.38085642695519	4.31623868417414	4.44756853022269	4.47684536242662	4.30491487783622	4.45158782438905	4.55910690049059	4.36352122254039	4.62259489259636	4.27164583323044	4.22461040117631	4.657291015882	4.45335943957001	4.43303354964885	4.55252991358932	4.24059881181867	4.53542726291728	4.46300043567915	4.49164726389513	4.46638927751812	4.31665367574747	4.32235875504768	4.36378597971392	4.30392023592756	4.40245927769584	4.30874841381374	4.40318889163544	4.51712453048112	4.31505402428504	4.52248015232995	4.12231241435827	4.67354464222457	4.56330500585706	4.54626707410018	4.55670665559009	4.26276237803687	4.36674250931541	4.61870969773792	4.56950467574115	4.18912217257777	4.43826659124463	4.22543916641273	4.40192733153317	4.40903047824358	4.6054533675033	4.24940477112851	4.32792983029107	4.39523577975372	4.36424334288677	4.50636195276953	4.77157385161718	4.19857336961329	4.07226332252657	4.09917073884738	4.66839174365379	4.14640870830926	4.1145533284391	4.07061358097869
A2MP1	A2MP1	3.60206116212268	4.05262580163565	3.62396723607823	3.69786810225423	4.07005319001615	3.46639295092101	3.85679369960658	3.7715611744515	3.64109572969335	3.33134087812393	3.597478309587	3.56933681829257	3.59970739127214	3.64255870837571	3.77262197831958	3.48349293850558	3.48271843564422	3.86455695247442	3.50350337131826	3.32997270273439	3.41373271485667	3.70257806569985	3.40471627969649	3.92681523681595	3.89267631959932	3.70538380416571	3.75371055585052	4.60658185404348	4.71576588717611	3.30656436056468	4.24442636384708	4.0661830651166	3.51876789556068	3.48653862238696	3.59496285727287	3.57789130581861	3.75463019267637	3.87520725231959	3.21087706196182	3.60917986462635	3.88124067067597	4.10859412189389	3.67535234237738	3.72456324694161	3.55652334260157	3.87978461304646	3.40765779714498	3.55925221666222	4.05869187751563	3.57915926842236	3.50942586252651	3.92776784282197	3.92187180912385	3.73050758798729	3.85141567254262	3.67617791349321	3.85692878379172	3.57517102992233	3.5382748207728	3.40435797081612	3.63162304282338	3.59017616957938	3.33351435352749	3.37063623259404	3.64255870837571	3.75413659880892	3.84538209745886	3.5439702320185	3.47574811403811	3.95112585154754	3.53154251097204	3.6772315022828	3.41351376687639	3.59912492445782	3.59895629350863	3.61743158320008	3.88870312440712	3.33216888786779	3.52747800354918	3.57954447650923	3.79739407272756	3.7577886957578	3.75195455790146	3.84995019327206	3.67862403858211	3.78120313901659	3.99894822409002	3.54428716500843	3.80180403797389	3.58629384611486	3.75866707922834	3.54426278842007	3.49052446458948	3.45823270418817	4.10992880107664	3.74067247657536	3.64255870837571	3.49776835177533	3.69575720065998	3.76006148075509	3.74551070717918	3.97627454864784	3.28657919561858	3.6389973316321	3.71753362296327	3.55528428914363	3.42683012598339	3.71183999925594	3.70568758121875	3.63927102942449	3.67899494039233	3.61585412454424	3.81938279594506	3.90647302027403	3.86116825056125	4.07798881517804	3.81770012418566	3.61291744613625	3.40614601425309	3.58724968024419	3.69942642888483	3.8547857771925	3.75784832711071	3.86306189582873	3.68650973372254	4.12615731189401	3.81471067621688	3.87186658618211	3.8436082799241	3.4277804782327	3.52056064698839	3.75573796774155	3.69182991483776	3.74379942351272	3.56702682787331	3.73857415219779	3.55914387664301	3.92727483248693	3.67474945051777	3.76962101236635	3.77806009702381	3.74828022117219	3.5491453192398	3.54577489709298	3.49343398366047	3.91087645421359	3.86636344829793	3.91728007510145	3.53874176744587	3.68505040622257	3.86611181012394	3.67326953702412	4.01173616305979	3.95911629954434	3.86467501289887	3.58985552470078	3.29038764885737	3.66501436638187	3.40103105788401	3.10689836627394	3.83915994615696	3.92028108316435	3.78488721708849	3.5065927946544	4.21754600053125	3.7233383722457	3.52005934725983	3.2191163392538	3.92268297239859	3.71323228387615	3.5163084137025	3.70540036800931	3.52930814941555	3.79613279750797	3.81126371834587	3.7257762098811	3.41780933354288	3.82374256509385	3.80854175168794	3.64430688385344	3.40943360578655	3.72542083355687	4.00045930311935	3.5968424284515	3.45531320515116	4.19107245482584	3.38059255757659	3.45699122717392	3.79169760789246	3.44904699027326	3.38982645362263	3.3954239860079	3.94254563927705	3.77751739306082	3.3784356716711	4.05902261491344	3.79134333035086	3.73779506112031	3.97694333466233	3.23302385184128	3.74325650182304	3.37037621771562	3.52455331636344	3.61360445101206	3.39326625280985	3.28877080835113	3.75842526333114	3.5592183609147	3.89856949751393	4.28771419783828	3.45712231571611	3.57596491230077	3.65012911321357	3.4126315642745	3.52948253596363	3.38772156384512	3.4901448648612	3.58325690261837	3.40741593887344	3.95675657040031	3.50959984775967	3.50978757711036	3.95284394264899	3.57985642152851	3.5153024773115	3.78398782311063	3.92630274893146	3.70771699045386	4.0122733127068	3.13640778994965	3.75495583943407	3.61795794160709	3.3874780408306	3.98472797925809	4.09297592512314	3.66561061443217	3.67509219836167
A4GALT	A4GALT	6.3588808893885	6.74613746216406	7.18270414325414	6.50261427453079	6.5036441141791	6.62228903002882	6.72289563942803	6.54525376847825	6.898624419651	6.74613746216406	6.76213038275675	6.87370270344335	6.77954559072193	6.64351268108129	7.01698479154519	6.61073007022937	6.81284827522639	6.69515373063163	6.78538031015879	7.03325543538078	6.7171351747142	6.99447547679114	6.87192572752673	6.97172799234867	6.79058534946887	6.85700944742786	6.86370222570754	7.15358206111842	7.46925923727022	6.43060285185663	6.78263415928064	7.24977674295481	6.53111041028675	6.62193766870244	6.35609702996427	6.83430619698283	6.31620599353957	6.65824421031341	7.08163854491554	6.62888582767922	7.46385317413592	6.44815368047121	6.6765339791499	7.12614624049535	6.65363824186211	6.55469174633976	7.11835078439145	6.52761920013119	7.21849098946103	6.76107193121341	6.49135621101787	6.95925553138114	6.63459333069313	6.87847184107277	6.89557137308083	6.67924313957258	6.66991060103296	6.77935026773964	6.65981341603276	6.49620332419291	6.73971289229052	6.72763972877677	6.8168207291619	6.8556024290898	6.69782499177059	7.038749410586	6.80421413247318	6.74230416745853	6.93605459406163	6.79564269793241	6.73093817421587	6.74214200362858	6.67081592742476	6.81661533004505	6.88468666149672	6.43158440541984	6.72177320242422	6.57910517303191	6.66604895840462	6.74437896998367	6.76209763385434	6.64603715393106	7.04604310440774	6.78812456299845	6.57556785735608	6.48445899714641	7.04443479919726	6.57352986445564	6.43540293027752	6.49438496015553	6.66258986053263	7.02167618885915	6.54899178438839	6.74613746216406	7.07733537164432	6.71392613806674	6.74788099497337	6.71730003647939	6.63878008519443	6.79647814238296	6.80181411648313	7.00254525439039	6.67230642401596	6.51381285295686	6.6728755375211	6.66624104641395	6.53521368759322	7.01853924844392	6.92673803479481	6.79191483485994	6.8525004578502	6.75374074442719	6.8423639420753	6.71239095982593	6.8686709000471	7.18317474746332	6.91278937478965	6.74835232709486	6.66843288781265	6.75997346380368	6.4123406065559	6.56458180626425	6.82506874441792	7.04647361542336	6.52187990235506	6.70046628596601	6.54740077806068	6.46746253295929	6.66577630355076	6.70797096196184	6.57975898624709	6.61666908448329	6.76159146638138	6.6303000809173	6.61494024725587	6.60740634561562	6.85309616033197	7.11228512399585	6.64958330443747	6.63791249406186	6.71103711290429	6.56424968891681	6.7811428257624	6.83402600663099	6.47281209906376	6.91749522951048	6.68686498889226	6.7490831339483	6.26638374491442	6.59516930461343	6.88758922527749	6.73540166975188	7.47105100484885	6.60984314665254	6.7418378113351	6.75746436058898	6.52394239169473	6.60710132647489	6.5543160490119	6.41985122722568	6.78091519597573	6.98828445196706	6.66973648031545	6.5152077436627	6.99998129288025	6.58278053296529	6.60872958142254	6.68441063118932	6.67766117215802	7.01118903599002	6.93082237099505	6.6554538428353	6.95429233119154	6.55712751754658	6.70198111523893	6.67769512753432	6.99300356708226	6.55197565854471	6.77253985931059	6.53639551839546	6.61800939822446	6.74563087098034	6.90622466946471	6.28354198318378	6.9748118825233	7.05748345785579	6.83676256996052	6.73120414674578	7.02333675098286	6.87279357775107	6.60067505149747	6.77904572000819	6.97960379487059	6.68731787097461	6.51367389231431	6.79355836007838	6.44761983175173	6.49177553395338	6.73618383243728	6.69383937308264	7.06278618363101	6.76061262344263	6.77535464131568	6.78873598352447	6.59485426258452	6.90656261307102	6.80250182643183	6.67498051629327	7.0341262559865	7.02884304286928	7.09724631506401	7.17985559920805	6.87398877504994	6.60031612203626	7.28370811587277	6.8730159039376	7.00723607199704	6.96407689063938	6.99168327370189	7.10229914146365	7.15098541449003	7.0597479670471	6.78720495566576	7.22721893622714	6.82530589871434	6.92468530056952	6.82053728768956	6.61859440904664	6.98759051122183	6.36270438685055	6.54250703304067	6.48248286640931	6.31673273610345	6.43966927793511	6.36268403400165	6.23263124885907	6.38734725711636
A4GNT	A4GNT	3.94698328717631	4.08480503545471	3.93712690201164	4.48274468685026	4.57390469717361	4.04976889491322	4.10708023147779	4.4706858774059	3.97972051297752	4.02660380149883	4.24905103303105	4.33273250317321	4.03810868383898	4.20805796646336	4.13713239860123	3.86975150957938	3.88657142031021	4.18559503739535	4.00527379923358	3.94722605905218	4.12534233519449	4.35839208737825	4.22492713012506	4.3483967121538	4.31077609983455	4.5485338858477	4.30537499032785	4.2006103221651	4.09542858237927	3.99011885927637	4.1392726574526	4.26133642191201	4.32516056428538	4.13633657343675	4.22779003524279	4.44450152455911	4.25125655017762	3.99287649507965	4.16171224154938	4.03552554705857	3.97581131713702	4.15396020273197	3.93373683714359	4.12244216191619	4.25406535650576	4.41149247419573	3.73949135592943	3.80415704013669	4.5279942255326	3.95431113318529	4.01016667084465	3.80569922328408	4.03013078824446	4.10999771065419	4.13826200519833	4.22700000121118	4.38352737876225	3.71980323300469	4.37435144791444	4.08526170951405	4.19873058490752	4.07468684445182	3.60757340620122	4.1333231979985	4.09177768857162	3.76254263383993	4.25802817999022	4.03355972687608	4.22295753678005	4.04057048154367	4.11276325587557	4.15513573255734	4.13346420089734	4.38721664499518	3.9576646134791	4.30447736951683	4.11426012159446	4.1696681420847	3.63447861467314	3.99711984126914	4.33999897404772	3.9662787357445	4.11148842385432	4.15806412664389	4.02340758041259	4.2931961071589	4.4958243333493	3.90538234344032	4.46178673264265	4.25257971847847	4.11469076664166	3.98111229248512	4.04313353903488	4.18704406589538	4.12224829449711	3.98090222169582	4.2570477454433	3.83802047450248	4.01828535988167	3.88266554328517	4.24695395438474	4.10331633219159	4.1126187689153	4.14030299833265	3.90172869865262	4.12942249537026	4.1862454756589	3.88868611125585	4.34119750219503	4.15973475098366	4.0460381320386	3.9284787984936	4.17427357364163	4.01612187947702	4.21539470148765	4.33824345108832	4.1501468909633	4.02391035794465	4.28671734761947	4.22877203717808	3.96705237922673	4.32921274316137	4.19079529595443	4.22589123183088	4.13168006434346	3.99247072532023	4.13396128242119	3.89151215075871	4.29894683580023	4.098386335565	4.09715621212623	4.24912556378725	4.12558969639141	4.15651704645345	4.04823742580828	3.81073756518704	4.40187268088294	4.7133324225366	4.0099603633808	4.00705184776814	4.12276463320944	4.1553467015394	4.40746595205693	4.2569469814309	3.96264614330773	4.08680946203477	4.21812531946406	3.99525107233176	4.11959364861793	3.97585438373095	4.02106625679323	4.42466120505831	4.39007575958913	4.04024300709229	4.13444850931923	4.09307660956065	4.00978275453919	3.95013848191649	4.21474060602757	3.9369708019277	4.20908799140031	4.43354648719145	3.89484990789508	3.63912463640001	4.0339038400123	4.2014561953117	3.91831915990706	3.76875030375553	4.15311914108823	4.17772893608561	3.91354203072882	4.19284096971488	4.12341893824023	4.18702128169908	3.94158094567396	3.98568724208326	4.1302709037405	4.35842823876117	3.79019754988517	4.25900275669611	4.02759712992497	4.20581255794558	3.84664150419154	3.97084269141542	4.51651694929042	4.31156234722169	4.07411875928382	4.11230415082298	4.40677664306611	3.9704260189235	4.10091162241397	4.33911572277489	4.56278424896878	4.18204655343421	3.593793600777	3.9955862761759	3.80618303277793	4.13103577131086	4.36543150639224	4.08609158875594	4.26739369297279	4.32869850790459	4.20076818135674	4.1093940211495	4.12135547260649	4.069824383097	3.76300148721903	4.26362385222002	4.34980665385184	4.15828033714584	4.63015638077175	3.90544561476086	4.00951390511336	4.32758520084619	4.08221674630013	4.01676533126478	4.28168978944398	4.03687146129611	4.34691662304167	4.13180784014922	4.19335969385562	4.32619752756387	3.89563335692239	4.15352999178357	3.88326383290399	3.93066749044243	3.86758282721249	4.28323013422375	3.91365972733393	4.27278473866151	3.97372279751997	4.19584677137927	3.88653819964403	4.13572866711378	4.14828279758945	4.5326534240849	4.02077082579313
AA06	AA06	4.7532404491736	5.29475327334948	4.99488094226975	4.82133914160428	4.84510065348468	5.14966268062562	4.84719338819339	5.04799369510126	4.73914328376644	4.79344741243766	5.06845841093091	4.90856232315096	4.75573424236405	5.24103279374343	5.03409667772919	4.47915010846878	5.02170349119028	5.47359293241089	4.74976604138681	5.1315079675819	4.75889865541829	4.67638447390092	5.21021709241033	5.31041097023741	5.36793406624408	4.54580399110373	4.73054490878167	5.32940630019659	5.4620609847059	4.93201956447554	4.96155079686956	4.80253069623245	5.21514934572147	4.7698455197321	4.96853726949358	4.8003122576843	4.99525168981356	4.59570499194309	4.58127209174825	5.14249070187754	5.18867347624586	4.92482410014968	4.6950108718676	4.85167826733779	5.00391655600109	5.22824491885355	5.44365248904545	4.59699209734328	5.07477383393291	4.90374851438937	4.83339021317548	4.97577215246194	5.37208455127858	4.65426110612778	4.67061543167964	5.00417755532693	4.87467940969798	4.64732969339058	5.01996352820164	4.75002580531199	4.62676199720234	4.4992128642987	4.80394746666209	4.99228907421328	4.92482410014968	4.67364054619838	5.31161563029986	5.0064799756221	4.70799633632216	4.68228199667395	4.77659235724244	5.01435762511405	4.93592131202334	4.93277257878878	5.11615858853968	4.67061543167964	4.82762426754968	4.80491407862361	4.80841665552464	5.0612600022173	4.90521782297513	5.0069911515213	5.15881431556298	4.89652104968519	4.85956652926468	4.69948753133007	5.05092122323473	4.53952950782131	5.01074354549952	4.84735567460719	4.92749135708971	4.78535032645416	4.97305821914446	4.99567385132555	5.12627080672456	4.84919423651071	4.34062487421192	4.98944651831829	4.94585373696073	5.14940922628059	5.107420109847	5.19774681092347	4.84168813203152	4.61915077444006	4.87146639924563	4.58532567782569	5.10826945585501	5.02332257035124	5.30344684681268	4.92383433617122	4.904195157877	4.8617534382308	4.76801570004838	4.88191002177186	4.7557378057427	5.19163176640474	4.85483236225578	5.02532804603651	5.23911924391798	4.76350084945881	4.87100837220999	5.05298779688515	5.11356360026739	4.97886691259963	4.86544623688942	4.89717127982685	4.9025679951043	4.60681453329482	4.88454062154414	5.20631554479239	4.75985792348361	5.2551516546783	4.73412612755126	4.92218974792945	4.81840449131723	4.8225423979583	4.74248977164348	5.03015126928655	5.18270798063339	5.39336648691569	5.07764789992285	4.94771066030499	4.45151134109962	4.68669982686847	5.2688390280625	4.71189112905164	4.55608510964453	4.99874316844687	4.83702581588235	5.05134189034303	5.43597807740017	5.17678696475058	4.78761754681841	4.87166172388171	5.27460862842703	4.69515392049448	5.1715957729818	4.93430851542184	4.94176331045144	4.85942550791847	5.12761049138488	4.96352837816622	4.80179635102737	4.89113042148902	5.23062286147474	4.91776432981515	4.92986485524741	4.77286643111163	4.98588629513052	4.2997695801346	4.85213297638151	5.2839655009262	4.61663649195151	5.14386450803291	4.63498814929231	4.95466912994664	5.15902685837613	4.45758578552451	4.88822632285163	4.75774786783293	4.8889678613242	4.6917081248559	4.862448511121	5.31166863583737	4.77419299148682	5.02979390996014	5.02081061278929	4.82310659518752	4.88135698928077	4.66116921493498	5.09961215275326	5.02238407840001	5.19905405033378	5.02893783895359	4.64432466811	4.77629900055702	4.99963470639331	4.93871578054554	5.29689089776934	5.60452911879678	5.01688404781294	4.7792338404414	4.75985792348361	4.95588087568629	4.65089697860901	4.89876874118269	4.86180127065983	5.21797869559335	5.23452020470842	5.13093505605349	5.32281041829321	5.09332509214343	4.72581160752333	4.94969053461425	5.15910819255709	4.89910328848183	4.77606484843721	4.9314264328041	5.17454106377535	5.18373995374172	5.15252426743637	4.98875804133791	4.61408313962096	5.28838761866634	4.87212650357182	5.19565559761274	5.00432702736393	5.10709431114265	4.65339753131702	4.76810014648855	4.72072373387161	4.9290036442154	4.87577370989484	5.26582377494444	4.71215584185455	5.14498583778074	4.6450331912278
AAAS	AAAS	7.44513945680027	6.39771250030266	7.24839956352856	6.79462234668006	6.78604475239169	7.02894467231409	6.34261158687679	6.91487330789438	7.58230500059044	7.45597545323886	7.61253671197612	6.45202804854921	6.99032738763048	6.31513099628783	7.00043583780904	6.77694520962505	6.7372142602699	6.56119055868879	6.92987879070527	7.21963432450304	7.0677568147499	7.3219944407277	7.24406846084858	6.74219461934985	6.7952135534911	6.71167310944241	7.23792470427168	7.28523008785734	6.74190048623706	7.15637683621417	6.48462742709436	6.52706084429245	7.01371179766904	7.49669411709721	6.72978212264885	6.89664999007895	7.06559288136696	7.1797982759072	6.83648547686087	6.50276854730006	7.01542939605181	7.17180165942709	7.27010829006987	6.80597400128263	6.47809467419196	6.94358366003187	6.71727914637782	7.32270841180159	7.03539001019627	7.58714363639262	7.02489015113211	6.85298837912808	6.7586832404662	6.71067646328409	7.52824426076504	6.81059363280911	7.5718218791419	7.29543830495588	7.20424422566183	7.61857756464304	7.16896954518511	7.5615823009663	6.56411554861684	7.13376568192291	6.96439811948565	7.50607516590679	6.92767601717161	6.71090982325218	6.82892038666471	6.35337259672148	6.95116717759172	7.15862787897585	6.64433096842137	6.68548122246669	7.01715830507732	6.85903637847857	7.26946304538022	7.42722292286599	6.92762767566046	7.03229437789842	7.27584768871509	7.03927743458151	6.96842606151136	6.94143488883594	6.81005057017685	7.38175894388045	7.33333958324914	7.27055293321113	7.4189692377526	7.64508251900506	7.30618712306696	7.00907093537317	6.43240293727174	7.11232414462967	6.85924911186116	8.04231199693951	6.40438939390604	7.35436816380958	6.78941577425882	7.03170707938517	6.78730496224199	6.83657385606133	7.26525601012256	6.83077011292642	7.34003660262707	7.32141563993023	6.6866389571942	6.8895286790714	7.27110266445868	6.90582477130707	7.06060613772225	6.90336734959367	6.35542349172581	6.76285079066494	7.02537813814079	6.91608134847397	6.98533006899635	6.68576457788528	6.85210477671351	6.51517413437807	6.81661838168689	6.8846441950192	7.16437907081438	7.03137408219779	6.91546012256638	7.33961769278199	6.87524462274163	7.4050406998698	6.95583120199818	6.8240726732906	7.03154350662161	6.95384486428715	6.89654539071191	7.08464670809824	7.00133687789321	7.25126801314281	6.39375559271721	6.57746388101831	6.61359514225393	6.65562181180746	7.27989454764641	6.53337638094291	7.18743164759543	6.80208209687756	6.94130849174052	7.24404151999158	6.91098104110702	7.16353492927843	7.46452235745129	7.59041845404288	7.25953476917216	7.13194749784383	7.12864558764146	6.95450845359344	6.6298053633192	6.36353412264683	6.55527198460532	6.52089678712773	7.14749765955941	7.26371816845877	7.23785027412265	7.39978730934283	6.86240259086282	7.13260807544631	6.81494383842561	7.02360644810784	7.17523204973444	6.92416871198079	7.18724064967752	6.66068071043283	7.42978134579611	6.62613297422385	6.89333662004582	7.21557573398555	6.48232156224022	7.16551027194656	7.04855850093809	7.10745506099574	7.24316739488673	6.93486807462545	7.15627905855549	8.58841801408309	7.00404504293466	6.82405676647911	7.48232845899446	7.23468826545367	6.94659556377521	6.98429118366985	6.86681347982568	7.34184141062042	7.35331942770746	7.25139796356693	6.95516474787061	6.91732680348076	7.56770130109818	6.94757691425329	6.90934283754228	7.05181796033377	6.65761245098293	6.77444255216575	6.51546326506414	7.09568730587248	7.05268755318899	6.65677944669957	7.29982216159315	7.13117571508327	6.92116721783989	6.85968817895534	6.89801839392584	6.69198691308058	6.55439144474267	7.13059646757671	7.08642081344529	7.31588618179097	6.72382519080907	7.64282030597172	7.19130165612325	7.53975660001715	7.14813624509628	6.8115014003494	7.03692294738276	6.94223477956101	7.46766745288471	6.9894264687302	6.78862359829572	6.68794026032038	7.41272307074119	6.77374497750319	6.96061717681112	8.34515363361438	7.44932960317433	6.79503874339972	7.14306998790538	6.96518677266368	7.39503065495038	7.28771647943213	6.79834524281115
AACS	AACS	7.05546447584	6.23133091286192	6.95496862107479	7.21659945249602	6.77427725081945	6.87132063964801	6.67929789020337	6.46776666069662	8.47358955162502	7.08279942787432	7.00826895664944	7.07352255558055	6.93944054776446	6.68842979935311	7.86253631237834	7.12628420803928	7.39328360214825	6.64012815853407	7.00999323257389	6.52125586502395	6.61064774834437	7.29820590924164	7.08838692882169	6.82288125762544	7.49039742855261	6.45118083787451	7.27608074746946	6.81827181136401	6.36264341606037	7.34322193809963	7.36987163659685	6.22119107009058	6.96689172007263	6.80687818033206	8.06951560552232	6.97511557463447	6.76632353647323	6.95257850058197	7.20378315130741	6.79993833265372	6.52015766582895	6.83013490228452	7.03656834685033	6.84815176599398	6.95655468131736	6.70446063836075	7.17085538357747	6.9819842655938	7.04066667797397	6.18987476823003	6.67257765379927	8.19921803878375	6.51905201098959	7.26458060309246	6.45034362390106	6.97111942110783	7.27132977884527	7.89137737945478	7.83369800438199	6.4862973258006	7.01044801417492	6.82242471710265	7.20096896957019	6.90624343537819	6.99454424443209	6.82892367260386	7.2405448491513	6.82089263140619	7.21820504020892	6.11778399849575	7.82792205623005	6.90534883892788	7.22794926260354	7.02873816135284	7.19806416963644	6.31664574593906	6.51272660678408	7.80144760703777	7.35152168286065	7.10808097658215	7.16905457233206	7.11473235111657	6.55077050671237	7.36318606684216	7.17345430410669	6.57357567167697	7.1477155244949	7.18005078619471	7.48903291885587	8.01889415227189	7.16671637898708	6.32858447730049	6.36152751621158	6.52277640845229	6.28467076802885	7.87982437930418	6.52372575010065	6.81665703451652	7.05093348501483	6.30067834284743	6.85276653544673	7.2851486547388	6.96580680323948	6.65421823596248	7.4093488076895	7.14732991120616	6.79483158387896	7.23308190231864	6.12010872868128	6.77367453984466	7.1118285492905	6.5361862825025	6.803308766879	6.77562268162153	6.83283889562981	7.00531268878827	7.06500600505153	6.8545292677612	7.0511257053202	6.93705229923559	6.90793165821118	7.07796848927233	7.09229220955855	6.85068670898914	6.91691061277802	6.40688140292165	7.64757850644719	7.49319272503446	7.15777934560718	6.90598164585993	8.69782238302549	7.2814746570216	6.96779425878316	7.18627694448372	7.38713502238938	6.8234745955747	7.022041817653	6.88984586729904	6.93272747618673	6.89734438165515	6.98917719489613	7.1623947783373	6.49528213078278	6.83468153155142	7.78452967834155	6.43019578559238	6.52227830118523	6.03312465021665	6.89112629604934	7.74812061897514	6.64068729957737	6.13682438426864	6.8002440909687	6.87232819627014	7.2622654278453	7.15691344217577	7.1061760419038	6.83544370720134	6.89726649904204	7.02939491113397	6.78805968625772	6.77499199980804	7.77917622921555	7.82192135077134	7.20931838066761	8.31773045308626	8.05143179006618	6.73498511206918	7.47015952472733	7.0507421502669	8.45814626279508	7.20594575305703	7.37426197971238	7.20568367707282	6.27655007717585	7.05769320613737	6.51341361972405	7.03167325919015	6.62679715627215	6.46052532587274	6.98451594504247	7.60282790896722	6.71115329217074	7.64949269580765	7.43130072243694	6.3522822984396	6.31624931765336	7.02169039915088	7.12951416032849	6.58511934811561	6.47575304417111	5.30473189440865	7.21100451781448	7.35759219613102	7.22264027630222	6.52251234273418	6.83134884474002	7.16003324629477	6.8851591725531	7.02681501244938	6.86340381793801	6.93718452349083	7.09537608677984	6.87770731987826	6.87175991175067	7.33613401293269	6.95701411115365	6.7292195211298	7.48464916117013	6.41219601928081	7.07489797020145	7.04990169637704	6.34459492078525	6.6920334695072	6.68050290227104	7.41102749007889	6.87315860305164	7.54872444327755	6.62711518507035	6.90828193539708	7.0232091232077	8.27535082295086	7.69433582270972	6.52251631026712	6.80277407997486	6.94650821120864	6.94693680379151	5.78660530441378	7.05081474233324	6.79448784467816	8.11214427281469	7.06472041296075	7.06002035148853	6.74379826866183	7.00911185939541	6.93812418419746	6.66747508826502
AADAC	AADAC	4.02475914583116	4.22108206949691	3.77851422797935	3.9576591044719	3.92789949259371	3.76024898116814	3.79170875840271	3.8049415475771	3.89064685585417	3.8736807716032	4.01617099641928	4.20996349636718	3.83652280405697	4.25348656671524	3.85476936135207	3.9250005561697	3.79782140113183	4.17510579685239	3.92385880151344	3.82040603738146	4.22383782158286	3.98794596959081	3.79165853579125	4.07697046983495	4.0293474176448	3.85546857979175	3.88348586933625	4.37568356719605	4.6402726393901	3.81106650580072	3.977420511884	4.43952235890028	3.90391788213521	3.92385880151344	3.92385880151344	3.97046080410439	3.65798494389322	3.66221128075307	3.8874930892927	3.76907868497388	4.43359651085163	3.86649775591597	4.25931182707365	4.50952910072866	4.30472658598039	3.9253665087859	4.1324792532413	3.74918792522248	4.09509731122011	3.95962364202945	3.53024661534261	4.00433996406135	3.76121426483853	4.38974424104334	4.04538637843466	3.99187660804819	3.83101600508628	3.92151432024684	3.78498144510975	4.02106298724345	3.74328905923509	3.81909298488283	3.8618087020451	3.9152259236792	4.13195273818848	4.02899635134438	3.94199555291403	4.09963873878549	4.02773448573975	3.76536565376659	3.93344772743301	3.83207160738832	3.71856999565462	3.61585612325551	3.86880249077899	4.34521529677313	3.94696781286431	3.80614466335298	3.68545558601804	3.82678192585963	3.90474723434643	3.92980856460571	4.28745587008772	3.9176463750379	4.15904342199303	3.92385880151344	3.99253153808842	3.81548829835865	3.96228159998826	3.71566571682587	3.76908232769144	4.11697785324763	3.85289916800919	3.94552638849695	4.56230268020026	3.87432504518354	3.65837226843238	3.68565287383032	4.30015875006593	3.7197705333551	3.79794639440006	4.16996388046196	3.7228633191213	3.97779291815704	4.06877920000902	3.82491960730238	3.91174442274791	3.82735075783773	4.05279416317924	3.73246262246165	4.00376996418345	3.82380123170574	3.96356229026845	3.91091177501491	3.90608984011447	4.22313302172563	3.85527470235746	3.88109433390773	3.91022537319751	3.56794598275955	3.81940188193087	4.25131763752587	3.84228484249732	3.9476861200814	4.27697767994942	3.80963652733994	3.91703544116908	3.56186845426586	3.77561229158218	3.85269873616367	3.69188850634943	3.79612821907069	3.97841767194667	3.7134640336508	3.99209122868284	3.96425714489551	3.68760801239051	4.2093449450667	4.1015865185331	3.94860384558548	4.29977280611423	3.6293346867388	3.89523954366874	4.03849312651816	4.21713441761854	4.25626053475274	4.3458837786002	3.82261606052786	3.77712500983558	4.11913501761097	4.16338248386059	3.92890759172691	4.36699942474556	4.36088973204844	4.22572290461244	3.75310108852966	4.04258500633552	4.00887755772197	3.62142361510983	3.60780148476391	4.09034317027497	3.88170880470033	3.60459584055091	3.78125464506236	3.85288784988982	3.79883881264024	3.66530938853847	4.11346359440267	3.90235215105684	3.90973074189142	4.03221716928563	3.91601586218131	3.79143044803504	4.11902660780774	4.35493751720062	4.10004622290238	3.96682477195623	3.85497926858977	4.05738029144252	3.85833159395762	3.84487426468945	3.87758346068814	4.07780552492574	3.85524914983081	3.782550331133	4.08376347154308	3.89248208116919	3.92268823060389	3.82340267223647	3.93887111580502	3.56159976960984	3.79209429086571	4.25405185975702	3.80357558945074	3.90677510769562	4.55338649569972	3.72354492834378	3.93296609392909	3.76631079822144	3.97167425495024	4.28169532988947	4.12646037072794	3.55115306554681	3.93560828067284	3.75652693192803	4.00163740841383	3.95859914445893	3.98630844681863	4.00314560787024	3.79145086137772	3.73140325415643	3.86158839933935	3.73794616924078	4.06143967627251	4.03664950906212	3.91144771497779	4.13194850728767	3.93268719183833	3.8920417144676	3.98171830303448	4.0993879595847	4.02269758298944	3.90536361974792	4.40424555761445	4.05169638588445	3.96278977880805	4.0843096746702	4.13155842952538	3.87445208775833	3.65968379099944	4.00039961116594	4.03484187308448	4.36971290134502	4.38573936416185	4.1575351613014	4.24050710440152	4.05462070253526
AAED1	AAED1	9.07593049971321	8.48009433022382	7.47508382781145	9.72681177094735	8.99321496403334	9.3640112773808	8.95160644847366	9.87923707598716	9.89245948283079	9.8731126507887	10.8951419810028	9.74387992012275	10.0801940477483	10.2263637112865	10.9504325927412	10.5566499881617	9.96177547140387	9.39222155866858	10.1210408781402	9.95967792545521	10.0660349331509	9.33681535697535	9.59862284643397	10.7103783833884	9.50684343043695	10.1765697174191	10.2821084086996	9.07272586351275	9.2808976451754	9.12174711860371	10.122620831989	10.5461276768518	10.3060595927398	9.61770906308772	10.2033434372624	11.6406598003029	9.52919534457798	8.37564324429506	8.75213347418942	9.52559383873567	8.40665441864535	10.1769375552114	9.83624644896881	9.78083483129892	9.71884475850947	9.79037805367403	9.80508111018565	9.13311819459923	9.92346403257492	8.41546369567892	9.58805040051788	10.5274087221778	9.91130655355567	10.1755650493581	9.3981650333307	10.034688001411	9.49288391035139	9.79529107731916	9.45505567418951	9.0145991633179	9.8990286240724	8.76497934172263	8.50609000194039	9.5936898554094	8.10654156111798	8.16856717421642	9.96713881635946	10.0260273364092	10.2598153903526	9.280430008568	8.88296353951986	9.48578786934458	9.92480858058489	10.9930263657855	8.94337259236107	8.97963396149312	8.43039814281758	9.96305675118777	10.0044665141386	9.90627267942571	9.41264839429082	9.9571301498364	10.6684418017205	9.6899523276695	9.46649367598098	9.99968499661945	10.6560203289998	9.26624136136221	10.2450151393302	9.53950992882872	10.6016189138131	11.2064712881038	9.22953238655948	9.80363363264152	8.37195595199562	9.46534365482798	10.088829098658	9.99556465491379	10.2604370616351	8.01003647327569	10.3655192745732	9.30737920129315	9.51253448032953	9.25671314093487	11.3336229464803	8.91655112211541	10.2112328836228	10.072041613133	9.8794255653838	9.96848367299486	7.93438500843128	9.92027455596385	8.8895361084672	10.5977149720639	9.3243132969292	10.1803190548625	8.17621535757519	8.61770605251585	8.52387640875915	9.94941714435461	9.79136412044284	9.06018838793443	9.58250419615675	10.5330380270612	9.31822997750385	10.1402531834913	10.5230494116422	8.88053358237381	10.2018819100226	10.7490836478346	8.2513128675844	10.4585864709151	9.62433843384746	9.56012733387849	8.47664411833909	10.351286832586	9.27503423788426	10.3730094170225	9.97232072899409	10.1354941803138	8.96975132573454	10.2582094403618	7.41753396406106	10.3481458135817	9.75928664378213	10.0051885554317	10.4693732287062	10.6554380241946	7.94972583740434	8.56122313491777	9.37292207142113	10.8317287411078	9.61986248405259	10.4124276495659	9.38518219646458	9.62948938314542	10.0663568290457	10.1137791881921	10.099926572364	8.10196734323467	9.95548546112159	7.85610625265649	9.66489560398053	8.49567377409615	9.37320607922141	9.35591205460006	9.89958634519982	10.1077251559167	9.49694375765688	8.79592227469091	7.72742702977469	9.93701243120535	9.53398739864363	9.86185158940394	10.0206635527261	9.59312635321318	10.796109357713	9.45831108722345	10.0716894958762	10.2955981467522	8.0375536992812	9.489835070828	10.4905009055458	10.2406008402685	8.96770072122091	10.5358854684783	9.92418386611772	10.0603120335198	9.9848375366171	10.6156147037192	9.94416509512231	9.7851165312143	9.85224280724417	10.4171076786008	9.2908054551591	10.8178601556398	9.85917896757698	11.0362185599932	10.4163174716407	9.82097185295634	9.46167026492272	9.99603013486249	10.7677933508923	9.950085140244	9.51807322688489	9.62629720967875	10.167750945449	9.9112415720311	8.96010036468114	11.1062600189266	9.40237234603687	9.90270396695138	9.18057435164114	9.89886356775246	10.6238640938984	7.43536643976411	9.80834222980529	9.17041035512498	9.27180989216717	9.94064991460239	9.67382479855737	9.51271683191409	8.88109358325338	10.1781838265748	10.2339161852364	10.5161349422452	10.4802441944589	9.71387324965468	9.80246697529826	8.93114187105446	9.50897192326588	9.95267139173222	10.106842592361	10.3438035534096	8.81907125930525	9.27556152634028	9.97183359096185
AAGAB	AAGAB	5.34796268217126	5.3926424124118	5.52314500244409	5.0914781940566	5.25334751123228	5.19656763752979	5.32266025356002	5.01998853157736	5.63772103664673	5.08432333067746	4.94015124976356	4.93058707821713	5.04564073567396	5.14144913311307	5.03091254735355	5.10195960997159	5.11385519676937	5.54798414460169	5.00623948562841	4.97642433632624	4.82117863727794	5.29123474422234	5.12280352092601	4.96287274786394	5.1301608655216	5.05196974553292	5.06746147590725	4.84466745039183	4.80926487121713	6.16043024683406	5.19775366836305	4.79208595878059	5.14265532783468	5.399192863976	5.06068852899503	5.2169418768174	5.11506204471448	5.5521785545909	5.30080208545841	5.36248836184337	5.13153008544471	5.1174967062009	5.53541184378775	5.42042842818132	5.15301081100687	5.01484189863143	4.91099487431141	5.41849240160078	4.73320251497109	5.52109689224787	6.15327488484681	5.23586322969414	5.13816382948491	5.14719403411079	4.88489681824946	5.19841662780604	5.14018878981067	5.93379708907521	5.29862437852015	5.29753137906584	5.31014764853872	5.35808666040564	5.22547057661981	5.17452124018417	5.63457772429978	5.30796222586642	5.23035852742937	5.21373348640979	5.43100961490642	5.15146310048451	5.11511178569515	5.05220805235671	5.76959417515949	5.15374000731144	4.95704775694256	5.05679856361284	5.22983806905493	5.2968057494694	5.1396574979848	5.106551974258	5.20398052946682	5.18167070356545	5.24121052210775	5.06548826334182	5.02746939673735	5.01884361941421	5.00700255135898	5.33959586626795	5.14508011449926	5.17544933911791	5.07460024104147	4.84051503013763	5.55259006599284	5.07964975631417	5.13357781345451	5.13479900082222	5.02709631027914	5.00335967545074	4.89689784380943	5.08221100734309	5.03604566638781	5.3129299639609	5.20944146858396	5.0505183195884	5.32968168922181	5.26204106214148	5.19661387588261	5.16447091418948	5.02022975291445	5.08632539821967	5.56092773442975	5.00153543138667	5.51751614346916	4.89682818361026	5.07322742341805	4.96226162752419	5.51640675389685	5.41249312867461	5.14260987648101	5.13249434538692	5.28890792638929	4.9168623382385	5.13983708652471	5.23275574822785	4.99346144603963	5.2827989259456	5.99701437803396	5.49243088544647	5.14753996716848	4.8534467342167	5.70658791015251	4.99339512065507	5.3408940520995	4.99499097958311	5.7244193338273	4.65581346966798	5.12115686025896	5.20158963562255	5.08555851208575	5.38435766010821	4.85204477563701	5.11692468868814	5.53984279306792	4.85642693500438	4.83594324713788	4.91658633804553	5.29904189871823	5.07026630678541	5.66266070681159	5.48982383604772	5.22661168355728	4.92212575521065	5.11182015560631	5.06188866015512	5.07029536212438	5.22568976886517	5.11407030421465	5.40795602336193	5.04652619751418	5.53280965466602	5.15161105134725	5.37265845179141	4.98101906759373	5.4827824462169	5.08539192113664	5.14858869907758	6.15051276748563	5.01358136470595	5.28545532665901	5.0823676925014	5.35296165101343	5.18855985259969	5.07355718953821	5.32573824059046	4.90791632534543	5.23607777481547	5.0985531776284	5.16671580472333	5.78832734549447	5.24721225987706	5.42909062473323	5.03781049431165	5.13075122578481	4.91066951011891	5.37919089796501	4.88855035546034	5.02613200214703	4.97221827664604	5.10694967871341	4.81695943282347	5.32747347973858	4.93617254279301	5.27080154925759	6.08659069085384	5.01510773606711	4.88989237556603	4.89601266658211	5.02885127539019	5.02011963820125	5.67072935405567	5.37584364459617	5.15002252730886	5.42379418521639	5.17623557102329	5.26778485219225	5.15571947774305	5.04649153020129	5.22525127895245	5.09664490887842	5.24796360158469	5.04394992815644	5.18357422221449	5.15244012308815	4.82674113568276	4.84310715899778	5.43017134617571	5.03686027293324	5.00767924336199	4.83505269248648	5.5821662951073	5.25229532135196	5.25086970206162	5.09674056618472	4.99523915950773	5.00029529556932	5.1776730465941	5.34633681658649	5.05891149199649	5.08260656073963	4.52758377301242	4.99653316443979	5.23363894026585	5.7917624019522	5.12628828483648	5.17157143548343	5.51758393532209	5.21344622771588
AAK1	AAK1	5.01523478605686	5.15608754733117	5.14474238928228	5.40708809294428	5.50973037947709	5.09327651903779	5.64958356181616	5.23196200235122	4.8050652038282	4.76836852101145	4.97997684771605	5.30089501529801	5.2626176325685	5.22250488764903	4.8911079428307	5.19643565053367	4.95177525785757	5.13349990712328	5.03410253638098	4.94266242055167	5.30510925059761	4.96856137375615	4.72841213352854	5.15961598405546	5.17009931277487	5.47368897189845	5.24811869422121	4.94842713356464	5.09549968756649	4.87991357788681	5.0308494223318	5.10473327139391	4.79356991470847	4.84430041337338	5.06914226147627	4.67202176183138	5.2869198484868	5.34669782510385	5.10980218210468	5.23308115402173	5.08044887126536	5.08010716370971	4.74107813086103	5.62857912576197	5.27862863163768	5.01780924130697	4.62290128157265	4.90037748963475	5.20015422329321	5.10436162154993	5.03223899260691	5.39282388237121	4.84731029554146	5.01840008191354	5.00485435722215	5.07165471086784	4.90881807868866	4.83474789263855	5.0025888139633	5.26223098242393	5.48280875969863	4.7939939657755	5.03842639378369	5.66610529888761	5.04460992075322	5.29624180517635	4.79989125093248	5.45900414792173	5.38595685399966	5.96987765434075	4.97761793853118	4.90105223288687	5.21898200400728	5.01546822521306	4.73733422956017	5.49368830483611	5.02313867336554	5.14156067128346	4.93128587418359	4.89015870926532	4.73741862885536	5.19437697921677	4.65171625000075	4.95718899184291	5.29829697731396	4.99455611274816	4.8640260176029	4.95596696835319	4.71660773875607	4.89162562756874	5.1453225324041	4.6747999070689	5.05637641790927	4.98866986496634	5.08564078169155	4.84270057237866	4.84485407796562	4.90428025521992	5.10015079419558	5.01905568664429	4.93700992117493	5.34195499834516	4.93641614421408	5.24184135763968	4.96106567119588	4.86203972622222	5.45006051581188	4.83786307011046	5.20799728719996	5.24814249818941	4.88543626075642	5.05248694611632	5.3999468913605	5.20548545239769	5.10475527154016	5.21629864627014	4.65512206819945	4.92398398490389	4.94879816435971	5.28079465135098	5.33558757864202	4.9659116908141	5.35322847389232	4.80353790552073	4.92455447847993	5.00328414395115	4.80093234933419	4.71226328582105	5.40185649563649	4.55765035346217	4.80573095544617	5.02823822132581	5.06905058920038	4.90366907829767	4.82188690218274	4.91320076577257	5.1667051021433	5.61235214030411	5.1556144327721	5.40012231746111	5.06804333604769	5.05333753826538	5.27422519616424	5.42599946111885	5.05175715247185	5.19499784596213	5.87210573590255	5.12005370624223	4.8170470100471	4.70035503274086	5.37269797028438	4.99698005500263	5.35650186680628	5.39981718766684	5.19448766665244	5.20189306175273	5.32655377308142	5.19540949945888	4.90710375323747	4.67326275974581	5.36034105793343	4.9895689725786	4.86309695958318	4.58114977540304	4.91800182282301	5.29093078224559	4.86749141477499	5.20634038663035	4.87758501807492	5.44767227146395	4.87984285618273	5.08705941520947	4.94228170791836	4.98090976897183	5.28653415950436	4.86939262123844	5.19991099814876	4.95261519783039	4.79177195596772	5.00163371563799	4.9707618398744	4.99473336378872	5.2790192280843	4.8787970251679	4.84465886539739	5.55213595912209	4.91721422322386	5.86437976295738	5.03326143822899	4.95714642045383	5.14112148358865	5.41689500576275	5.01163819513136	4.75411881514599	4.61132841886207	5.38739573579919	5.02815389201795	5.16046976646982	5.22029332375703	5.14717878737934	5.12762474942464	5.00122749907853	5.06187847416574	4.79794219399626	4.9160761606546	5.0234170885493	5.18388651634809	5.10335843485814	5.1450374487578	4.90497792876507	5.11693887412211	5.04605016569149	5.03032899532078	4.85186807679629	4.77567766950244	4.6810582599224	5.01514987092793	4.7093320420436	5.16041689531547	5.31830771512402	5.36019157869326	5.16367503796394	4.76417694561943	5.51647111856721	4.78170969570773	4.76890860958546	5.23370321207154	5.32731417690781	5.43723134469339	4.65570867887403	5.10024696615103	5.33487795348603	5.26813430728538	4.9375212816011	5.18116272341327	4.95253183372394	5.52275874402764
AAMDC	AAMDC	5.29376071106928	5.16133133685516	5.34410670704455	5.05477116745587	5.34042813128363	5.11971792302902	4.90035720768267	4.76001108833829	5.28376013532317	5.04631154388647	4.61728539264941	4.88163725837977	5.03616407536118	4.74421099783194	5.08679285914742	4.9695724112548	4.9740753259825	4.75375624027886	4.64272571960799	4.89531894605195	5.01981280386536	4.8622634360215	5.30923111934467	4.8410175356293	4.77901719574916	4.8218532292583	5.31818336360278	4.87906178630768	5.01380589617948	5.66761576291494	4.7782350284246	4.71052017779992	5.18097689632173	5.09703423593307	4.86503267613284	4.68722627900242	5.02955028298378	5.35889639385545	5.28718058878902	4.76976597438004	4.60608690409472	4.88171319837808	5.10852952704071	4.85607714966823	4.82554813130318	4.75343677336042	4.8494763653165	5.25754674309319	5.07820327418152	5.46996664651557	4.79615212650487	4.7084670133819	4.72282701850403	4.82535913946998	5.26043923943229	4.84442674143104	5.08174521277242	4.97340869874576	5.17496372055518	5.09894486895484	5.07053217302831	5.15897756121594	4.64523943546315	5.31165179324584	4.95010464055846	5.34665391162035	4.95517375716469	4.84332167900946	4.74552056790843	4.83759737459753	5.32064448242055	5.03741062992138	4.61034356754105	4.90284336077801	5.1657632722766	5.04858938874931	5.32053483709362	5.26242270900939	4.95077819743458	4.87558738320797	5.31246812091467	5.11360407115768	4.92619620611138	4.82945476430202	4.98500196490162	5.23913551382839	4.84726393772915	5.08890730597221	5.49957402660158	5.29440036784432	4.97020568138599	4.97471446973991	4.5326865529255	4.8691401645146	5.02748171529423	5.28940315783971	4.87941795069536	5.32922639910611	5.06539120370144	5.03539477717565	4.64457463639658	4.82370096464035	5.09481394755584	5.18459596990051	4.82625548439139	5.37899672716278	4.82277658358673	5.50111563799523	5.44856599762263	4.8837591715896	5.27429048411217	4.89667974298934	4.64692886275025	5.14577602552101	4.90807042348013	4.70410281410794	5.13899766996341	4.89102956035113	4.88583138354752	4.76679636573788	4.80738612821917	5.0922364996516	4.96453804475971	5.19380336963609	4.9794651685943	4.86273147440101	5.13247447896649	5.29660344202909	4.82843302241975	5.04623876983741	5.31794493380906	5.12675337240659	4.68789349969714	5.35177337362602	5.22590451748849	4.96043213604435	5.00603638480065	5.05236679391437	5.03612337275622	5.09846355012231	5.439994898093	4.63517324274543	5.18874507545307	4.84675445825822	4.92307940581897	5.30991831894273	5.04229715579787	4.96684586569785	4.89825413211453	5.10726316025892	5.4383886007931	4.75577672294019	5.11571624264156	5.23253489460629	5.14572078826964	4.92232727178371	5.02368913439103	4.87150604909639	5.25179467093374	5.27627916930109	5.23901382745823	4.8943944993718	5.13384845804276	5.49034775701262	5.25918043813458	5.02098884465459	5.00537645098949	5.13498077463443	5.37262023885539	5.19360349515714	4.94421886753056	4.86054823794804	5.23564759426586	4.95768519950632	5.23593551024306	4.65756800802147	4.80209260472255	4.53023700146734	5.13284546759448	4.70765325165513	5.0902946143014	5.3435098232929	4.82442170329362	4.98956655424517	4.86527692042106	5.0918657319777	5.06468526173108	5.30187813482329	4.78053376510961	5.32394984845229	4.83880268661232	4.67373978567561	4.81156092311518	4.76611011366735	4.86174735497873	4.77575242770449	4.63898690996494	4.91923152817212	4.81182041168302	4.85029269042913	4.5852704495214	5.04025520346526	4.713356252361	4.80000655611265	5.18843721720137	5.0979393405602	4.95020870921935	5.08965677160837	5.07566975786492	4.93505760582478	5.13701552555776	5.09256705719399	5.03658353126286	4.72709809118835	4.98830962814552	5.21240070963219	5.13875282033941	5.20651666601336	5.09509255544957	4.96379584326643	5.12062291701566	5.08418209870353	5.39555120551644	5.14840287759705	5.00603920086313	4.91679252938365	4.81860477704545	4.55767551985963	4.69842411355215	5.03665968253615	4.71215626912459	4.81089154751186	4.83269844536173	5.3505353179483	4.96879135739524	4.8286082841468	4.47189864483633
AAMP	AAMP	8.44249589308454	7.77984239373577	7.89575357712401	8.10280262636228	8.63876965472289	8.23813332365847	8.26057585512266	8.01325358361893	8.68628279719966	8.0566347128486	8.04756243062348	8.27596114175116	7.94418627203693	7.60190320606942	7.66454300993288	7.89357026464514	7.92448800744278	7.81378687647327	8.22646170233128	7.95643453130736	8.26683815772547	8.11388741267425	7.93693613569971	7.48838463391376	8.2928091297824	8.31000400190256	8.0399950312918	7.70114107547899	7.38375049363905	8.54172857989186	7.4447779209762	7.54655614851695	8.13823001945646	8.47755323574857	7.89682286105322	8.11562745282362	8.46300067088327	8.72385921045743	8.42697848135882	8.81363519266028	7.81834463669795	7.76009193944641	8.0916453918841	8.55856228793074	7.91706916476287	8.20503660842393	7.72626605105032	8.74371064957571	7.70245586284975	8.96182394177426	7.8390099134457	8.19650693714219	7.35165193152061	8.50837724778515	8.66751328525979	8.09859485140682	8.3391063580967	7.84976636179024	8.48690953087164	8.61390641012236	8.04838739450786	8.7104994178258	7.90446639956582	8.16490629928228	8.0617457365445	8.06905446898727	8.05757377001701	8.11801582224105	8.23598912907459	8.58093039883677	8.18545446956081	8.49863092932765	7.76660413463267	8.15245365181214	8.01715340392169	8.11179529814245	7.56983710540713	8.2440644745661	7.85022982072242	8.1078151230369	8.23420458257966	8.11070956637059	8.03667572953061	7.64578305513225	8.3315305370208	8.35026753560077	7.28771742621434	8.49992051492237	8.54257741373302	8.16702670992455	8.33573167021951	7.97432344009656	7.70195560459556	8.07164265059823	7.57591427825976	8.69548278109873	8.66866157810162	8.07586271270054	8.5794934571348	8.17606780007306	7.61797203209221	7.68173504787868	8.36835881952348	7.9751949052146	7.77335967532603	8.94989901358099	8.00397560252005	8.06012277109738	7.81657059737261	7.83025716114956	9.11546366414814	7.9920701418008	7.95189904617742	7.97430683038144	7.63350173744539	7.98689936305055	8.34023475468297	8.12133479091733	7.89535785200501	7.522588004843	7.99880173871	8.23469584481726	8.3124867651416	8.03231567554583	7.88309068688105	8.35171319519324	7.85831076747753	9.05309452131674	7.93370047182087	8.0126286923636	9.1124889998155	7.6187276249177	7.77619790035277	7.92863489299458	9.08147038490839	8.12616474532599	7.87501689611687	8.22053581276615	7.78701360867083	7.63803191404361	8.10068336741746	7.84916428271722	8.30073633142455	8.14351263148778	8.09682195346414	8.4652856641982	8.37832423530549	8.2746207107229	9.12971632224328	8.94191069848299	8.21336733761793	8.06521529812658	7.8361308982823	8.23755755951196	7.654286442242	7.65251241610917	7.67184831522276	7.81148996885926	8.18260322717438	8.71074609576785	8.24360382706113	8.12820817110312	7.71254280493125	9.58176849402975	8.07292969398621	7.95664034419606	8.07939756459063	8.15399548327985	8.19330950559091	8.45694334768029	8.36102980097238	7.85376001686104	7.96945598650522	7.8143982124389	8.15196514414151	8.20562139348319	7.75724902672899	8.11463772954693	8.3308509676414	7.94605457646726	8.50445689957469	8.2681406569812	8.07901538688214	7.86650289213535	7.82628650864498	7.95973375413812	8.11840330065784	8.19615543333643	8.40608577600842	7.95458030229217	8.25762769402634	8.35900886521245	8.02077036470859	8.02859763213808	8.36482023183325	7.61903841135003	7.89276153127694	8.03152337988076	8.29179664892551	7.97738507494939	8.15651393193118	8.06580638582393	7.97728133411031	7.9701946640725	8.12855573689964	7.96710827952079	8.03528756944601	8.14352359450535	8.07697405478048	7.9612824632852	8.05178582177148	8.06451829753686	8.42978440049277	7.88660318376936	7.64941280937852	8.90758734479084	7.85816225717144	8.47136482171269	8.34685224226552	7.82428082632545	7.57140072397073	7.78796102652497	8.27424690175188	7.61174409251209	7.98452289583491	7.90105550087445	7.88565473617772	8.32342057643013	8.50958670009072	8.82109883446001	8.03740478352487	8.04113476038896	8.06005461012031	7.73861016414376	8.18543939275522	8.04295667558156	8.42420238701595
AAR2	AAR2	7.88784599973548	8.11693781280061	7.65299013931843	8.66218830058405	8.21206759783825	7.99906008821189	8.45062979514473	8.38700936640837	8.36907948818602	6.96098724125679	8.1819747878751	7.49155700175159	8.61131423361637	8.33238472737791	8.65789064479417	8.3577810693483	8.46212991243292	8.35028062595209	8.07913814906543	8.08351362719287	7.92091015985225	7.98445663003044	8.26430291350038	8.66513038183281	7.60159677864431	8.15321101249388	8.30580036222564	6.64998561682271	8.2269336809574	7.5388080895374	8.37228591882622	8.26511244199438	8.17694553042754	7.99847406357267	9.02708190784461	8.40056727894946	8.21264724247276	7.65262427052051	7.84649822459925	8.52004413363355	8.61925317285292	8.13262434079983	8.39917902127904	8.39427310403239	8.56595010661081	8.76466815255618	9.2059877796133	7.80399387789944	6.76241550267025	8.38280846001368	8.43939408603565	8.1163600019483	8.28542982025007	7.84750452390954	8.64986760675196	8.4019534796313	7.9727183195234	8.49356461566801	8.23180015606386	7.46332679307078	8.31990494944059	7.68352772800817	8.62028513056826	8.43790508188255	7.52174231148259	7.52148365406834	7.21372658891517	8.76072427376614	8.28123987773401	7.9758369941119	8.263828991361	8.0608300093889	8.873081149845	8.81153768884003	8.80266703322309	8.37564558493851	7.81534122508158	8.09273455506264	8.83721174271575	7.51668154811227	7.75519052271509	7.95712713258425	8.62995876750876	8.55092666087025	8.22051316798585	7.88739199257537	8.31937906935183	7.98518543762282	8.56039772658339	8.25721460140332	8.06052579818321	8.38001605876868	8.52758563623123	8.26397833625991	8.17087805475265	7.62617830045731	8.53148847164798	8.32547742864172	7.56227852796445	7.72313530123183	8.160124941107	7.77978863145843	8.08829969924969	7.59845309221287	8.25772860219183	7.96890792385499	8.10887072915178	7.7372944058628	7.60451921552499	8.93753512483177	7.86183001477705	7.69016527095159	8.54673060189421	8.71397989161341	8.76979982793465	8.12644759030686	7.51004117040625	8.79024663153567	8.2850020956649	8.68651229312852	8.84734473135533	6.8009531351478	8.15021889363483	8.46990843032085	8.55650174362149	7.54007246504886	7.0703345953004	8.2086071658824	8.88293041936291	8.42236448136819	7.82234776618437	7.86857726812988	8.1420697888496	7.3730249046734	8.04001250098359	7.66796231651372	7.79362715690939	7.82611176626503	8.48950858115137	8.42658471102866	7.26791489377976	8.53578381191518	7.32973349226452	8.53657713898286	7.86230542836927	7.92397003060085	8.62724849493876	8.45244104020841	8.12599982638156	7.5179359756772	7.50347261092447	8.33490740548188	7.78067300516404	8.33698081845236	8.73302605412121	8.71739736997872	8.15976576364614	8.59278047878088	8.18361481226476	8.20906014269878	7.64596941554005	7.73068005912203	7.85296240552292	8.26230916380374	8.11822625158978	8.51350352542715	7.96111520736997	8.5004920346567	7.73120865446808	7.60451921552499	6.99024105386791	8.51469208630978	7.83822660983164	8.60755128126159	8.22692081614795	7.78573106328986	8.50848392149893	8.18918857593948	7.24956814235807	8.48362929079988	8.25546009974635	7.56136823229502	8.68969313785361	9.04856252653761	7.62656887987218	8.46531594175209	8.05058119102424	8.37582752220428	8.60243626932853	8.03290672464195	8.79514511008873	8.07165642620676	8.16416808884673	8.49761733567447	7.02148262579436	8.47250628562585	8.22561651497777	8.37902253758736	8.32212748912196	7.82437225390083	8.91488898101894	8.20018828625242	8.55483323979216	8.69733560224936	7.79258028405897	8.49953412681569	8.69420914189029	8.84334825824487	8.50049265703095	8.72437641559734	8.3867090577247	8.30703516000843	8.51139366836825	8.03050489917141	8.30266441439155	7.61140886239413	8.03571109742577	7.156118432239	8.43338329999302	8.25250591656326	8.55036591985485	8.17872970269202	7.76090627063394	8.04317064083392	8.44214474529903	8.8269996449627	8.36029128249817	7.60044534650521	8.08013937275842	6.83062089380246	8.4557345369509	8.74226212186249	8.32057989213662	8.6697257914547	7.9314021937363	8.46994115631668	8.62838947788144
AARS	AARS	8.63215800864626	8.1846972996568	8.99021507359745	7.66400500031808	8.09266943434543	8.06033072445589	7.63990484448552	7.85687493109868	8.83999302148283	8.59681351130407	7.82242838914661	8.25710705376212	7.51432520328491	7.30252048597865	7.84963875468189	7.68329613416006	7.99155988881963	7.55326021472093	8.50375823979272	7.69815667846579	8.1237964760112	8.20615916026086	7.9570731365972	7.36695608524412	8.24529974123466	7.91571580332087	7.66232819485926	8.68839456004924	7.42754888682959	8.97859089251352	7.77115148955281	8.08608752877108	8.13510105678892	9.07313420411247	7.36695535416569	8.15887604515198	8.21961051457094	8.62727106772936	8.89063992115568	7.77459337320383	8.35853715488507	8.28835321029249	7.75632475940956	7.95318546739099	7.50246489272785	7.9428357259795	7.50222090037778	9.14855013546908	8.16481952108845	8.80444367379365	8.00583307408254	8.57878959282973	7.93705918433497	8.89126869359082	8.65260677104499	7.51045844637178	8.04484728548243	7.9659156252544	8.62494716883108	8.70893446508373	7.51385728809039	9.36273354631857	8.36623233164993	7.49228550149605	8.57947957487483	8.92372800320676	8.19877721919955	7.47417543147213	8.73616524335067	8.95285292344471	8.1519622250314	8.26686381165793	7.47216364700715	7.83178178600628	8.09761188998585	7.68750019003188	8.55876220459848	7.78493760138718	7.45725777495165	7.91531334747365	8.13237584583711	7.69553647431298	8.24309029624034	7.54368811269529	7.65965867280607	7.93870459143017	7.77895856235483	8.97135866235317	9.16634121505655	9.51765672414313	7.99237349197928	8.18461292296247	8.53362530402443	7.63356022367262	7.64919586135282	9.08129384431367	8.19255909689801	8.23984874083065	9.51575529326979	8.11051893405349	7.82755962755887	7.81666314989913	8.50382601071925	7.85836336404757	8.17216343394523	8.61989543090464	7.44154865355654	8.5389256802444	8.00890089073704	7.4273966435806	9.17016652355071	8.87473269404291	8.26045187601219	8.43336625588285	7.98414090448952	8.47657629767252	8.96146914517855	7.44650331633434	7.87658301679008	7.52805015488714	7.98760482939078	8.54064203189149	7.70089060167181	8.40481172186146	7.74865297079065	8.45518198523662	8.27071157522684	9.32019192172105	7.44238238665397	8.07042222956046	8.98671061907428	8.25887880940352	8.1843973459699	8.07439484169532	9.43729860578991	8.27400623839227	7.8692069721451	7.90737983893061	7.58522322898407	7.62992881340014	8.50697302962575	7.98543518449346	8.761910826057	7.97799420233875	8.5192189288709	8.35578879019092	7.56216583227842	7.99874472649783	9.36907756503518	9.16829137853534	8.36456135425395	7.90564389232532	8.5377705484737	7.86885786011089	7.70387164753921	8.12681033389454	7.9066426649542	7.90656996157283	8.83964689513843	9.26636375950364	8.25534773341226	9.95758964959854	8.08998319244371	9.58402861056612	8.18965630184368	8.04474239032502	9.11815054397892	7.79931825144217	8.80178410701194	8.36148675011818	9.43630152742474	7.74780959722641	8.28982803296033	7.68185922597655	7.41182761243619	7.85960173113141	7.24323941230021	7.85530617137318	8.4794213017411	8.06201829329539	8.44927839070866	9.10792485128276	7.62563431497199	7.998919776016	7.60342661434234	7.06952829930768	8.26535859900992	7.63639315734834	7.48326766726146	8.08360350003056	7.71364583426162	7.95257936333059	8.31881060215549	8.07159044049841	8.71345797770567	7.68416901868561	7.89861948476939	8.10020195862616	8.08133047646021	8.14337503593677	7.76315832604061	7.96616997740549	7.33603538379882	8.08297030506285	8.50363956094995	8.09821960266955	7.4322135187455	7.71939808273976	8.03559418300205	7.4600841801256	7.59992300768658	7.87196648160021	7.85658090407597	8.0379019574109	8.14991442688072	8.81195034749633	8.23089676219861	8.97686743964404	8.06062138366617	7.94312855705214	7.76808322238079	7.98808717359347	8.25051108519492	7.75958399879649	8.27670578521907	8.00545868335124	7.37191226541739	8.04046219961672	7.75649081112937	8.87709724221378	8.09262442627621	7.88841727486528	8.11004575851853	8.45042525510866	8.75298545365812	8.23619765876283	7.56643993685873
AARS2	AARS2	6.57179106822516	6.50476364689392	6.56204714938661	6.32119499596536	6.33899485310278	6.51836471952655	6.3660596906718	6.25173674306544	6.52292947981961	6.77447942515612	6.31118767201697	6.4987408160424	6.31217181569236	6.15080450097491	6.09591216256709	6.37729403014802	6.33382590128134	6.16301489773472	6.44005279238087	6.52394604763968	6.2879932294876	6.58897258386637	6.56515522061274	6.09475629754216	6.5732710401297	6.25310121337472	6.35200644846277	6.06018796444814	5.90271444095269	6.75823549831043	5.98144437180416	6.20633639878421	6.38062276275913	6.38308474919418	6.45656306585623	6.59368118358005	6.39541831189534	6.63209826245345	6.44805416199079	6.1992329376127	6.12307851335051	6.29901110387127	6.43497319657547	6.27364918785924	6.38568551065857	6.37522855216721	6.24804768907543	6.89767910017364	6.57700393186241	6.60448732152245	6.49600613029134	6.51632658395452	6.12228073363759	6.89845044433123	6.68038188120996	6.3314658162656	6.38674789076727	6.65523726273708	6.61944025171629	6.55922011671217	6.10850884987297	6.91532244915267	6.36132310665406	6.39284852378396	6.29974360764322	6.76478721195215	6.43433333689697	6.51715603022506	6.74357192218033	6.47262343986164	6.52961873158111	6.65640407506125	6.26528717571678	6.35924816076423	6.35627683204529	6.36381767707905	6.32467244751567	6.46401439712002	6.43601042135041	6.55510430425685	6.35918533494959	6.53983193320709	6.57084582337532	6.32991530742003	6.53383530612522	6.47214050326681	6.41737507809917	6.88590923414005	7.00138043653626	6.36340061585792	6.49204374599059	6.50054221963397	6.50557784353944	6.36217255362258	6.40226569943083	6.44450883262012	6.0880123647832	6.57513744114241	6.81065813063682	6.58234172928013	6.07647977489717	6.44292679847822	6.68731747890783	6.46149828838206	6.50694100394642	6.81579472509417	6.49945439097534	6.23498268043605	6.24949641680251	6.18909518511267	6.49789258663619	6.58611765156571	6.61460868727405	6.36003406037705	6.21264343922363	6.39935306260911	6.86645900958157	6.19468300033223	6.45296937280322	6.32975351549743	6.33148349264492	6.54576257131814	6.05693102995683	6.53853961862421	6.29379459720237	6.42430372402789	6.60321810522819	6.58309814845549	6.27542731651395	6.46296914633639	6.89674426131322	6.43583027288103	6.04406647223676	6.4224449220708	6.64304017920431	6.27801733875608	6.28101224839267	6.39779863943892	6.41439397604576	6.42266456218455	6.79440936262734	6.09390621215629	6.73942274927107	5.94122835660923	6.43249448565623	6.51470577827621	6.31453493827762	6.47618600663749	6.97521542197975	6.86530690287303	6.5173715755393	6.26677107148095	6.24008287047504	5.96086293126171	6.31563566177591	6.4680633969001	6.66956649737519	6.70202637571837	6.31100348320094	6.72408122029737	6.21604273463238	6.91070521762513	6.48559181491818	6.48576767176481	6.27878355183208	6.50598221656182	6.22254890167438	6.11555730443556	6.55143232334569	6.52917844660279	6.71832752402245	6.14839987022795	6.38619186482526	6.42119174395838	6.30524110612481	6.06493210256342	6.12159083280363	6.18324697895042	6.4198337354028	6.49748788554978	6.63791891900954	6.29826023557207	6.23951804983683	6.45066760079399	6.68386208360204	6.05003868048019	6.59382961139698	6.15061039456781	6.57522713300967	6.37329972383687	6.26116617667094	6.53326904280124	6.64974160968771	6.43617362668185	6.47098137316161	6.44548841110985	6.59875462092587	6.62736712188613	6.23769680938061	6.36185501222099	6.23198135511051	6.5616032737309	6.40244940818398	6.55772042807436	6.4846064148333	6.63414716354588	6.33082086262147	6.43809712697778	6.62772999963789	6.46895374525579	6.57520340600534	6.40680479648759	6.3123473113666	6.41786517623051	6.40883445293456	6.97640203479218	6.61060708819862	6.6882232837315	6.41135618862524	6.58708227365587	6.35219950344132	6.64692275261158	6.39562459192718	6.08677360529608	6.48764396205451	6.45139093437749	6.58763429031819	6.63092965450481	6.54908323526858	6.3498458248841	5.95362073477508	6.50509626949803	6.40328280039713	6.48266972535216	6.3436701950654	6.35734365817445	6.58680985635887
AASDH	AASDH	7.32726090696668	6.73730841244392	6.91154260301816	6.8342534502568	6.75488920069953	7.52461009636712	7.20721606806229	6.69263409558487	6.87283967266376	7.55318409047447	6.8684954391002	7.22021059353933	6.82384800135612	6.53487863889773	7.28512004687797	7.02600507060444	6.73756845409934	6.8540296932416	6.92870285985619	7.20946740541215	7.51074747331759	7.0472277869015	7.10929453272675	6.79561580362034	6.83700806487585	6.9328765601566	7.22706320696519	5.66638541594496	5.49451397366636	7.58225088636775	6.18417563719317	6.33915947981554	7.46863680960797	6.94793204234174	6.61145724930847	7.08515024799767	6.85644658024398	7.67291793377621	7.45738166729015	7.46405924565652	6.50283051856206	6.65238581275768	7.25960051256224	7.12681398011727	6.9937139132729	7.2289862077816	6.78895720058353	7.55998416207399	6.93411004501354	7.3429573108544	7.07207467352633	6.78696454519697	6.45039353556769	7.24381183120468	7.09839526536893	7.18287409955207	6.86960545932993	6.74750021408362	7.232107218246	7.25866964140332	6.77460915780874	7.79239868965478	6.52688842178218	6.99508471352844	7.20042595319468	7.12215669961244	6.44303146575944	6.7776610230108	7.44818536288731	6.85419933601105	7.05436319303295	6.75831164785506	6.47983814408982	7.63011106982253	6.38876258649228	6.7478786637751	6.44509326322898	7.2550535283839	6.64482989039293	7.30617981891436	7.17372552970298	6.94243361675681	7.12558171653276	6.8602418453548	6.6426223396394	7.06912200795757	6.6619847695769	7.53438352908748	6.78626895489492	7.45270722087384	7.00654671338703	6.78728037886086	6.8144267246831	6.74239088048928	6.2272501731049	7.38501330246097	7.05564551760274	6.9837184189703	7.46478440619699	7.10353962041059	6.74628717386702	6.75958073260866	7.27591920204034	7.28507312066083	7.20410667324221	7.50779586518494	6.80712661068056	7.35985344772321	6.71675895376131	6.11655999543202	7.34489742445877	7.39290851680162	7.15474832870369	7.04113869607929	6.82271580041007	6.69137925944561	8.05177148699633	6.80600202925339	6.8241824249702	7.14586223208936	7.15396605624824	7.25298544119579	6.52128688903524	7.32428500465275	6.45861442469563	7.12942014249711	7.33812817114502	7.67948596224151	6.63709824670359	7.33539039632723	7.97619933708908	6.76040132722277	6.60210877619509	6.76386187706582	7.8693141488387	6.95068365363743	6.60434780842284	6.39013657711585	6.81080602832645	6.77330600258617	7.57963512654814	7.21481779599416	7.71031674021346	6.82552221480716	6.9151204171307	7.04449309212898	6.73162541829973	6.4264924387057	7.81356251050117	7.84220404903699	7.06057734897795	6.56181786582045	6.45730519704579	6.39995820308065	7.21502597633157	7.07333112389262	6.85142849703175	6.7774076010712	6.93976898401974	8.11568979421084	6.94107580380646	8.11460111888708	7.13119754685817	8.48375704154164	7.16945072372357	7.01891840077025	7.05447109797876	6.39534367194339	7.69546428508597	6.66146951385867	7.36765818857649	6.80031974125093	6.94470654626351	6.77847358341204	6.75389788798195	6.9954056920344	6.53437415669322	6.49959071595872	7.37538531290455	6.94514700929639	7.49735199011857	7.38663246426854	6.93909020618428	6.66455875224685	6.81764603263341	6.39553506162641	6.99683328261667	6.40122502241935	6.52619382220888	6.43099383938816	6.55012505121189	7.16243662487419	6.84200689197784	6.58756343164693	7.46550140303698	6.75491158506052	6.48113592756228	6.91760898637372	6.61922996740508	6.55747505992757	6.89531201324502	6.83090057662235	7.31680577231423	6.90699101126302	7.71110658015154	6.8318870134446	6.68403251926672	6.64409384744272	6.90275171916416	6.57668862890626	6.85915255754905	6.87276866618738	6.60518477514693	7.06469243894408	6.91302208019457	7.67229704247651	6.59055144086558	7.32843548301294	6.93227192093849	6.7983677822142	7.09192231325506	6.89109472497262	7.20068140693491	6.64349594804978	7.1185812949976	6.78134609563609	6.65625960076348	6.63349673910083	6.49518578752886	7.49728721397552	6.87499800606347	6.57569087740118	6.67945658869201	6.64135597620687	6.92277685626009	6.73970745320802	6.84068418146247
AASDHPPT	AASDHPPT	6.2648243238389	6.82563685017167	6.91200913609797	7.01130782272429	6.51767220718037	6.6677302141577	6.65507425825389	6.70266667058746	6.43323701056567	6.47157122384709	6.92387027765553	7.01179109483017	6.81680145163284	6.91178091394481	6.84445229946241	6.77301016666736	6.63634084113147	6.97702537039188	7.10909870811411	6.73884649249729	6.67693357126562	6.76581593807542	6.8574941555103	6.86534974981414	6.93781723526482	6.88476884983182	6.60837271472407	7.40059107439458	6.74669076145696	6.54981658428848	6.53737226714901	6.80492458880939	7.42960404181912	6.49092520834531	6.85269334289697	6.80778180599931	6.38807487216837	6.70697930596635	6.33831973910262	6.74564080136722	7.21821293697294	6.31087864864987	6.92042596385313	6.46521388327011	6.76399872580688	7.08867487066316	6.88480725457483	6.46316527462587	6.12218148979846	6.43349313081468	6.36466901251342	7.37700233803185	7.11931367860263	7.05565248180234	6.49020309243033	6.81058415065303	6.76192965823743	6.37785747295091	6.64925407821428	6.37248206167842	6.79793221210437	6.40165190482895	6.9947673612834	6.57998222685946	6.54736670138395	6.17469364567593	7.03605858914183	6.83284191133093	7.33088670535867	6.69780015091994	6.27703790222099	6.34404599577023	6.6885036879529	6.7407293531789	6.74467446864439	6.4690731551656	6.68363038638088	6.51404764134293	6.78106378493678	6.90298433090811	6.77200066236117	6.5465097094063	6.88904913599025	7.27208495939383	6.40668164898555	6.77839366317258	6.42953541858221	6.50925358806328	6.1855863047191	6.67866222489053	6.28631532626913	6.78037253735741	7.37756446553647	6.63848060230189	7.17448851782943	6.38298216263665	6.73790904037312	6.99565869164625	6.70424695645274	6.75256360200244	6.7982676787678	6.74158606902777	6.43793602335818	6.69065444790388	6.6455763736979	6.7165804825431	7.12580653007552	6.9262194483447	6.32079106454642	6.82645164910697	6.37890663120474	6.64205417957837	6.83082464220263	6.80761812713726	7.00167949054273	6.84966884605296	6.39368808418879	6.58088783081807	7.05726834989727	7.28453874284225	7.13016869020169	6.59401319863031	6.66943504304626	7.12829605843853	6.77363015191799	6.49180595196623	6.53452468571514	7.02317111854235	6.69936185719468	6.88664744055645	6.24741550145567	6.84817982352994	7.09951907758169	6.52206691555279	6.68244860516783	6.75251414649618	6.89076795406485	6.61497165241687	6.89340772865008	6.93373921403052	6.56618945452513	6.89698123975131	6.21338233985721	6.90769480313944	7.05900707160927	6.67420177890128	6.54140437449804	6.67645199153015	6.83195896324049	6.46544907624338	6.51849086543164	6.89580977790902	6.40022403309725	7.20031733070655	7.15053624877253	7.19263962220982	6.72805238928341	7.09850997460848	6.64635242528041	6.89474089756848	6.443880216436	5.91739668042544	7.10716732416534	6.74253384093555	6.76175795392344	6.75003250080741	6.97120001945142	6.93086934147176	6.26182384174457	6.54070463506049	5.51231840071538	6.86463110510342	6.88432686491956	6.74767928130148	6.7640609303618	6.71543259962569	6.70230879337338	6.8460332077803	6.68823029527611	6.95828600506696	6.58608492351714	6.51326757850888	7.13907466183507	7.33322729176135	6.40310230215878	6.67664200027613	6.98599913209232	6.64094386859258	6.78858170943137	6.81565276466738	6.98537048085285	6.30775002145661	6.41156250564147	6.81846081918586	6.32803365896031	7.01852629801187	6.77790591932808	6.60658612642501	6.80767655321561	6.2529099232659	6.69254861436045	6.76020012002294	7.06795914770127	6.41136758800084	6.77835768178279	6.98087688720741	6.88461324509343	7.05279909458127	7.10962473553833	6.74901822194914	7.25397748326536	6.77876798609151	6.89963900865887	6.16854083783447	6.45192481174291	6.43889859258757	6.94757606670226	5.7887322690161	6.91510779722657	6.31109077167842	6.71203727458916	6.39230110343226	6.22417366619186	6.66216148943356	7.1934307697828	7.01756517699295	6.5372666959432	6.35645499800525	6.77900357863119	6.03724833969335	6.68176465647447	6.47035295228412	6.56239460886945	6.90385156503156	6.83355839014444	6.73474378393783	7.01445710559596
AATF	AATF	9.2202041893226	8.84364847917578	8.7577799206098	8.72285221387244	9.06509511579104	9.00510843765935	8.73569990584448	9.03573739275322	9.57716995143762	8.91177904715459	8.37290750786917	8.7030306489602	8.74035198272464	8.36290261790519	8.9587876551357	8.74066567982981	8.61843024881363	8.43767646382397	9.04872766409085	9.19920081835434	9.2685664216593	9.17577722078548	9.20959868313177	8.83748989684231	8.86169256182584	8.71073218299372	9.20470573914392	8.0672706930021	8.28458188537337	9.14656469052207	8.3351189904942	8.77550658173748	9.01115652632534	9.60194173994947	8.89470456517824	8.95281748367209	9.14444717640824	9.11354439387006	9.41528218333127	8.7773795739217	8.35109994408022	8.73930449561437	9.08078290299294	9.02564150904522	9.02164468525812	8.69831105822499	9.02151251442049	9.29986094202973	8.19221218933512	9.88248365080592	9.33971800283774	8.50230484221088	8.22506214962016	8.73969542902332	9.47683802361021	8.74390983559957	9.51436151056516	8.89483843323053	9.42852296258353	9.34101616467395	8.92552400320343	9.44247758080764	8.542785702435	8.85528041062159	8.83911674435693	9.04908721316268	8.84374425466605	8.90647734212213	9.04450386910307	8.88214691836324	9.01240719991092	9.07650766904163	8.74623410866621	8.612073646847	8.96146108939024	8.61630539653019	8.73122468432802	9.08806170846159	8.81231383650306	8.65931907283826	9.2213809224363	8.66007583891494	8.81443682018348	8.67472659989385	8.90609509915192	9.27292584670635	8.65463970428272	9.36584683428551	9.19350219036586	9.55086984106294	9.22885366367173	8.52793520900929	8.8025742189275	8.6266663964793	8.49654065271369	9.41119426667029	8.73169714298025	9.2208822405263	8.5684427792098	8.72801724275479	8.28159107033342	7.9133910661881	9.4945801027627	8.64697140416176	8.82571035928267	9.41279902801733	8.83418897617399	9.3889199745518	8.91533859036488	8.74878329273897	9.8061455749562	9.39956381907893	9.10422843963237	8.94198780840142	8.92604159987435	8.6366738673518	9.68843633196124	9.04830851927592	8.93455937616044	8.54111134106525	8.64060185484461	9.0988185069499	8.56532607811091	9.07468765989507	8.7052600505051	8.54804734856902	9.31668958091279	9.40844113053235	8.56519697355371	8.97085827418627	9.38964147986534	8.6804194764812	8.81276330245619	8.91648446512307	9.34660901453636	8.91133073950131	8.74562444465959	8.80985085940341	8.73623696447207	8.55074413262817	9.08179328475665	9.03513961445668	8.81111969999036	9.05846447403551	9.43932039540088	9.41679308725981	8.93666660179089	8.73549408977784	9.36653732442734	9.54086297212399	9.51665628622819	8.82887389592082	8.14013923543757	8.43506003314441	8.54841012440161	8.49069695511547	8.83066219122398	8.25606902728097	9.22115695274468	9.29178826352091	8.81790705929199	9.2800561626281	9.23561276325289	9.29730881660347	8.75867605070035	8.21837974046633	9.33083062957105	9.13271986113346	9.32927658960965	9.34344392882947	9.32159618503799	8.54720776211955	9.24007809494772	8.54148249868935	8.59633541304715	9.25403071468157	8.45058679667724	8.89852426619937	9.37665412416871	8.78042189341823	9.54498994321528	9.28487773369306	8.67925243614809	8.59070718357317	8.30473767829319	8.3534970802192	8.98888921973863	8.86862061516839	8.33922889225251	8.82920856670073	8.42944853587918	8.72426945402574	8.51999473195438	8.49392531064149	9.380035281268	8.66498902884237	8.8402658920446	8.56855610394443	9.32391047357731	9.08257639384853	8.6207629914914	9.19792682361084	8.62425209138101	8.63385592975271	9.37601969875645	8.91818466016426	8.85280340729346	9.0743729562754	9.37351219494946	8.45202879235427	8.85468269798969	9.05118855506959	8.96700768771484	9.14395255466792	8.67271589684421	9.50109206100697	8.96638390410949	9.48520271093756	8.92564959321219	8.6231676348141	9.27037755015768	8.952789845656	8.82472723672203	8.832859736551	8.74270833154064	8.3734591959017	8.29050249461306	8.22853714319545	8.63110926407044	8.90218184504827	8.51235365034634	8.64214591554913	8.62648975274249	8.88820936827604	9.0815604062771	8.79279851009776	8.73349115312081
AATK	AATK	5.87072465438312	6.66011805520937	6.14316981356698	6.2226239092829	6.42466046268084	6.05519059871833	6.38135737708282	6.4319883363077	6.20802327176828	6.12942769848997	6.3560060095486	6.40503189416324	6.00288440264115	6.72114280317791	6.01028123822821	6.04062382112224	6.32564218306397	6.37609504037289	6.39613347066779	6.14848099617506	6.52283174771675	5.9948221365827	6.05830386384835	6.13494286082233	6.22820333836275	6.55430815017018	5.92005508623554	6.81417343349425	6.95945535741363	5.84316564133723	6.19380560258962	5.53894045070268	5.9465551460795	6.19232909622917	5.99944147184954	6.52337583015108	6.21429695563701	6.23641025952556	5.85630753656726	6.29608941534384	6.65086522865848	6.34762483099156	6.21113282237056	6.8881442243591	5.87565024597065	6.40050053934004	5.82543828508833	6.08769387981465	6.74955180532002	6.66272005439318	5.64387413559226	6.37527521693135	6.32857801717055	6.04341085203187	6.01255664110079	5.56516934441396	6.27448490331113	6.08961459334039	6.00957998900656	6.09574580846138	6.08617951346749	5.84185400196623	6.03079207266955	6.18526036447968	6.20802327176828	6.16544598544301	6.17026058348905	6.13259613465063	5.97819958628965	6.18547989525012	6.15040454024771	6.37419556265149	5.97521841840853	5.99736265456677	6.41826330148665	6.61488049182072	6.37616441715159	5.9795630728617	5.87923932252835	6.43922820209309	6.17761092247359	6.29576214702851	5.89888938910432	6.05186905234862	6.19408169832842	6.42532338678698	6.67764653840006	5.89677231344191	6.00566102687372	6.16752754918633	6.29128310186549	6.37119785037869	6.03076619116389	6.10142809446386	6.8103704050725	6.27294116589932	6.15237701311155	6.20962934585888	6.57099983955783	6.09236064219058	6.04136644809191	6.96391626227707	6.12645670639634	6.4521694200909	6.46566773930084	5.76482671105238	6.44670800348347	5.55547910452345	6.33372894963989	5.75001593622513	6.02473538628487	6.10936086701348	6.35160480779527	6.01306081667401	5.97820123121394	6.06906890029505	5.60239950953266	5.87560519709623	5.74609800768391	6.02920686082531	5.86685764439306	5.96986832736566	6.44538339655454	6.65125739377962	6.56910544717996	6.86429846920734	6.42314274730154	6.04977523870568	6.36086864522826	6.17506956106285	5.89625056935474	6.28767679824836	5.97776651993599	6.15153707277286	6.08088217087478	5.86704611633569	6.19538130025519	6.46519756384825	6.3158194809867	6.22629041843729	6.34560558658029	6.09002021743894	6.34275333578916	6.63743138275874	5.93874261432031	6.32737735534842	6.67428753533955	6.11168075051156	5.74539989884748	5.83531109024037	6.50038865149804	6.41560630859937	6.04916436685564	5.93101003678795	6.22094102639644	6.32125268946223	6.31218409787763	6.31777417830077	6.13563906456154	5.75512574921354	6.30039795227639	6.49676272486375	6.35737947528036	6.06418832922579	5.63364633957139	6.0550216908401	5.99043552257354	6.19676691792148	5.87347871941766	6.76036894734183	6.45692899019451	6.67497665853449	6.12676854621955	6.07820706224882	6.43302686505593	6.35008655506482	6.30467129362401	5.99156875227883	6.34950715302487	6.00331750043355	6.00356190238778	6.58915282902016	6.32645403581976	5.87438051468666	6.15578820450969	6.58583990524918	6.14385767762317	6.29757286278597	5.90077638855957	5.9211111992926	6.01002571339312	6.07634098680956	6.428523104102	6.0935074380808	5.97929474885736	6.37312107136338	6.2441191654872	6.51009337328123	6.03242184644976	6.5615494487405	6.5229453583218	6.32581221484535	6.04092886265551	6.02979360187804	6.14684213957813	6.19323798452419	6.34475268499405	6.68723852009379	6.35909217280308	6.45334252740229	6.06904333791822	6.27443269361431	6.25805200274551	5.95665648461986	5.98768142803149	6.41985356767351	6.27956059439693	6.23395767786	6.12773959231782	6.30581966551994	6.26814612939322	6.19973166890502	6.26137860147981	6.56484345227836	6.15124585374202	6.06992723296619	6.41416288580841	6.97168642238344	6.56315124972232	5.7165669074812	6.1843397641788	6.4953154838197	6.61512990090194	6.41134099778326	6.56945826774419	6.21574099013753	6.43819176781986
ABAT	ABAT	6.09323008602802	6.16606599910274	5.92159781164476	6.02442058002437	6.3425449493946	5.84766960852028	5.28630867074756	5.62294409055021	6.28773038641435	6.52987965579158	5.18407473597695	6.1806929806759	5.92970078423899	6.18994048077758	5.25278677049371	5.93033819736266	5.6407016453508	5.19602081794776	5.91955024375581	5.80856349301831	6.06696911348871	6.24005073108781	6.47958655719389	4.81382672248654	6.05274906275462	5.73749855694478	6.26858490049062	6.21269008561257	5.68466289313334	6.57005746205906	5.85942817884851	4.96622588859515	6.38365642286398	7.15270959127726	5.88513912734052	5.39473693224664	6.22858531670174	6.80354446714865	6.51255437844218	5.85933663929855	5.69456614881442	6.08442728799937	6.66910491164038	5.25933400088662	5.51494910164985	6.05972009135339	5.93135975925848	6.9847461319497	5.92276622482298	5.88796277006939	6.64301043061917	5.56140912949914	6.1378458814929	5.89940196579509	6.27619869845743	5.74381867519959	6.29250246754909	5.5896428225922	6.09784088922007	5.82250997365497	6.04948099114728	6.21682743645706	6.26385171727258	5.55825409396109	6.8455702268628	6.59713843068711	5.92530933100176	5.42545860319511	5.6881472511411	5.84632260903951	6.48950273276741	6.1119770056751	5.55360194875043	5.83196040832648	6.42462865818388	5.69946960721156	6.26297726526697	6.26206124909153	6.60851702475659	6.05205084478458	6.61822694567803	5.77383899344295	5.87737008185901	6.1175304630905	6.5107247876463	5.98196629722216	5.58322641766863	6.15254337740544	5.31829169232796	5.95825531149353	6.23718816715953	5.45699590831324	5.92046615755666	5.50984328346915	5.67005309123381	6.17489084391905	6.20172743415538	6.26844279243182	6.14548300274454	5.78852012633803	5.75341039804379	5.99754109600194	6.43303803013442	6.09535518962722	5.92436818854902	6.76220976154574	6.17003109905774	5.64987384216575	5.43232997939364	5.79133216533551	6.84087044481673	6.04383057303781	5.27497306927057	5.64099762573007	5.94502951976122	5.48835241916369	6.49378306841835	5.4250190181317	6.25199025057555	6.28353162403872	6.00805652557225	6.75780274020645	6.03906386588681	5.60648435407444	6.89319713074372	5.64314122421672	6.74122109295477	6.09293862712414	4.92574324972472	6.28623547144084	6.5131205039299	5.20807220424601	5.96265470217987	5.96408553332946	6.66692895058483	5.65304115834745	6.28039138013327	5.89030962251067	6.01822740382497	6.26542121915641	6.41493002699602	5.96165609601538	6.44366430838112	5.89641737491864	6.16328348967648	5.56928101840636	5.48562254671999	5.03328161948425	6.47427490491263	6.4002366997098	6.02529630277065	5.76740119330161	5.79362139133262	6.56300411020012	5.86878604951996	6.17856431122193	5.86572687903049	6.33688850513519	5.87521529027643	7.2500133112496	5.57186078628264	6.84649477560829	6.2647852481451	6.57821738591166	5.38880239076579	5.19970434425408	6.50480680337365	5.62839510788187	6.12680990463995	5.90182113209646	6.71680025849625	6.36545890774897	6.62731455466648	5.87472382176648	5.94157548926546	5.7295036894707	5.19543869495889	5.82007204562834	5.75572854453216	5.75200400045371	6.16018923564178	6.51739184797288	5.82471926359723	6.35972909795847	6.04036700124957	5.8214531107431	6.20201276921174	5.42073297931395	5.78562074724759	6.17529960478295	6.13255565497389	5.68409144681188	5.63148627890125	5.62204934510632	5.92038227472016	5.96881263084112	6.20388203390552	5.9845587023287	5.44615831810764	6.03841230895953	5.57570167089112	5.80783759531123	6.06852049614165	6.03737920153672	6.04846791257809	5.91181176245405	6.45734150168757	5.69256826517328	6.42501580991317	5.64058653491695	6.41745429354086	5.77802409904529	5.7971475113018	6.31603726310858	5.75510036835128	6.52865395712276	6.21737611521589	6.08910101956979	6.17034842839772	6.17851438199751	6.35965554546241	6.96839145063327	6.19273643868282	5.79183168827033	6.16656978611817	6.61229674726579	5.66649933333527	5.01825416206574	5.74024380112283	5.79223411944013	5.255770207653	6.18463106632983	6.02151084880697	5.69960269859518	6.80904830996891	6.00133473800312	5.57355970222369
ABCA1	ABCA1	5.46521437250471	6.00260803116734	4.90868789398047	6.48427036421264	5.53432276661623	5.02544831753583	6.11409149725771	6.11273159021143	5.23003456987141	5.08265971591205	6.0254377218929	5.87066030854364	6.7172337038166	6.42771070290681	5.71009729006648	6.23784354656491	6.29408972614014	6.51581346684038	5.82285890095288	6.16288862842309	5.86825538360329	5.79806658292191	5.70173961584795	6.43575980944226	5.90545335596082	5.94112669956279	5.64351703281436	6.33912276322737	6.63434276519015	5.48514614096455	5.99808132607414	6.49267552208539	5.79900364217476	5.68828294153355	6.00381655032205	6.38933793395156	5.05689566891059	4.94908639201879	5.65102327396859	5.62692316340683	5.88221858575074	5.9979892269398	4.92596191165354	6.28485757938945	6.2465307996106	5.88067607369198	5.77070857115707	5.6689568715339	5.40986994056083	5.03273237492078	6.09566462364326	6.39228651335396	6.3001985740634	5.14863031048502	5.08168507500623	5.63910333560789	5.2862443569951	5.74642553615868	5.09553129774959	5.05424856839269	5.08062308432053	5.43820524097225	5.98407975286241	5.59371731658512	5.76205564347864	5.73836775936934	6.19169221481272	6.02681465828304	6.26407952036645	5.61565156539617	5.35512240031174	5.34722393452932	6.30237380994215	6.37457812251714	5.13263982041258	5.6780488801257	6.08014141146439	5.26251287415914	6.27979344029912	6.43907139403425	5.34685695161593	6.15376768402758	6.06374452904217	5.83225922786244	6.0829459913503	5.45833290389582	6.38856167709106	5.25252948230357	4.20743794479733	5.51506240678391	5.85095638939158	5.97372032174518	6.55512710697978	5.87635410438362	6.2188214086439	5.38099985525571	5.08443681985384	5.43929311657686	4.79942727937318	5.92320956905984	7.15648415541047	7.3506508847155	5.7211975086148	6.13811274574057	6.00423393158193	4.96813649081493	5.90226095368723	6.22485751503877	5.59720941835741	6.2135742536103	5.63051347444198	5.20460402325849	7.10890904446127	6.03121265178009	6.0595740760704	4.87161157262427	6.05545210900728	5.98630963389418	6.22245892253819	6.43957217093075	6.07912520152988	5.54525220658623	5.11886657040449	5.96784653843078	4.91091404632016	6.11694969686771	4.91030242127416	5.34353036428978	6.10154355838249	6.45953727383249	6.35330072373304	5.99362239283656	5.49414901257736	6.08564400851799	4.04323749694444	5.86933344545014	6.08987693150529	5.84924701926692	5.46691665398579	5.42644592792613	4.94091853569336	6.29395841498117	6.10229396317068	5.99520996825314	6.21925051167112	5.4821802595026	5.68061322828719	5.52076351189012	5.60922727573669	5.63441900189297	5.99748676564982	6.40697121011761	5.91538569301756	5.60753466092611	6.82308112665417	6.28788574996108	6.10562250658899	5.7923313730058	6.04474858347747	5.95333804890538	5.4852930481301	5.64614338955699	6.10247443009334	5.62006678180389	4.78978762345004	5.57940027164328	5.80898563096827	4.93132780592994	5.34446159027247	5.57825012384889	5.86962661016656	5.33657812021813	5.6754191151847	6.56271592661179	6.04846628085621	5.79842348706712	5.88941339143367	6.85090148417046	5.77108376803995	6.36707123333176	5.81523279098736	4.78605670292744	6.23945956605975	5.54929987612917	5.82790858205345	5.62439065215111	6.20295671510843	6.33266919256259	5.91145338727026	5.88274472868831	6.43312322378976	5.71240267036559	5.64479030609354	6.19689769542036	4.63780633254719	5.3003269554322	5.4397127189038	5.97405578646418	5.83266843417858	6.4474827373673	6.87855317221088	5.81468488627921	7.08368495722062	6.05004363514519	5.45504588918673	5.14942553455393	5.34958799970282	5.91700924854166	5.75840222279828	6.48001593914641	6.2647885288431	5.74187240077065	5.70288850045047	5.2654645499443	5.28108756276107	4.15969447725841	5.59644377624228	6.07508887834666	5.32099305697459	5.71483812694074	5.92063357704699	6.21843689993587	5.57643405711169	5.99725361104747	6.17563893080856	5.27131035098944	6.33634109519766	5.76510330881909	6.06265528773723	4.56855690491716	5.9009743642928	6.25736986298323	5.65613089473647	5.80939848428438	5.15648977594746	5.92607502636082	6.49548930538648
ABCA11P	ABCA11P	4.40514202722075	4.82094987092637	4.75089317566493	4.08601995600392	3.97708081348495	4.6675442756058	4.114852053414	3.87488538693263	4.84276192025721	5.43753474993705	3.97151096633802	4.55321684193739	3.89054815278154	4.09959059574061	4.09862992061818	4.25466430504596	3.98297190078364	3.90596401749192	4.15000360418108	4.59169297103453	4.24525504568499	4.66432454118596	4.6005628813552	4.38348483175047	4.37606089688408	3.81771080503037	4.04081106693446	4.20353599098445	4.07983945423558	5.83312255922708	3.75869485834578	4.17638518370983	4.3706420351861	5.31861149371979	4.03585573287739	4.00728405586518	4.15771300641317	4.92257666764575	5.07909966438912	3.70397523365319	4.10000836731063	4.66704282945301	4.54036297075134	3.93692817643627	4.40712278443427	3.84301976663016	4.00087227320838	5.01295174951329	3.78980702783711	4.91479953119273	4.59500398345036	3.6420391004727	4.39423607405576	4.08198220853081	4.36582262105997	3.71792632065629	4.55538866253281	4.32254272131829	4.4586736345139	4.60147254202885	4.15822812661667	5.66677917481687	4.28934336057417	3.78189731480822	4.5685873949809	5.16871866763365	4.26708238135849	4.02046375771715	3.44635866570832	4.03103311262095	4.41819706808645	4.32820206246816	4.22159179485461	4.69109991813591	4.22140651747016	3.72459546604001	4.46182621662248	4.48389588655911	4.10077612658429	4.65847204353711	4.44472033621	4.1900015320641	3.86886681095653	4.52871233530176	4.49566631072813	4.31924371115531	4.15841202006806	4.85205780845585	4.33824629586949	4.82342561065385	4.52335820531129	4.15537782311357	4.23415394522905	4.18903785850346	4.33638777144498	4.37706293024604	4.33186716566952	4.45610723280693	4.04754592583225	4.82668662942669	3.94008684945414	3.79370781599741	4.81385303415712	4.05402656460189	4.2898198520551	4.67339454071081	4.16759083598388	4.62949229539696	3.89285815686531	4.15190950615086	4.75918503890492	4.26930685505062	4.11312334267848	4.29343250017832	4.06142104792257	3.95359325616939	4.63884136138436	4.42355670376648	4.51200000361175	4.13945286471124	4.21778569722846	4.296235394675	3.98857105228778	4.37294177734061	4.13120159406793	4.44665400562736	4.92306104827003	5.13836154188091	3.86411250929687	4.72542829246708	5.25186601510964	4.03880032245132	4.55169361995034	4.16220842814317	5.52743182613658	4.31098212951056	3.85324614822004	3.79171197119101	4.10789379578152	4.21317110123025	4.83163472405739	4.19315578166436	4.69287035486313	3.73972884047443	4.32887447979041	4.26718512004692	4.17910264074866	3.93817341396265	4.77134909189531	4.85868218271519	4.6738218292044	3.94636645261482	3.82692391535258	3.93486954878872	4.18296537232785	4.28375172420672	3.93838474924796	4.41004444012356	3.83677592439461	6.00176657160739	3.69523113743664	5.41791097521933	4.92081082467351	4.92559180656261	3.96889573497449	3.99009026395214	4.23579897643151	3.87482711425047	4.58523848286897	3.95372819334597	6.06700761901747	4.4090771079999	4.30891674220483	3.70461404534725	4.04800492879577	3.93027119746203	4.0875500906426	4.08986599369035	4.78222976887286	4.17364379242656	5.55515898750361	3.87746552542822	4.23368938718211	4.06866240324846	3.66029003094539	4.03685221123403	4.7196960215055	4.05575215541875	4.27248784884173	3.90067334628637	4.14471914707628	4.12646707601068	4.46527162153889	4.32499748942675	4.75651961775446	4.14748600519029	3.93004015093978	4.58448543253959	3.88263807703132	4.34690728599181	4.23134250970389	4.48466567429948	4.16389667294426	4.43928361644798	4.77351970173273	3.96534845290246	4.04675557498278	4.23205270881613	4.51688779745526	4.09037617085785	4.44324558556832	4.33797082530206	4.13005294119957	4.68162967855762	3.988872016799	4.86528595012077	4.16877136985507	5.18484553997653	4.27693977609929	4.3558255688057	4.04581861195935	4.31388289691927	4.53111000704803	4.17405242931219	4.7241580520907	4.23536805191694	3.86267060934996	4.49322872819217	3.79064820905292	4.81900465879172	4.13296509178675	4.09214683764415	4.25816172015838	4.42710843456684	4.66251521199458	4.37662738157006	4.06809299400281
ABCA17P	ABCA17P	4.17907814101287	3.93392540099977	3.73457654613763	3.98643887814804	3.46047295931496	3.83153288419473	3.63589327259646	3.68628199839998	3.63696328969348	3.84134715804642	3.40412844187838	3.49976410248206	3.71298401917768	3.45298051934755	3.672491849839	3.7385225007315	4.14508540631774	4.01424446276962	4.19965798793419	3.8050271456543	3.37511159643991	3.79281639420625	3.87063382649296	3.46966517161795	3.78599174769501	3.88875281852794	3.6170614870964	4.26487098255601	4.1836607204743	3.79315499916291	3.86126471763454	3.67079710706843	3.82018558488939	3.94153958384627	4.05051335379929	4.01746742892965	3.72493399722232	3.94862757039712	3.62111940253962	3.68522637334783	3.420563788993	3.59643047855407	3.80594406504261	3.95905061249615	3.5495067238323	3.72393637065691	3.86622559043444	3.45235752181473	3.36425784112813	3.50234952144196	3.52853466792571	3.92937887059127	3.6932803496793	3.58068073465814	3.57796973769026	3.94137523462492	3.7137897559756	3.75559255389112	3.48936568691384	3.5090733042382	3.607686147658	3.68918413562654	3.57499650363722	4.61448891683559	3.81884067176006	3.32955976383816	3.61353809984668	3.71710421778916	3.86407846430845	3.58975042748007	3.89543586795334	4.06032939719058	3.57737926659284	3.55621294833087	3.54275713032761	3.98576180608034	3.80636288670226	3.48843353882792	3.70691514546795	3.64851450352566	3.66831835302633	4.15337117249433	3.57320638529796	3.80105548977488	3.56990430209705	3.45260509653766	4.67481477088828	3.75549531964714	3.76381579977763	3.52372400531556	3.64690608835142	3.77404405042355	3.63094772676897	3.51390497264987	4.46924705106372	3.63778928212278	3.46475459483924	3.76528041397144	3.94021293137482	3.83569349922141	3.49686712756015	3.71738258260989	3.49737935809738	3.82709374813347	3.55986025630838	3.66905012733068	3.96834741448243	3.97084407660757	3.8321595585624	3.47884632565879	3.68976062132571	3.40450997891098	3.77764134967307	3.68103573661228	3.54178945324961	3.39660856738232	3.4349414045599	3.39883215954519	3.39821614190065	3.59928462362836	3.41734384435419	3.83873878637593	3.80401422427655	3.79550753473801	4.17289793371123	3.6165848017591	3.33315739436824	3.63089755402175	4.17445612941014	3.76600015904617	3.83419733476515	3.94481282091931	3.58590236061865	4.23901651120372	4.00780234314823	3.63888464273908	3.75856470150532	4.33247180050232	3.77558608529262	3.64782978989622	3.60578689718359	3.72087054794627	3.41311527496784	3.43696736333187	3.79754553219206	3.88896279396815	3.61175191545513	3.52748914842717	3.6064211510592	3.55700390998155	3.31625225831886	3.63358920157267	3.87235874471944	3.81042950614863	3.60510212072792	3.84182956168969	3.58551268684294	3.72281436326274	3.64855183301267	4.22318704727166	3.84340085380592	3.66925744640851	3.71800850662783	4.2555129932208	4.06997063628916	3.6685419836699	3.83419733476515	4.36248973634766	3.90613065943651	3.60523323549945	3.64448059165255	3.83022644938004	4.08679928151136	3.71711218727869	3.52063961626919	3.35395030550762	3.69655577218674	4.14168728600168	3.78652588696208	3.59872289506776	3.72374615143574	3.61812011453769	3.61419950477731	3.71800850662783	3.62856708730659	3.79506803104596	3.30949920853846	3.83794956666081	3.54953014890766	3.77697616858989	3.76023245431723	3.67965562786341	4.03363665546561	3.95856210699496	3.54942520409907	3.45342117333473	3.91360096420652	3.56585997818548	3.93158169370624	3.52498788624692	3.70489414886532	3.80213945190341	4.40497280278061	3.74144749795096	3.9822112728249	3.64787386279759	4.09607038270189	3.90673227822257	3.89985117866832	4.37475256580391	3.78788183037573	3.87305604649862	3.37628772307224	3.87053817044252	3.4445397270415	3.25062608870767	3.48782044787324	4.05659561033419	4.02212055008903	3.63658392515674	3.76467985578369	3.79396929972997	3.81464001350973	3.99318643586759	3.85015495678743	3.60378426122791	3.55828828794	3.71088040062747	3.94058044370687	3.71904636306362	3.89507138727459	3.70220714556552	3.81423921189385	3.39006708583455	3.83214699137874	3.67417343738816	3.53959870666132
ABCA2	ABCA2	5.29584537714673	5.04301388669268	5.03724517611942	5.21088633717224	5.42551254233047	5.17084365116331	5.27674339444121	5.37068400949559	5.06287293875196	5.11692568761721	5.39995787074108	5.17537963298054	5.33511397041735	5.32508916159293	5.06739922699829	4.89799240986285	5.09448565708165	5.38468337874976	5.22112300942156	5.2106046587508	5.27672824913291	5.11768971267091	5.21536600347731	5.23437803799889	5.00549830582201	5.16282827674358	5.13158432371365	5.38886010307267	5.23197605323596	5.08092753577053	5.44585366516642	5.38159403710283	4.9759743090946	5.13496707027963	5.02051883628986	5.16204380414074	5.42102648100972	5.27910878451003	5.16392686170943	5.12824989086152	5.55394085616021	5.21423331285602	5.04180417349255	5.46042394060392	5.30395903112591	5.44297455841071	5.25399864294056	4.75512822303855	5.41347402420456	5.55664923852855	5.16854751121275	5.2385744925123	4.76011770071369	5.0057085941311	5.14969125221108	5.06292641118647	5.03614882140814	5.18088315858942	5.03023125841022	5.57834912339618	5.42047704010992	4.93147632402012	4.98879355345951	5.48002487327601	5.06214613722139	5.19771053007029	5.25456519664443	5.56717708088779	5.29802533009374	5.09955860093539	5.18636543472192	5.00353113113448	5.20009443191511	5.1029980876769	5.22459381824952	5.41961084463204	5.27392466071849	5.47946095513266	4.99159872647537	4.94060698202056	5.11615883358683	5.07362309240805	5.04228918155445	4.95853361423665	5.37339435956922	4.947554721989	5.15787244544399	4.96408762663633	4.866523753852	5.0756845665747	5.16843898869916	5.0432392690615	4.80890297467863	5.05550589148429	5.22302185180401	5.73334156171788	4.9781475942141	5.07103553954742	4.93533757355687	5.3812290698133	5.1393430806042	5.33115561699579	5.02347174640818	5.17319716024427	4.89823361946545	4.91921816995283	5.40649706730015	5.22536204606143	5.21663653880088	5.10037026445753	5.33305487196813	5.2048726651209	5.48294661092265	5.14438143045216	5.08420973677103	5.3976892946776	5.11603693911174	4.97564496553014	5.21014382565615	5.18136422789231	4.81357854383663	5.08687560424012	5.20111332677907	5.14384983807104	5.15795620134071	5.63356083128651	5.0048087492359	4.87795379643909	5.34040386171229	4.83907055744105	5.03480975401923	5.13708832635707	5.15675380053554	5.26210808573763	4.97602564073163	5.01789960440393	5.26458480537692	5.30895842574319	5.11406721027013	5.04462277479128	5.12571617906537	4.94400617456444	5.16293695139122	5.36293304831275	4.98643615472228	5.327412644262	5.42413945885278	5.25263466525925	4.8112968084083	5.05826436751116	4.98414373740742	5.05172227300492	5.29275448998725	5.24870207415248	5.18185540028202	5.13266148619113	5.35739641624712	5.12094060656075	5.103336588876	4.76208831480344	5.40366259946865	5.07166132732646	5.05173189526614	5.03710639200946	4.80928192555282	5.14316030824009	5.21178345548303	5.06889613804439	4.91907257175016	5.40498316899672	5.33255502731341	4.92038205056601	5.11036430780783	5.29446229102001	5.31469318613639	5.1785341657417	5.12040730148223	5.44840251254234	4.8434806586148	4.92744812849874	4.94835358881965	6.01300479687694	5.22507488193669	5.01993802058969	5.31571564109703	5.51372658779706	4.93214595781258	5.47169051453867	5.00983886951729	5.2444478983253	5.31419123129039	5.1890364463349	5.3381223865098	5.11448642637492	5.071971177197	5.33654189538494	5.12366918977954	5.47669083269482	5.24046332033931	5.18968852246085	5.2286281102939	4.97599752607488	4.84284134438232	5.09132662401604	4.926490950704	4.97966268449936	5.09163977309316	5.09086837128667	5.2889644052729	5.13126518443574	5.25858198208459	5.20253115251798	5.24929862325512	5.40844167613694	5.30271536227698	5.16634176213839	5.20014223656649	5.30773549088501	5.26214475770711	5.48192388334842	5.39034745395448	5.54971902717056	5.17458691075444	5.53815781020288	4.89114666370752	4.9992866043539	5.89738450133004	5.33954264156683	5.60732817229724	5.1156764298972	5.09509443596838	5.2139041728255	5.39345614100791	5.00526607444119	5.00687756983287	4.90888420089424	5.25264421295236
ABCA3	ABCA3	6.38431013240476	6.31556573535056	6.07558000671293	6.35694364405	6.18586764691092	5.95170055774094	5.62460274413966	6.02990196775406	6.39087237644261	6.15633613108345	5.69734062807178	6.09503889346962	6.12850821926856	5.77767021765142	6.29046775858328	6.04354280151826	5.88296969410154	6.10721116225878	6.13111486765191	5.87008656754841	5.99258086781808	6.20511792656979	6.10315878396543	6.14504879020389	5.8425844045147	6.14299503938265	5.92631535138196	5.77108772516734	6.27626612350831	5.84556197336174	6.14882449452056	5.55177295869751	6.17665653020031	6.34066377456476	5.60830154784801	6.58136016955342	5.96377547732818	6.01881166938597	5.39354877960702	5.75624497793389	5.94675626678512	6.14809855407256	6.199136632632	6.15574945967852	5.68754986666778	6.07663891213678	6.09973818414647	6.17047616678551	5.89216112087487	6.31650515134279	5.92997548302037	5.9028531440581	6.0996150902698	5.89269773895301	6.17489359428667	5.92123700658633	5.87718338052917	5.97938776381587	5.81582647824957	6.08436716487551	6.19812113255406	6.15500535627855	5.84144524635777	6.37547254200223	5.93554371900555	5.67921460503189	5.81544290047725	5.74112397045228	5.86195054318853	5.72325858486641	5.69567228073176	6.52428325023521	5.79763434887052	5.83981190476318	5.84567244281993	6.08673889416373	6.38624766123121	5.9193940602128	5.89321800209569	5.86886254808486	5.68980336394864	5.98987551501762	5.71778094297556	6.21820574372599	6.03990539433446	6.15457926288475	6.5267289607505	5.77443857320329	5.917029318018	5.56778232759962	5.95000145248078	6.46264968019913	5.52829765249592	6.06366276056679	6.58871443672126	6.12908541479514	5.84945992777962	5.99258086781808	5.93770837668318	6.32018795443759	5.68660935856954	5.80773912323034	5.53758093260908	5.76690099301505	5.92719978007155	5.74949374278709	6.0022397409968	5.85095767529027	6.08859541828774	5.87890004861207	6.41654068538144	5.50734273539278	5.49281537208221	5.75108758039806	5.89014704847751	5.84084391155099	5.87785165309547	5.79815805751748	5.60591833148755	5.77948421482703	5.61224897004303	6.08180669535003	6.44119904804561	6.36509825173218	6.29381845340233	5.57533290009852	5.85944757800786	6.28656457019912	6.04699686589549	6.05913371420233	5.96877710432844	6.24846622723215	6.2507274237545	6.15931042349664	6.16920014205848	6.03730062021365	5.83200129254933	6.03018586972774	5.39301115184269	5.78482176131425	5.83573860794215	5.81481893323505	6.19209703312018	5.81648317660573	5.96706150004156	5.70188321876061	5.84706064494358	6.11963011351496	6.03563951235744	5.72261257348918	5.87467249583864	5.77701904840433	6.69821664069069	6.33678843424395	5.68876398099274	5.61267852349859	5.86849098443366	5.70392708566424	5.94480484613962	6.30237012288582	6.30338379288538	5.88512787523226	6.05099769362979	6.35694096994771	6.38252378933035	6.01352183881946	6.31922521971303	6.23603964604851	6.06789958416657	6.04221063612829	6.06859881587806	6.15172858967959	5.95032637687116	6.22187871218376	6.26290846150103	6.30729014834768	6.25246489609583	6.05012750118805	6.18718069924031	5.64696453413366	6.21698103227311	6.29301900445624	6.40610460789792	6.00901107334588	5.88648930333351	6.33310721888543	5.93715488532502	6.21833110548314	6.17212849126235	6.01268030503661	5.6738284523474	6.54078485672151	6.14851583276978	6.44644469349937	5.61233375903911	5.81590726550265	5.77639510290118	5.57967430745701	6.25590798028917	6.09054578748086	5.80814685888382	6.13246878552048	5.53394274629056	6.0439714456494	5.59337592128749	6.14033731074744	6.06675112760392	6.11480359376884	6.22081227597546	6.24299691937847	6.14723437665952	6.02630319887031	5.92903003222719	6.4739391794899	6.05322734292466	5.67569768509198	5.64504591805406	6.2186826350623	6.43487664791275	6.16927767857342	5.99131796838057	6.15271521142673	5.91986169292869	6.24299691937847	6.13462625446936	5.73929957954947	5.84738491513475	6.13714428006959	5.96382749278895	5.6706672727206	5.85269478668248	5.99153190048793	6.10456030768571	5.94839671593105	5.83911654669686	5.71236309568059	5.75935098783415
ABCA4	ABCA4	4.09918818180439	3.82126028864827	3.84520150020054	3.74255988312861	3.84100963358657	4.03372878052218	4.02397873467281	3.97696501145703	3.71293377620321	4.11281363872069	4.09259546342246	3.8144293375965	4.0154727352346	3.8703889439409	3.91190017819969	3.80072062494372	3.96718938283031	3.8297111404065	4.08162520427372	3.71510716686109	4.03743594684687	3.90186838298778	3.90370469783149	4.03765224678793	3.98533708767787	4.15118853501273	3.88960378392496	4.32675082551807	4.62343417682402	4.0011795465701	4.05796649941625	3.89168982599196	4.00559273666913	3.74044843081827	4.08290469354003	3.6353999487553	3.67746186334185	4.05919529401084	3.85859405872732	4.03283601436824	4.05179347178484	4.16987851056283	3.93607246072655	4.41036487739975	4.08775536275867	3.97611483671862	3.9754089937172	3.75376802904082	4.59561428579694	4.18514705062671	3.80553620100335	3.7886611150291	3.9086333899118	3.94158355387355	3.82167369434434	4.0900845245849	3.96453367507782	3.9346465700732	3.93658416132402	3.74960692553536	3.95996291364709	3.80990976351758	4.09008097316007	3.97939703600028	3.76058075378073	4.40160795489734	3.98474365348112	3.94402809470191	3.81652286339746	4.09684194716858	3.81570058068234	3.99104719277679	4.05735171121641	4.03964893592841	3.94034926049992	4.08163616853011	4.23975770553258	3.77427464446948	3.84277242735601	3.95400345742488	4.0938961670229	3.99409124584314	3.89336903628326	3.80553107681107	3.86289052164101	3.91444098888663	4.16832991789023	4.00607433174403	4.09697365814015	4.11050831369499	3.94930596891388	4.27153916890172	4.00796978370789	3.84827242724116	3.97750474355348	3.94598251820922	4.16504370372356	3.91984370646681	3.97775328729026	4.01553623284949	4.23356972695581	4.06950199931144	4.01090600632126	3.89468681450103	4.09684599263633	3.92986607089992	3.77289052098931	4.32321436496759	4.09028594207502	3.98009376081049	4.16959711777298	3.86467226679702	4.03261648279679	4.11290672320465	4.0312886066807	4.14434369717546	3.8967686324847	4.01771629154242	4.22214159597857	3.71925415009754	4.17150205676094	4.0860619691815	3.97804703870946	4.12269679959526	3.91547640326593	3.99751987755658	3.9266914536463	3.95960045844008	4.17193884863995	3.799518989743	3.89190671919224	3.98789568924169	4.10920833192237	4.06804914571695	4.2645305895642	4.23672105840871	3.9109608031155	4.35264719241924	4.11565032371789	4.06637683795467	4.02870820851658	3.85501641523562	3.88318511302834	3.88047564922516	4.26357730055583	3.83882517431397	4.10305506550251	3.96858965751784	3.76578636269959	3.89890695509825	4.33644375688087	4.01755834579073	4.23219380496296	4.14300067039853	4.05862488727811	3.86452419317801	3.82322571757524	4.17430287651303	3.6731585113053	3.73583373263969	4.02885472444141	3.81510586389023	3.85178270442511	3.7621288500557	3.82467649450981	3.76006220502921	4.0844367250269	3.91344685672604	3.8207948161669	3.59942961613027	4.05535642314061	4.05280444462436	4.0651467030104	3.9982813872331	4.14883329638912	4.04733190730206	4.18278485300506	3.87587758292037	3.93924669605745	3.79832555765111	3.73068889826794	4.04165617282539	3.71873337110449	3.92817830043103	3.93367654774392	4.10359195037471	3.93925008160749	3.83384692891309	4.31432260416086	3.90226834298125	3.9453703620017	4.06229038541777	4.24215079595299	4.01198244646506	3.71534957558633	4.10141195217882	4.04810300642177	3.73484256680867	3.85875288754451	3.99423355254206	3.92658089208521	3.92998270222544	3.93295213504948	3.75753635005516	3.90459623704888	3.83315573256112	4.02426176809125	4.01951625750435	4.07562200698144	4.25215764485552	4.05388309355854	3.99653472260449	4.31720597508035	3.98077181611517	4.14163709957464	4.06913298380224	3.90873552400568	3.85335853940804	3.59601277634303	3.89416697816542	3.88368654325392	4.00439872041884	4.01695289078183	3.91767648141433	3.93755710174048	3.86181500387855	3.83323119906843	4.09063152664555	3.85263378384328	4.43149156478694	4.09867815755993	3.85497188638043	3.88561984102031	4.10009809227382	3.65130919233558	3.74821410113505	3.88659589283437
ABCA5	ABCA5	5.4486436030072	5.86292829806273	5.38248481413838	6.11420293114542	5.33647565884224	5.9743712902732	5.82879201257009	5.20492985305858	5.93282748703559	6.46723499561664	5.6792636660302	6.02292674543071	6.21751150537524	6.50964319737925	5.69558820321874	6.45375456441518	6.52463918879508	6.03657834191326	5.95115768174775	5.46222283343827	6.01391082854568	6.62327254687558	6.61708016982151	5.94730972622505	6.46908719143982	5.57156702460348	5.43979267625137	6.76218575028529	5.73186551204506	6.37796407443745	6.5145092189507	5.54292316748503	6.62142378645206	6.30421483557662	6.12745216384081	5.86903625247632	5.74050095025811	5.73833614153371	5.91585481073703	5.27597972280718	5.59136003461274	6.08688409210374	6.12239248138466	4.88493634032032	5.4634077155374	6.11714957211636	5.79316920064327	6.12774825780824	5.63088854317197	4.09180698939088	6.21648593839401	6.31688657289488	6.89269305624721	6.26840154336638	5.86649904680474	6.25357531477471	5.24208798142604	6.83157818611062	6.53554492953383	4.9412076667086	5.27436679497319	5.78771392856256	6.55964647344251	5.22164107300537	6.65965935019943	5.16505304778851	6.39154447678169	5.11425981216283	6.12902973585236	5.31905896145611	6.40163412094812	5.69938463675748	5.88590762945196	5.14729036247635	5.66392071033665	5.31539206564835	5.82865758015846	5.02431635809572	6.45158636761596	6.64217431730229	6.73258483637348	5.72185203043193	6.10827443887118	6.4692785922277	5.70998677218838	4.83349836355145	6.13596192868656	6.41210889621293	5.91044680525277	5.70151883854377	5.82280193584922	5.79730180687319	6.39915947792528	5.0796770763142	6.78187280627587	5.38428481429651	5.41429942347887	5.80351187166351	5.58251813868295	5.56198299836498	5.73168547857998	5.61420869348487	6.33754783443905	6.50631029914025	6.19583812961065	5.91198770895771	6.58367814447186	6.24471075615917	5.4973712724268	5.93095314488594	5.48884026527917	6.47649929691354	5.53521789926528	6.08031444214069	6.06655318993299	5.90268597927071	6.32449788774785	6.18055814795178	5.85148635612705	5.92261011264697	5.6133789619651	6.14245013554954	5.36986508286012	6.00212232779064	5.75096884257959	6.31925669841612	5.89275305336301	5.69673600391247	5.78322393399307	5.91648255267555	5.8225983024724	5.22198921802256	5.81266896931192	5.88755501429187	5.57707250304636	5.10595593103556	6.31199217888705	5.48716059495871	5.6824022257122	5.72454110726858	6.21065157452691	5.56410755806012	6.36775600065305	5.47908657916367	5.91294430663995	5.91606654512281	4.9775082680419	4.21526124784084	5.65908130978941	5.91657317883544	5.80300877177077	6.17320291395553	5.42334380267896	5.79083710825157	5.71340810656551	6.24513345670095	6.09151430477525	6.34417051456607	6.02532249642276	6.23093414694877	4.87975275770186	6.40871309757099	5.87263082317707	6.22140206788051	5.49964583965549	5.06651071129793	7.10341118303878	5.78417151021647	6.52605967724022	5.85824822293817	6.42063420378058	5.37353117550366	5.94976305520973	5.42450538449548	5.71053416718928	5.91537751162287	4.69603550559461	5.4012330633102	6.6354367112929	6.64410703743752	6.04370110815346	5.12094386998377	5.70920797142115	6.13715414426336	5.79377587395915	5.27579635000109	5.83952561900572	5.13618114596082	6.2960135546125	6.58155166531345	6.19579439131215	4.73100339602828	7.04085564679446	7.29215538571712	7.14212865822909	6.37958424031826	6.23366391175419	6.01523580985998	5.75481976013532	6.28496372856193	5.70509937014321	5.84545842703803	6.30457469372642	6.13896122960902	6.11120783766186	5.99357087752064	6.19201001712736	5.55568375108418	5.27946872721263	5.70765005755001	5.78443511479325	5.88448259194306	4.95164465719371	6.84753318876193	6.28652173692274	4.41545428533748	6.28221276007821	6.90211134534478	6.25464647333421	6.31029547937155	6.08789590557583	6.1810317007937	5.53471145628796	5.69458505059623	6.33596995586626	6.38339946051	5.3211627497809	6.3398098234919	5.67368121147712	7.28018147168836	5.39471656524356	6.43275583164495	6.39981846932291	5.86041487318226	6.40431917125917	6.25013412449	5.68416024603588
ABCA6	ABCA6	8.22453614747965	8.0395257891624	7.08592010422316	6.97545330066377	8.04480455397277	8.65023562365157	6.57074101023731	6.1985390557418	9.21976595270875	9.09333306953588	7.75407615427258	6.47724738981491	8.36771528796723	7.11963085891061	7.66535825801121	8.30037920092151	8.35681037967716	5.31351693199089	8.08110760843756	8.87442200049185	8.26739967926298	8.63077842281097	9.41862188269121	7.49175414613814	8.25612115370541	7.00797538554552	8.66231190352705	8.34319043776399	5.48780432677458	9.17362546897886	8.04154662590471	6.47753711442153	9.07112133597846	9.92971565010284	8.4895999821979	8.65733479950779	8.82388237141249	7.11603554888664	9.11602492451793	6.23009807895797	4.59023013594291	8.37730087529541	8.87977108685791	5.74727207862365	6.92440463614816	8.86800617269992	8.43133982188539	9.46957855650149	8.59404444728236	4.67536416903501	8.92026241944352	7.99800766539173	8.77092011968629	6.44993198943121	8.77191717220225	8.43496336732706	9.16313652468094	8.43790730416201	9.61165211168263	8.41098818785452	7.56132628759221	9.53129352365619	8.24425484434527	7.06830863171843	9.14422242290713	7.722784152787	8.82692000556635	5.24169955293922	8.27728529979719	5.94772279130748	8.60179282629528	9.35857226810607	7.96862830527575	6.63045157815407	9.31902629435654	7.79974231984351	8.94493139884262	5.32120679353309	9.09694212586346	7.96994574878329	9.06773943396383	8.37295710809089	7.78861084837868	8.9521205466329	7.44542707550007	7.16149204685777	8.04443926726197	8.86091610799833	8.80834811162505	9.58012445593691	9.02446532121879	8.20127492909807	7.29847993707688	7.76506238148074	7.9006610823692	9.25854079789436	5.78569399595431	9.44160985677391	6.93701781499601	8.97587539828746	7.16400024892331	6.52897880223373	9.00114795768052	8.89788197486371	8.37410165556371	9.00688317864237	8.21888933262402	8.85118113353505	8.00394329928725	7.76943202937308	9.01653654792585	4.75098797876469	6.3233705815696	5.00614924773129	8.85053944919655	6.43434710476777	9.00987488890967	6.87368381374837	8.15187881432896	8.22968766653093	8.21051385180625	8.83653885819886	6.9454457444182	8.92228935768559	8.25004727693837	7.93930762132144	9.75163703902952	9.73135385159672	7.45070032566404	8.89719989772038	8.41365125851268	7.46713398008897	8.54791342001238	7.60481707653171	9.26307170242278	8.38991636076869	7.85252200326842	7.58376365031155	8.31227645968182	8.41627572449838	9.18717179720295	7.61102419704022	9.48219137837886	7.83861633185055	8.86163183136641	6.0997406536492	5.85277579196233	3.12543577976454	9.49055020597791	9.42380867181782	8.44192754267234	7.70737398342712	7.20327455311672	7.45272325647994	8.03925302459414	6.65630770765532	6.02412196677698	7.47435339936652	7.19819666084319	10.0497046502229	7.83212548946773	9.41015624653209	8.9321201872433	8.453353830689	7.69999953952707	7.7776523090004	9.24567951024141	8.00871806812521	9.60510510561202	6.75165683019673	8.92479059879	7.98199460541485	8.56344929073863	7.63678862516042	7.74997436373846	7.68144914419529	7.31758070191331	7.98924069752512	9.4641640269739	7.49530483235598	9.35267353885704	9.36474904430291	8.3816467178255	7.77024737650379	8.62550928834044	7.25396043036229	7.95709752425857	6.78274839995265	7.98708073579456	8.95304672127783	8.56462127137139	9.61064647999248	9.32495214548142	8.78204276303546	9.58091548709706	7.7413583702551	8.11440553763893	9.2655091503942	8.40473624338059	8.61152923509286	6.84867782242201	9.17952316028531	8.1149465732862	8.11690354138437	8.84987992664393	8.75274783495876	8.69584501784492	7.67721767216925	7.74619371167522	8.13143274604087	8.14958244315433	8.16495467086505	2.55621638726425	9.0287150198293	7.90671539211154	2.82616324008201	9.03179705276179	8.68323809186869	7.92840352320007	8.70100147187734	7.84802977704364	7.82397058383131	8.57581533213031	7.54635709161077	8.13283586956589	8.19481316600118	8.26604719881004	7.97203838694357	8.15425912533113	9.55948192336934	7.7978579024053	8.2487105248263	8.5988597881804	7.97033296558368	8.88884845778039	8.38956104540479	7.21219665071018
ABCA7	ABCA7	8.81081775858002	7.86248244795221	7.70502304806017	7.59632799860859	8.08809822781756	8.22016820981042	7.26935202683272	8.46779247989418	8.69315765498746	8.80637573652756	7.75529533347209	7.79134637366504	8.1420869483556	7.44450903201214	8.01929595797624	8.40081217738264	8.21449607143046	6.63957353262868	8.0872079438395	8.87166196744214	8.65869824261036	8.59559689465763	8.64550678857935	7.79335629818547	8.16876424436973	7.92531059375855	8.34440073091502	6.39964185182551	7.06666588190647	8.25871028894511	7.20965808109224	6.96235720971237	8.3050767544167	8.73164376617473	7.44932915071908	7.99363340025004	8.08074115382157	7.99145703897368	7.81992219926606	6.69858812643378	6.18687916335281	7.63892878478886	8.46068501208041	6.77028773120087	7.73021385147658	8.18477757037491	7.96627113695737	7.70417350320388	7.99750937981067	7.88142226013871	8.44432216718982	8.16424891242075	7.5656169171977	7.7511062266324	8.60582050306821	8.29085146130229	8.81314311342864	8.48671292081356	8.19929055993133	8.79901292399921	8.08823016496463	8.73129327618462	7.57590957022462	8.24605196517869	7.72205041284197	8.22292018740848	8.55786014078168	7.83657646318502	7.55147708458453	7.15011033823109	8.16810833163045	7.66962768234204	7.7555536049792	7.85501445178154	7.75885591904036	8.95049232216824	7.65191707294623	8.27605437567161	7.95809084943103	7.87072591623216	8.61920747868198	8.36075149282446	8.21190353756954	7.92586480225666	8.30015235670063	8.69877081625381	7.90635732691422	8.49822921421245	7.39604893096215	8.23908626830913	8.54987062671304	7.87424938483213	7.34353375802238	8.01045751540718	7.45534539311661	8.73157254538273	7.4465551048182	8.33000790511311	7.96825892517006	8.79319062581395	7.85422351794752	5.84575858082085	8.41794834110953	8.51126178811054	8.55688833195853	8.55825040829799	7.82613489404109	8.9705776167377	8.99534787856269	7.72047515722307	7.79781659768496	8.73899061984132	6.32392398787938	7.55966454738839	7.8599594743402	8.14100801908091	8.11846017814575	7.03726386636482	8.10655826458922	8.24926583349484	7.77462043203026	8.2925550606554	7.88820969135959	8.28070956671718	8.24669226048744	7.54304901395288	7.89511519435822	7.03433110276027	7.33591750772418	8.06414346953564	7.57114953168734	7.8648171582715	8.14315605830134	7.88345913173882	8.29078064281129	8.31177450974343	7.77432950293602	8.21635079910937	7.87736424216687	7.66315318716536	7.97256738100498	7.31584228296361	8.74435931539673	7.4669314639807	7.99284846826696	7.97943454437403	7.68538194818436	7.94921823099427	8.33009898893296	8.38256867029601	8.53788272874777	7.33161075178325	8.21536878015117	8.30121724342294	7.91331901584853	7.83064334067321	8.49392165813765	7.80539481596244	8.57895437603193	8.49558153003853	8.27597271811171	8.0060329459149	7.85182978806059	7.09420486644645	7.77298151516533	7.95710619739145	7.85027237412985	8.08682798050061	8.30910160682945	8.75970414935167	8.74642171053625	7.14925188596639	7.89551864038889	7.9835616823086	7.6363455827297	8.90038403928851	8.64150528183817	8.29277106492646	8.10851164028444	7.38934505444414	8.21452700207427	8.77525776790013	7.38098662789037	7.48435482478228	8.81823324381219	7.80443438581225	7.80862998004817	7.38873336939541	8.23907449928664	7.93003582355404	8.53189074092478	10.000999595538	8.17922586417923	8.20740270619671	9.28930692841374	7.61951350191329	7.85250023702776	8.08269358669646	8.36103862294758	8.22737903650031	6.82633292995436	7.92065844968334	7.9091975802245	7.51518194519079	8.32156879960004	8.06909290893755	7.83966650267414	7.47091225939704	8.31358519460298	7.79568272425058	8.22737063351235	8.36198413292676	8.47427059063595	7.95969196724691	7.9780897437886	9.22068389017533	8.52245061738293	8.203676343634	7.5427674192401	7.93798948508398	8.35233096487495	8.56470153454836	7.88826154921573	7.82788405223814	7.29887909083374	7.21287584018444	7.75636189002464	7.26025346196355	7.91135665304643	9.4892939409171	7.9834209365573	7.55192585310613	8.10341308412784	7.10336879355313	8.81278006721054	7.34683250047755	6.91783867127113
ABCA9	ABCA9	5.08735731964634	4.67199991590992	4.29236149684403	4.13054573441013	4.39963672220599	4.54268416045015	4.68455568455908	4.33487236266327	6.12018135491197	5.1842766426544	5.11620612777943	4.10924737408434	5.31617621000376	4.39682058952324	5.49365508520293	5.1071535818609	4.35163742320241	4.58764305529895	4.8933507287677	5.20234049739583	4.3788075298768	5.84714486651485	5.64061819668501	5.16967400674645	5.03894366252189	4.41498615002221	5.72296977359116	5.3472088087153	4.86754220219378	5.50260171613764	5.42062479032903	4.86315727816585	5.87037180686848	6.5633162456129	6.22241004496197	5.52961913349891	4.96870598180142	3.70184106017693	4.80003904066324	4.67069249334482	4.34212366757357	4.95344598033062	5.76501837735123	4.2401876147168	4.16316020290299	5.31621580850365	5.47193198503677	5.15209657670335	5.95726381560236	3.77309457267216	6.20919979263445	5.26181176529014	5.89838434537024	4.71894606865641	4.73679387408546	5.98662033136923	5.97504668415672	5.84046442602765	4.69686248316165	4.27810092390374	4.83670545095387	5.02598275918136	5.04845134715299	4.61964350671441	4.96601458443739	3.9770108547107	5.65061018361957	3.95391468290012	4.66645591458456	3.76209034054352	5.17974828756819	5.20607140768403	6.20143507481356	5.26153685629075	4.94216967821416	4.81518387531832	4.93927930843143	3.90212063664159	6.08581604755055	5.48157651297382	5.60117678583738	5.21097878435896	5.34617467494253	6.04020484628565	4.89143067935752	4.6843114092141	5.34883761697315	4.5107833696385	5.2918043315798	5.27446565365158	5.67003510671473	5.19227775066122	5.05333157469906	4.29998103309856	4.6130271555037	5.60355963627903	4.00947439590175	5.02719679395971	4.70616082180636	5.30414945348531	4.5923707526068	4.26707608896168	4.78020670052313	4.98771781476255	5.65189182528421	5.42769349289569	5.15452003736585	4.85015861944197	4.26636009051102	4.7995160486556	4.57119673890305	3.8137345223459	4.38182353885459	3.9704760146692	5.24663835860934	4.27235347109534	5.21568910608284	5.64690326072964	4.80213833748839	5.02221943345559	5.80711429583286	4.7603867762335	4.5633932973039	5.95541332980632	5.71017639440026	4.68501526469909	6.11604790711946	5.18000313232732	4.47515146516561	5.55914201453606	4.3406667468453	4.27753332714645	5.58333435512379	4.92163927012947	5.26069363315064	4.66179104443608	5.23012274728455	4.05987033382288	4.93086299127104	5.01534939482021	4.95217840412426	4.75594361530516	6.03362338846609	4.75510137323625	5.59840552445919	4.0210711456934	4.47754937136729	3.8801839164998	4.96010175743609	5.46557950108522	4.89020691191569	4.54752409589275	4.26804208117665	4.41289991204795	5.18851757551373	4.0362272726242	4.02250300036346	4.2775455814777	4.13061613728824	5.2783464242107	4.76684026315132	4.8181239794387	5.70405768604794	5.32795060095463	5.04117030301941	4.13626856710098	5.94878114689864	5.53021707205907	5.51634089674688	4.35916117039152	5.06461711456316	5.69512497560134	4.86078083986721	4.23919089158749	4.42227797834148	4.23087975992048	4.53941334223026	4.90015862994842	6.33687391571342	4.40822987089817	5.76746430859768	5.73430540370092	5.14161920499359	4.66084207583638	6.26658065839424	4.40142392791553	5.26485770149872	4.17938216415385	5.50285246193268	5.78918456810014	5.61308443489802	6.67918940710497	5.96028607394539	6.46292834435194	5.63980132572418	4.64750736531214	5.18701416541362	4.94889485906914	5.61445322272616	6.07509662969361	4.92076716292151	6.48360796039874	5.5046936895651	5.51103738058374	5.60901809092764	5.80067438004069	6.14415337839952	4.72437585428588	5.23218219887603	4.90851101055092	5.29112838963094	4.87943909459074	3.89975507018665	5.26947472203365	4.5236137862166	4.14382952624783	5.51499477257924	4.45325666160976	5.27028254302846	5.96274269876849	5.07146071615796	5.00009588446891	4.82271775977848	4.35805861592622	5.72090352173983	4.85994353366279	5.19541372906041	4.74960221010752	5.32480582439676	5.53385370042202	4.40597937902657	4.78071500988904	5.8029950075847	4.70459784240084	5.50883856353446	5.51182173010714	4.97087231668966
ABCB1	ABCB1	4.10457801656495	4.71428930038864	4.14256543286522	4.2509437225141	4.43327131402181	3.92966845319482	4.74821394674296	3.9403597304639	5.03780635944966	3.82512362507799	4.6925369609214	4.99833439915084	4.06919184123772	4.41294835561849	4.71380214825908	4.30599265318376	3.87275758280397	5.38524414838284	4.31566423324685	3.81753165493033	3.79531972204106	4.56457829228	3.99163438153399	4.25064224988912	4.52994886480596	4.05091909865052	4.15700967001839	4.1687177754972	5.1582313815198	4.10619765117362	4.7459532153589	5.207329238962	4.10568604327264	5.10276734336014	3.81439941655206	3.88239745257387	4.28646887053544	4.81888106374862	5.18781739317883	4.92254759325622	5.13788236815072	5.61132881226995	4.11103594071257	5.22209561267756	4.67283598706157	4.57119761590392	4.63832515116052	4.07397624809529	4.11645081196249	3.71077975147871	3.76052008220368	4.82641407408804	4.60620558827584	5.56977359211082	4.06749754498293	3.98357837093862	4.06170009241632	3.6337993457263	3.94798325740091	4.3240610525875	3.94939051643146	4.31530668585932	4.22804280516897	4.35748460226657	4.37766842826426	4.49420204907769	4.23520369530527	4.34570352688937	4.24864211577929	5.16349917549224	4.20020463683406	4.61456884455616	4.48005262291726	5.17891831827459	4.34527967668937	3.99494909140417	4.47310423437188	3.75992837203344	3.81004206764724	4.79057047167743	4.58884496184881	4.21395432675964	5.21371027955761	4.25024485720031	4.37089078088601	3.85129513999272	4.1899375647091	4.29874387970641	4.57340580665001	4.48877897654778	4.30629023194389	4.5358950733096	5.55077356876374	3.56907593815942	4.25314816098071	3.91248287332628	4.86035578685118	3.86232857539047	5.39278591606044	4.34501257410034	4.44853142452788	6.02999513379954	3.85574058090948	4.07718877394294	4.08071053435659	4.29269280957493	4.58694085528891	4.2391768596529	4.28658462398482	4.32524133557511	5.04733907044448	4.15137808166079	5.47693249974073	4.44500489999546	4.48998488699632	4.42108990517496	3.86303299181827	4.75693087540681	4.29000686037453	4.08751446815959	4.43360460960899	4.33557673895359	4.43738627835652	4.51203432007322	4.29037882019877	3.71816299819822	4.3549186060986	4.50957527754558	4.85173823641325	4.34536451369221	4.51164512178759	4.36520114149672	4.18461267447304	4.18478664789827	5.66920258559006	4.32761028127888	4.29195995351118	5.35395172210919	4.7608238222908	3.86919501061007	4.27334561001777	4.74018790246587	4.26782793181494	4.11854683564633	4.57970305905393	4.16720079526771	4.70795211066769	4.09173799925231	3.93565370437815	4.87386294652317	4.24010080728981	4.52982987028092	4.5799524435863	4.47020049386441	4.88667429700023	4.27013325379038	4.22100023041953	4.38055927924947	4.24266190715656	4.79952841320303	4.16613790052424	4.15668694684195	4.59616197871347	4.13982993982152	3.86176600410179	4.3464242037113	3.87885958522633	4.67303057901574	3.8380809153522	4.36338510614876	4.10547972944415	4.09801197756081	4.66495187568957	4.49727024004974	4.29318244477986	4.31682105977074	4.0244121207576	4.30445678279805	4.02734104649514	3.78851294258027	4.13755196995171	4.61367665028233	4.30854513162561	5.02133709734343	4.15478101113324	4.89176914891024	4.20496135153048	4.7320960804718	4.31133406543049	4.9635166176093	4.43621753878592	4.10560092983668	4.30262929692578	3.9260393137574	4.09960800280229	4.95698109702962	4.3316845367567	3.90447493618763	4.57438249174419	4.44129059089798	4.96952701251693	4.29618753455963	4.90704193391749	4.31338677620926	4.32374464574049	3.88565928575751	4.22854641645615	4.31538897649479	4.40083665681501	4.59989615057228	5.01202283784864	4.428129192909	4.25523369753363	4.27198976487216	4.13673549641424	3.99789737445262	4.63402498203875	4.38408966909055	4.10368393524437	4.19566451267554	4.22682976483777	3.92569617718638	4.45118535740721	4.12588705792153	4.56106781996732	4.67521867093374	4.40631505035378	7.10381145286188	4.61274251692724	4.35801734673655	4.45525140106094	4.06771753056888	4.1056075420773	4.39190276863853	4.56427305478713	4.30503085455161	4.8518856081291
ABCB10	ABCB10	7.44670889654121	8.9333406541316	10.6589140982119	8.07951687466173	7.56366116311431	8.26371987996694	8.42023327768445	7.03233538026819	8.06086197565918	8.22291402281698	7.63291962082656	8.40690255116773	8.38861620973232	9.11821006008409	7.77726179143432	8.65192883710031	8.5841253372844	8.71952701683723	7.74895082943097	7.66128380742686	8.07119396237538	8.30981452847871	8.27746104179419	8.23283265444342	8.51778838422331	7.33555361774204	7.88009906042969	8.84417000257413	7.26357049776307	8.20302453997584	9.7201424432242	8.0229615293216	8.70426547576326	8.36236012838721	9.0602558968321	8.69851578310047	8.27132722783955	8.71819256028437	9.15159353740836	9.04453674985642	7.83011600677309	8.45847493996039	8.57921543600555	7.27653971606069	7.9663411903221	8.9675796483803	8.24887119580618	7.97477008254469	7.08728509134994	7.43576119488028	8.62009112090709	7.71182038003629	8.88162764442297	8.61265202898031	7.83153886013795	9.0284735749621	8.68533723901845	8.16200079021293	8.37281452733973	7.45322834984679	7.50609229654681	8.3584293549781	8.97184271451513	7.42025434454203	9.46518793232068	9.76019114568964	9.10630047341467	7.07320586176615	7.93412689194541	7.20921357876313	8.82168907243279	8.57352580566557	8.20240891538163	6.68096170809678	9.12111323833057	7.81820737360113	10.454470772587	6.83707525637699	7.98123166692521	7.76173941380277	8.95571504805313	7.57076735309109	7.88876916843869	8.29282950152822	7.63771777732529	7.2271860016197	7.48863116002341	8.16374059128414	7.07572794643432	7.97916110416451	7.67304394528299	7.48297378705204	9.28459636368772	7.81495005475456	8.09869617606074	7.55019947618197	9.74029588596871	9.05249756609666	7.57095457575443	8.58991382928279	8.13073016963895	7.04716769012812	8.27559370192537	8.75638590467656	7.84325263391199	8.63315186790857	8.09110576252848	8.61136115206481	8.53364873246836	8.27384915021635	9.32121502530719	9.11114068191629	8.50818762445313	8.43017776981472	8.92493171651307	8.46047597529927	9.94891341302208	9.4306126188731	7.59137178906861	8.29164689131032	8.73708617078174	8.47593369506937	7.62988770310774	8.98981484710696	9.02613060279047	8.60169510102337	8.91666296117693	9.66297898574076	6.70973425644907	8.73945406103032	9.72826750136183	7.54474796298643	8.95909773518477	7.57128510561125	9.49977575885347	7.59399491233492	8.36300704547181	7.19581182211815	7.20447645298027	7.95812860949821	8.31111348813168	8.68514881373595	8.6963209333672	7.95108378766149	8.36791510041469	6.93153384181854	6.45475573762758	6.86790996191717	9.47725417857512	9.1757609098407	8.25898900392609	8.21640976818176	7.57132160271775	8.42117654836948	7.94573494144218	8.36569548476729	6.70545199314202	8.2659480364906	8.52267866787369	8.23505947982166	7.54485921311977	9.61204768851785	8.51074439827453	9.8099950638615	8.28704445564714	6.9143352571427	8.62157376729099	7.43711786024386	9.45978801649895	7.76647919315328	8.87248079561239	8.00454752880907	8.86053013334129	7.91133724612913	7.37441612337363	9.1118408419697	8.00085413745432	7.64819617914536	8.04811785049582	8.78279879000002	9.02529793208295	7.30550697566733	8.19410963039675	8.40202818092013	7.37165806583385	6.73676023644138	8.28972730755593	6.95634795115671	7.55470400655066	8.81459139060988	8.14005857453918	6.8077094718709	8.11717037565432	8.86270220506709	7.98018254374184	8.00831389831888	8.35728875235062	6.91193411377434	8.33230016451215	8.17867530125678	9.39410435978497	8.00886439068478	8.83150595411407	8.65745284245607	8.84044398483233	8.45745591942078	8.66101085934956	8.39363502721856	8.02062858442221	7.42663237669727	7.92438904102533	8.88600875642916	7.10496424503288	8.84864034289186	7.92486097993052	7.07773203545129	8.31414954453206	8.84701241841941	8.96730610360616	6.60555907636496	8.30276093321782	7.25912025280372	8.44621341271899	7.99524352301854	9.69523024844934	8.84807662989	6.75595078573269	7.7607028642218	8.21659110873567	7.87530861096409	7.43051649905392	7.88035571110366	7.29514253255864	8.40958207647453	9.21244755261899	9.05594477325793	7.7328315680269
ABCB11	ABCB11	3.70115645139742	3.71648017878542	3.62971659637455	3.56914699723257	3.74796688510238	3.64228509325199	3.83305701089689	3.75045557626428	3.58912006064499	3.67509018691676	3.63363662242319	3.63978563647249	3.76640073606105	3.72472268978489	3.78229913632092	3.87487579748482	3.73141043335056	3.84078720283536	3.74954910593681	3.72273836281948	3.56262676790593	3.65305174196852	3.72624940338674	3.90969106957864	3.84735166221294	3.91058791278464	3.82773488003185	4.01716629432545	3.98766033713124	3.55701521415917	3.60660153317481	3.92413301302301	3.6896621459943	3.68832355836623	3.77812812052186	3.53844138456631	3.4945819983485	3.68533074053894	3.82692458401947	3.55552179943482	4.00854968761062	3.58665213979003	3.90641199322968	3.86488721768705	3.73323364881438	3.67372674843664	3.78254742067179	3.52379586951749	4.08160375370383	3.83607677358024	3.62395674824419	4.00727470431767	3.83621054062222	3.71646095211485	3.75092958847833	3.69987780793814	3.79252517792776	3.68747432330109	3.67218406046017	3.58552320590195	3.67002238333944	3.65823391501747	3.72066058081153	3.66709308158754	3.57029896392326	3.73720693568264	3.85613828769453	3.74189924976129	3.65365365952274	4.02229203939051	3.74103061840835	3.81263448362239	3.74686079298163	3.65294765539178	3.68788583797809	3.58048293939075	3.83115684295745	3.57848055634028	3.59935135206831	3.76360406300087	3.67008261285343	3.8770396104311	3.64071676296513	3.70916425643342	3.63187871824417	3.7469214241233	3.58214167165997	3.72313299337665	3.70270516768901	3.76643389056312	3.8188086574604	3.75721999722853	3.70365443842752	3.69380687720174	4.07957230698889	3.61821533521775	3.71733103015562	3.62731940006336	3.96401146612918	3.75322903369639	3.72191604321898	4.20879537104284	3.52210792865654	3.63653026393635	3.96076483345453	3.57469547862679	3.74442940329698	3.81564310398652	3.90606075270438	3.66991383676358	3.89658341635302	3.84741422021537	3.73673279027607	3.64981215088813	3.71720578447745	3.97464694018578	3.64825215543738	3.72421468401343	3.54664794076811	3.71556404170719	3.60286713492833	3.74738303323022	3.79635707752316	3.74117444987056	3.87820846013048	4.10587973993749	3.71860370340588	3.83633253146335	4.00639034028782	3.70882156279386	3.59383813394197	3.83066046950215	3.76010001356235	3.70549695513684	3.69011492840397	3.86872605061884	3.8126826854833	3.6214216319822	3.77457892086037	3.79000971338423	3.77614819891304	3.8190318772271	3.73022238970749	3.64191141978291	3.71742726439223	3.87296500560779	3.51293249709641	3.98837658984552	3.78223882144081	3.6364911072229	3.96385479096281	3.55348052240911	4.09231967270822	3.81350148889757	3.99396610814543	3.76671121460969	3.83297232813072	3.63713495881508	3.85785913773027	3.65041564401246	3.85777273151883	3.91493788395813	3.62175229446116	3.69547567401541	3.6604806944897	3.7561323594057	3.76200373126268	3.73291078244499	3.66017585682088	3.61920589965193	3.8460094007215	3.58143090376646	3.6027455667154	3.79874748688659	3.62576131596618	3.68158995985066	3.83428261321054	3.67117383726579	3.78853250323921	3.61180500772055	3.58031752438719	3.5656640805906	3.65767558656066	3.79442682820826	3.46674061565383	4.09642895985262	3.95655569782242	3.81205212324562	3.98489934594217	3.72584286868892	3.76533048462432	3.92679387378517	3.50050729241854	3.53449528043759	3.5896822427218	3.52006604707579	3.70323480354662	3.53463866576696	3.70878856870118	3.73762577940244	3.69519687324316	3.68274520470035	3.55330643400318	3.51839596412839	3.55396335602773	3.52434611342791	3.85870939529309	3.90718760475136	3.98542097332055	3.63352161949299	3.72196695137594	3.71690319056341	3.72181406022011	3.70853992477586	3.64421430211738	3.61974674112559	3.695952537543	3.69210114231314	3.77942295196454	3.62296632820195	3.64261057079535	3.79070083434552	3.75596944593236	3.70946784872183	3.8393159390224	3.75273897775053	3.89599810770371	3.69875609902372	3.91454188201395	3.90814091072427	3.58347110936492	3.6652264237847	3.71266621770172	3.66117547875612	3.73406808889195	3.65949967361012	3.69469715081426
ABCB4	ABCB4	7.74638805744707	7.13469500262543	5.5156499156886	6.91211784335716	6.66122789968284	7.08147648979836	6.9941961641124	5.12244500698001	8.0176177210892	7.46700742938413	7.47171508132411	8.17257944711003	7.32101061073618	7.06067229545324	7.57910224171799	7.50533041113339	7.02075101129024	7.35782047650822	7.26112897934195	7.04335196123781	6.81410022712026	8.52318513534524	6.67729244330615	7.08900773007789	7.25888849833579	6.49517837550339	7.09826415120879	8.69533728921321	7.89942580441501	7.2284838273479	8.1037792687987	7.91441382482133	7.48329885674089	7.89128766025204	7.34235340291275	7.5540733711423	6.74831610004997	5.60904354659297	7.1560329774898	7.42854441959814	7.74574291272864	8.46391520658424	6.98710354535607	6.17415939983791	7.3875819534512	7.97640544687564	8.17743262752177	7.24977164796485	6.84321903035911	6.28299096574637	7.38438909079802	7.0872155481261	7.92029344945482	8.01827128976499	7.05956975687325	8.21350637614624	6.87467869666735	7.81466212825892	6.49643850453221	5.87047953494722	6.99381288583804	6.73460988032171	7.30552910717879	5.72965977107217	7.65475270972452	7.03606377939795	7.8812138606217	6.21877294947836	6.47335985988767	5.83048947703259	7.5644808568808	7.22225206515732	7.2111856828388	7.22558153214834	7.59150733634647	5.9074637371821	7.86426218033804	7.21851691488241	7.10813492062472	8.37624629604492	7.47690722558882	7.33923611286133	7.82066560927151	7.03739276565959	6.66948115920866	6.63873445511667	6.76195662223775	6.84932692019954	6.96253713647435	7.37936951595941	7.14467250871296	7.69644561716976	8.70415366243344	6.97638759899301	6.88740928715063	7.09339364138686	7.62610331331503	6.90367931647814	7.8450230954923	7.18893550613014	7.34651545436294	7.66719983632044	7.39505513381666	6.41240223167613	7.8165816312218	7.3212250958254	6.80558578763226	6.72868922349662	6.46813066940526	6.91705691639155	7.07352791161343	7.31610333464212	8.28653587372291	7.21717102759887	6.51406714450505	7.60481975392116	6.06869964437584	8.73017525766235	7.62368799856992	6.90312394388407	7.62480973272063	7.25782344898287	6.73004606054048	7.23125065541239	8.19797439212982	7.68373517497068	6.75990463785449	7.60645624957064	7.00561872861265	7.86400287408275	7.21932023152484	7.39751236819783	7.59882817677902	7.03200034572666	7.90621302781974	7.64436716838577	7.9250448122327	7.19197414444904	7.08873540124355	6.91162439659043	7.44175446165849	7.50904963877054	8.45861776985421	6.57208445025909	7.8174871817993	7.5916520554826	4.88500467115185	5.58705381557861	7.2686995441954	8.00165684768793	7.22078741320075	7.1593612792912	7.75885673370381	5.80887405966405	7.67945540929141	7.70814423376237	6.59308229426086	6.60075330275094	6.48015864641015	7.9273282840428	7.40685203261941	7.75185811806437	7.60149346199374	7.87103159135313	7.86200519925135	7.72671807953944	8.32334631994775	7.19945052171651	6.70489288958771	7.35032004424611	7.39856627948531	6.54581875180698	8.19421629094794	7.28709307949167	6.78613588927913	6.72674436327601	5.57797570656014	7.41205508347114	7.43781630059497	7.17951660011885	6.44634000606925	7.10892113326068	6.5169869366003	7.19507298171706	7.72600337766087	6.78042222727759	7.69621326409669	6.08708317053391	7.44873682219283	7.04374011468131	6.47419018660895	5.96060877920415	8.1337265988282	7.5933104130737	7.11911594612855	6.51299156682041	7.72354196057162	6.11088405077249	6.60929987991796	7.92278357940934	8.40611109647021	7.23525181597167	8.44695965170121	7.62158413943445	7.63671838832959	6.17927731865797	7.15079242128076	6.64028770654786	6.910862405524	6.78852883441607	6.8512403418279	7.10488262481321	7.54001629097675	7.0251603827052	7.07159706439657	7.89557440168973	8.05954568699404	7.36587167037412	7.21710947451673	7.19026587668741	7.25667524912093	7.40927190290411	7.81433449807828	6.31648135473445	8.02680257466746	6.6818594906208	6.75358975236147	7.28370475811999	6.84105119688004	6.70941866723834	7.94811402576903	7.47330858762402	7.01522225754913	6.600375522796	8.07718373242762	7.33213599845684	6.62472099488716
ABCB6	ABCB6	4.91462039871757	4.95755740774779	6.3643631702567	4.73374159647574	4.65306868642683	5.01375563683306	4.81846692364122	4.81671692959073	4.81133370505217	4.94579701876987	4.79407986103899	4.9157065840848	4.76644061739151	4.99084621618621	5.11753484799004	4.81816036872366	4.93824922191684	4.89292317081037	4.89410855692434	5.15050114893236	5.01654702868844	4.86066623008973	5.08493131658463	5.12014962205744	5.04930287467985	4.68366186362069	5.15616146282882	4.98707122581998	5.50311975631917	5.06151427019835	5.30319445883371	5.17279750116079	4.89568735183581	5.02598345264931	4.86078832622033	4.67741238093413	4.66594915702048	4.81673729401651	5.07358317120975	4.98815756033244	4.8606949269113	4.90415748474819	4.84127581689913	5.24169565247023	5.27470114454901	4.87355528792625	5.15247255054184	4.8725738153219	5.20024671803238	5.33671420738415	4.55000857770688	4.75481830660543	4.97043754325955	5.2452540200664	5.06252465852677	4.8122104000164	5.02549998380015	4.92704910351481	4.81239824128551	4.81883761809112	4.96059069207807	5.01513729886285	5.17185299617691	4.97540816187525	4.73768799993335	5.724838999751	4.92510857904791	5.22068258026686	5.02038091266267	4.78024589653047	4.99999267216942	4.78563799254666	4.99405071137539	5.20164932517355	4.94403829948793	4.80856294742383	5.46130333090929	5.0636462287474	4.70046283900626	5.01517719077119	4.99057696111732	5.16693775259971	5.18818580368361	4.82182659785113	5.013076384917	4.86128682417107	5.12180392236249	4.86163651840248	4.88222015597094	5.05430443240643	4.73458039719227	5.12149063679597	4.47386811881646	4.80100726610292	4.92782410184213	4.97783587642801	4.88621002532523	5.1057821416336	5.19914146481219	5.15994491826809	4.79001557649774	5.01082379016689	4.8774470815515	4.96624682142169	5.0489084921645	4.94408215138342	4.81259540372664	5.10689084331117	5.38454950183762	5.13674718389796	5.42418545222064	4.82425913788005	5.16647527099488	5.12862457588001	5.13782220518596	5.39686510462612	5.044989267238	4.94834160597868	5.19278043061885	5.16859410938246	4.78847950702454	5.44625373091392	4.8975325988058	5.09944040937107	4.91455940851019	4.82324189450894	4.91456611030439	5.40259136232938	4.77275202931385	4.90865862349173	5.01309969512757	4.92264140250484	5.08660820584712	4.83675956435561	4.87532307195632	4.71395805168761	4.9879429038141	5.3134171608762	4.79463042423314	4.75020458893518	4.83988517968633	4.68147298231194	5.10835025098214	4.9813146589925	4.90793221317206	5.21381858942807	4.95532938823871	5.14722550939397	4.70564966399893	5.07631042549202	5.21195508142828	4.82503161699527	5.35705154873568	5.22300013638658	5.18364372498761	4.96592316892984	5.14652724530186	4.84636411236491	5.10520892028381	4.76853359095657	5.15045732445802	4.87583693929004	4.88308349988022	5.02568401935467	4.97288370508782	4.91558472254087	4.7676697239111	5.00411704550509	4.84299422367754	4.93907244208807	5.13849229486883	4.95429658669874	5.02561273181373	4.95355070526934	4.94460309400078	4.73805276926164	4.93718488126387	4.80265516471797	4.81997347378683	4.86200937284008	4.84566472226368	5.01535105370027	4.98482977958285	4.91832552539887	4.78357354878619	5.27695580526805	5.09837776262394	4.83599811277373	5.0616511036362	5.0614121235491	4.99722129899188	5.26281658635258	4.82389865752111	4.58008867026234	4.79222032041583	4.86217777754368	4.69912050562565	4.8944341316278	4.71320545711941	4.66965776653309	5.04751521177271	4.82252951202716	5.03571487581773	4.99933583161403	4.80650503368253	4.78485657886033	5.06687934321479	5.01540970245286	5.0683086515201	4.94431915393339	5.18384334817515	5.17960753803965	5.28953889587195	5.23525093310985	5.05947684134542	5.31776601572208	5.37643444971229	5.21563633966274	5.22049035964861	5.25144825668893	5.33520011271035	5.23138047296042	5.38243437268228	5.48599630544002	4.81749693693604	5.05688162850641	4.76597134830679	4.9229602390138	4.76449416462206	4.76537342537121	4.73857446240835	4.07728686639447	4.4394278912478	4.67820436950893	4.75676206620678	4.56295190725745	4.44988603555931
ABCB7	ABCB7	8.31480199414547	7.91328917043727	8.85728392786115	7.75824029330886	8.48449451047284	8.53527610767761	7.29305966496988	7.5276622124212	8.68965044913099	8.8802669266416	7.30528276942795	7.64957095146917	7.73215117971618	7.82893659936231	7.38618722282107	7.74759070952484	8.01675910848968	6.78332993850311	8.04823309683742	8.09251578314004	8.58164736192062	7.98831960550849	8.0965057245574	7.18429938685641	8.01983982690317	7.51884867785721	7.79289086355544	8.1753616490345	6.71418701273653	8.74770658643243	7.0149884262351	7.66794352669715	8.23236652798645	8.63866762902041	7.22421641591841	7.94060880264985	8.32638111768379	8.63437344780859	9.59495395890557	7.21517428753816	6.19407897690173	8.02561760951508	8.25759977369407	7.34698016515299	7.81298895980163	7.95824042472868	7.20337335589773	8.90681535445917	8.66797023591398	8.74896905389252	8.46517426763893	7.87130777991642	7.44950350724799	8.09784342959497	8.60480072760698	7.38371859914009	7.52483706213482	7.97506577458537	8.65094704114874	8.62604397167459	8.03816628774817	8.73053620552241	7.26783582956751	8.16931675605031	8.54997339236741	8.78077379731851	7.83464571733029	7.53315508810378	8.11633856921969	8.38438030785251	8.14425409624317	8.2453380629927	7.13828936746328	7.21976594376824	8.17488952575821	7.98292183805194	8.40897080958144	8.52870316618796	7.72782177565623	8.07117243348671	8.55032886415593	8.0016169465816	7.66666099581593	7.56010185396438	8.54562475098168	8.53600249147609	8.03235941131627	8.65132410148933	8.5023768057626	8.77055323448337	8.08398565986978	7.65439875609831	7.84082064412374	7.91441814895334	7.47988254920288	8.7202231133997	7.10480341119545	8.10274310965242	8.25082202609908	8.22706155178752	7.54633093296884	6.91947218645001	8.27061459265159	7.85792992588029	8.10584060479231	8.85864374694068	7.69858625251354	8.21606216654336	8.20452067500971	7.83528722370773	8.60824263634841	8.57376852152499	6.41715147853489	7.97068705706846	8.38609706136901	7.65823082305299	8.84525642142071	6.19903224306801	8.15213940132042	7.67053708044482	7.68278225790865	8.66511376878059	7.56103378428003	7.9884882834254	7.84060744680837	7.93583907091624	8.91467818330617	8.91381099906409	7.37602425665991	8.36051029287323	9.07306750170111	8.05591784408419	8.16069725105373	8.37332511867203	9.00069263540069	8.18943968003789	7.27793702700515	7.81410838476982	7.84596866685384	7.38311809839985	8.75434441032298	7.49382107219342	8.50287339813811	8.05241496220462	8.33710719669767	8.47651476407204	7.93297232448727	8.39836837077926	8.61011859515311	8.63811955697953	8.16744339233696	7.92082815758026	8.09590310774039	8.05512294147843	7.55001141998701	7.98551004517033	7.9489372943771	7.53463910444307	8.01612700847079	8.68892262946629	8.34708035130279	8.94804942016266	8.40533763564299	8.05297054923324	8.33732298873523	7.55252460020139	8.86409569241836	7.89437969974701	8.73761480099258	8.16699368253525	8.48262927602465	6.64656699302134	8.28410142225753	7.68537901936952	8.01178398677769	8.41628245070138	7.20513482727817	7.91107409854445	8.57369475274105	7.65193211264539	8.46784916106084	8.75526515895799	7.35167625867573	8.08995234794896	7.42649026948233	7.66815423319657	8.28085867681146	7.9615038492938	7.63249093819645	8.21232560900895	7.04851581626468	7.89135385968754	7.98022951785207	8.15965421678211	9.01005379299636	7.23711556164065	7.90445337403463	7.86400796163566	7.57610428662214	7.85414919752646	6.68365986217225	7.99764699400056	6.83652542975914	7.13122886655868	8.32882201171419	7.71823310644244	8.24523168854775	7.99537679181683	8.29832767373116	7.81284625779515	7.82529293364756	7.61251969310625	7.9612370862032	8.3940842521261	8.39265561317407	8.61360483563865	8.01365002706093	8.81736450786959	7.53155926339964	7.83717029372781	7.83755525999705	7.89617723384948	8.14651598363282	8.05241533979977	8.17860870568841	8.25231699594253	6.95495869504581	8.77274247256169	7.19339406765249	8.38949773132803	7.87805353863731	7.85144806259663	7.97542180752199	8.29510890411041	8.74381056417525	7.07698596709013	7.39701623069827
ABCB8	ABCB8	5.28823138342419	4.8901620014232	5.13709408626412	5.1909389781611	5.41096947431794	5.34628552002695	4.91244042947729	5.40553046904447	5.49802059139925	5.41802079378623	5.31584601962256	5.28472408152068	5.30156037569095	4.87605183596391	5.23673261237408	5.02672205510987	5.24215595944682	5.29628442417529	5.45962304488266	5.24138236883741	5.35463047629619	5.34746011439407	5.25773191600863	5.08051488718858	5.45421935849676	5.23143200222919	4.95774197270471	5.52316270441874	5.04430812307744	5.30277516424543	5.4439488615392	5.11071984966925	5.11946975435252	5.39424313882515	5.23807020239954	5.849222955709	5.40887790325229	5.34573841023044	5.23353822319163	5.34650505836966	4.97820096154712	5.10213948319834	4.9106388565279	5.12790516938891	5.03327700734933	5.3920642514249	5.2814646244154	5.1824574260671	5.6943232592446	5.76397116773237	5.15496461905095	5.17113497736211	5.21725782104442	5.49530698041298	5.49739370198398	5.17832086322102	5.31160119147355	5.41077718767358	5.51390048661904	5.73624196154063	5.00387177801832	5.46464253328665	4.84669049654064	5.3623308731916	5.07050785498786	5.3902488021683	5.28111853442396	5.36694152016482	5.39184916541079	4.83336929117394	5.11410526932046	5.30564696969298	5.09171262081764	5.68546868392582	5.3112430371665	5.22170807103468	5.21347145346069	5.39670748025133	5.16687381823985	5.24449454212619	5.34958821078563	5.14326558207278	5.5827168852964	4.97555116590126	5.18876029282879	5.52600539683992	5.50771550155374	5.23140881610728	5.49104610060501	5.50338641708719	5.28361388409543	5.61030146325572	5.51053353910024	5.24598035037907	5.34342473890512	5.44194941364423	5.46060233391771	5.24733995681224	6.17084028686735	5.21293312868149	5.08066556808841	4.9603880554641	5.39327840185212	5.02609132660726	5.48038721277741	5.47272104796108	4.94254789115429	5.77198360504756	5.17529345699312	4.9031184891619	5.4113142523376	5.25562988462935	5.45460768966515	5.15560236886077	4.94766891666574	5.45487565160165	5.23179350833373	4.9465187939637	5.02059706208988	5.02412018042373	5.07947777039915	5.15559493175815	5.1648950075616	5.29030144555471	5.19750489521592	5.24634746846883	5.47179086197908	5.2457378708015	5.24958030636353	5.34686975753095	5.09944949049441	5.34326989285005	5.23779953989939	5.37305558844346	5.55130771300933	5.05850129509564	5.15252525187455	5.20529930975065	5.10031263503921	5.19926468916946	5.1224037435223	4.94652096882563	5.64314293411413	5.182722047705	5.27285647724125	5.48420098343101	5.27245850411856	5.64538925467115	5.64900590184628	5.58759714794775	5.30163842451443	5.36206968977815	5.39396068059976	4.99035606320248	5.20638190488423	5.13246568546693	5.23055136605469	4.8050070094845	5.35185296087325	5.5869798171669	5.313340155549	5.68809881587204	5.2988534141534	4.96807741011954	5.17982158149804	5.25449908301716	5.58845460415314	5.21519293574682	5.101739895909	4.94637060178413	5.42950786911034	5.29725770617445	5.1951441111171	5.13413628235108	5.20174894760167	5.53716845768444	5.49000092579776	5.25188029991105	5.71344603980117	5.10787787125404	5.07286820202195	5.38641280258324	5.15726595556405	5.07328619609628	5.38166582465627	5.50712562430187	5.07621699828473	5.17150140937505	5.19558211137153	5.39966448756558	5.19638318816151	5.17761833128211	5.01469165439106	5.83423535726452	5.46982862957799	5.05131965731111	4.91894306225223	5.24119402873503	5.42510267823445	5.43803973936598	5.29725637534388	5.44029721703943	5.31104453850485	5.19025023988843	5.28154955746064	5.2564543629596	5.33794929656565	5.24063676229579	5.45357546583982	5.42419960810687	5.3634729616299	5.50691369897944	5.60981107269677	5.22913152498665	5.18171522376521	5.60581166574355	5.44756611496435	5.47408817746429	5.45392920079773	5.11825018717786	5.24424081641207	5.20671926917479	5.33835731925393	5.1035727766712	4.83548200928876	5.6926571174523	5.30765176825417	5.62837707902612	5.34825579042614	5.37684092350359	5.48521758903995	5.36681050407278	5.4284846759315	5.24873703444389	5.40495462660197	5.39981219221667	5.0006545325974
ABCB9	ABCB9	4.74615093897966	4.81928033636809	5.19413286280604	4.70794432699812	4.62895426116249	4.87565909509931	5.31079965117328	5.14831740352739	4.95359539135376	5.0181734660853	4.87381512814469	4.95106540792377	4.77553899211914	4.75418601386735	5.26019936811373	4.92008838387627	4.91091717638308	5.16216994041683	4.87753029002407	5.02610047496327	4.97626844920347	4.82686252452508	4.88415547887479	5.17250627582909	4.70176871547745	4.96851669834987	5.05239195326949	5.41472866691227	5.47041115735363	4.71167320208629	4.95889711341311	5.00888447650126	4.62900655715477	4.74952268649351	4.86623098456312	4.74884180718827	4.68111504771852	4.74092684588397	4.92111117056269	4.9484884546133	5.64770478401707	4.93231158883959	5.03362228221646	5.01638622286014	5.10077038840513	4.85164236947187	5.05994084715394	4.93437464682661	5.29637818435925	5.23998229940548	4.95194258018926	4.99126285031296	4.7737230091168	5.10173329546084	4.88398886320609	4.74890058624725	5.02926597089196	4.81403014684728	4.55775456582933	4.66126122108509	5.23288134339569	4.80140980780004	4.9292246221822	5.21828727912408	4.91976182213197	5.36956540816539	4.90196075199865	5.24295208548312	5.09180343220292	5.23742036617478	4.66183287563907	4.83562155427664	5.11024219102867	5.19853127154107	4.91756470852714	4.93850672874317	5.23566589312846	4.94241925167141	4.69485877166888	4.95399740338666	4.69286686618637	5.0178873321213	4.91599976294913	4.98478027318441	5.01796227429779	4.82855072773354	5.12463467989593	4.77000100940571	4.97624732564757	4.97557975994629	4.91980539125165	4.9610805518482	4.59587562900233	4.75787072505072	5.15098016889848	6.51043089008123	4.83661205386917	4.81893211980449	5.1726291193778	5.38685650698276	4.94855649952827	5.27643163895148	4.66012275293973	4.94479477357077	5.16841232273575	4.9013165144562	4.99178346231984	4.9338835272794	5.32603526244065	4.95187045562973	4.80972685314406	4.94593072047872	4.95813139503753	4.91744540083065	4.90503933783139	5.10932990646042	4.89972783212485	4.96005141209659	4.8709184527063	4.97664941245827	4.95400442469914	4.87616861072198	5.04555678562236	4.98727980708573	4.88059972574029	4.93559621781396	4.92505714560825	4.72859220754022	5.06382589795466	4.84539545477106	4.85186762134558	4.97603536284014	4.88508161171942	4.94395831351199	4.78311593798315	4.91882896002014	5.01846415989062	5.13887981459123	5.02889866584074	4.97517557039119	5.13034858649093	4.82674555006843	5.00767459905013	4.99112063876836	4.85826921188866	5.03672288000905	5.05100097097369	5.03737812834783	4.67746998373695	4.9552597284332	4.93910271964771	5.0203357507684	5.35089566752692	5.0178935868729	5.12656482647387	4.78802124234946	4.94732721868194	5.21271529347516	4.89205680652513	4.68851123984174	5.03925242190727	5.18529763607401	4.86796097584296	4.79509711981054	4.83312295763993	4.94068253085616	4.84374024182931	4.8703325841364	4.72244153361685	4.9908088416387	5.1907984531242	5.08715073535609	4.8470701981402	4.962743352488	4.83611964779923	5.00338291759591	5.14427329028245	4.83207798294712	4.8938413061512	4.87852180452251	4.75121129685649	4.76746285523992	4.98908690880894	4.71991045042307	5.37095387469962	5.24067492773629	4.96400029682822	5.00325915361435	4.79170709037589	4.96043710892029	5.1493421386072	7.62011398785412	5.11815528446356	4.80496317017597	4.89646017012145	5.17512844729231	5.03522136623	4.80220383008392	4.82335735234099	4.79421486180923	4.90463165353567	4.87266073014925	4.90791801338576	4.84920675678494	4.7017141518013	5.05508411524669	4.90037438374256	4.83774215337252	4.95964661403909	4.91428343590701	4.95943866976232	4.85981961055496	5.01656776655021	5.19760115583942	5.00678894874409	4.96536963919251	5.17534534677489	5.00341708379282	5.12564388494199	5.03068377869713	5.11373684414682	5.01441805529034	5.03392353403845	5.05886928464384	4.80723621271025	4.99091410049893	4.98882860780098	4.97965201243961	5.07003390608369	4.59314816737968	4.88016933551136	4.84682252371647	4.95716683382392	4.98687508975369	4.87670091147411	4.98139543995106	4.89318069227194
ABCC1	ABCC1	9.84117213980352	9.4924658448843	9.79253230839244	9.98443322360797	10.1993579111927	9.55926513377169	9.50206318396347	9.88019704601938	9.27233753766521	8.30904766712651	8.81015416869959	9.03489282195108	10.0030609395672	9.25657200884534	8.68831179656952	9.71714945279493	9.18805279103847	9.2028618264296	9.60072229724404	10.0257056251533	10.0903290378426	9.21814852445282	8.79337239604195	8.68281011337616	9.12432161677336	9.86580433240185	9.6738536800979	7.6100756745352	9.35555190399445	9.54832247121638	8.58069840320938	8.95088931724655	9.06785213731338	9.76283014542843	8.93895246933541	8.49333735042347	10.2230007219153	10.200885013373	9.55306626584402	9.05538099507553	7.66221416109534	9.36755494989216	9.63477604993922	9.58232200202695	9.54199185667832	9.48067876888457	8.80976121281306	9.95088127041335	8.57315030352699	10.0363703291621	9.55509964455831	8.96445596500569	8.5918339670943	7.74266955712136	9.92068408020861	9.18243861963374	9.56069120141973	9.16693255696751	9.55675503507044	10.3640170416239	10.2592768204921	9.31471023909079	9.02261200103783	10.0748141355432	9.7773592672545	9.67815190531626	8.35308359001237	9.66065624000443	9.19469397543135	10.1025367921482	9.57965867504108	8.70994460108449	9.53600069392879	8.7348091929732	9.43726894641228	10.2379600242068	9.94128485781304	9.83328497741533	9.25137944586064	8.97303385654391	8.76082950433168	9.36060640484027	8.40595352377824	9.2766855710689	10.2621283965092	9.86962560405287	9.31928410097908	9.48456270140887	8.80641151353933	10.0102135828274	9.6254255932056	7.89384432218431	9.1465350943871	9.56656208466981	9.28434687716436	10.1584425181448	8.48357675838954	9.57658415398114	8.1606514704612	9.81932426101606	8.89039142963459	8.77780945081359	9.19716867679598	9.54209050347251	8.65997067308814	9.22137213313055	9.931058310538	8.75811973380056	9.50864968296972	9.38619496131754	8.87667174411536	9.27336698518637	9.22185627424567	9.49535223503289	9.76499795408847	9.9143863097631	8.96969130559579	8.00912936762701	8.86959825136325	9.2816072601441	9.49988501267945	8.37673835281481	9.78983127677837	8.48411005043178	8.8241733301923	9.77728701069177	8.56478586887447	8.47879087764717	9.79619499159803	8.16701538024195	8.78075548156747	8.73047482931672	9.06709131122584	9.2885393968551	9.26604340400505	9.69674000872962	9.29513335919645	10.2613848213134	9.34664538481557	9.3727047260416	8.52216147531053	8.64558065752862	9.56314171017919	10.1407467459184	9.07108940360161	9.94003149706494	10.213121618641	9.74589339287833	8.79774140961302	9.10461083087235	9.7472079343758	9.58486592774333	9.31204568511532	10.2861040787176	8.85403685847996	9.0111136269498	9.76751852108558	9.17088255915906	9.68611001807532	9.23283327892974	10.4185629323546	8.66313861549699	9.14802995486517	8.4528642460728	8.70786114852044	9.244133360339	9.19200899842177	10.3262865260836	8.01916558566176	10.4569315647121	8.83111129047439	8.92688556988676	9.41458796532135	9.01799666621528	9.93184654215717	9.63844197521395	9.59132685016942	10.0286325172944	8.90665758543631	8.85522859120274	9.10474617736579	9.56051311034393	9.43291186704352	8.91331672468093	8.46252243868225	10.4397314560659	8.52720673584668	10.6636733335354	9.1589239284207	9.88655343626128	9.46141082748417	9.59219341892475	8.7999080136381	8.50651712684754	9.0009405123546	9.75416401997475	9.24885073736425	10.0009588418292	10.2986961984234	9.82832154466618	8.72625878348306	8.9972296673303	8.87823490643128	8.29142043930733	9.85419341584385	8.83700221539593	9.82538838807863	9.764020009561	9.21747289945147	8.80656140044904	9.45246628613409	9.80309747576596	9.85969723610296	9.2986103787662	9.11673243393139	9.81838114532899	9.23355383657265	8.26468937848071	10.0453320760323	9.79695916996694	9.5249891928985	9.60178853515417	8.89573729176256	9.95354610082066	8.83949358854846	8.68752974923159	9.70233329451931	9.53774676908777	10.5175566599695	8.70645338917132	9.75745431923786	10.2679324663142	9.87777621869265	9.3673461225063	10.6093487810866	8.86721867162996	10.2523967616387
ABCC10	ABCC10	7.4464509631924	7.44268604912209	7.22824894756123	7.243529439327	7.53592422188122	7.71481936971616	7.05929190767385	6.82506662723076	7.05343008063915	7.48627539196466	6.90932696407397	7.2358963050382	7.45003122798861	7.26744289921946	6.87633248216213	7.15924226309792	7.10655653343689	6.91376524209429	7.00433323207663	7.26606751790441	7.09675819448459	7.34906890543134	8.34808458503477	6.37028607387177	7.159159602489	6.84423724953965	7.6590226430687	6.99759613594192	6.59538859565326	7.79855643648423	6.86744330814218	6.96242892585535	7.63409062512985	7.62185673966435	6.89164826784388	7.52768106670924	7.34682963286862	7.83841803840121	7.22559299060527	7.25120220492753	6.63446725831418	6.82348567123335	7.48813301155116	6.73298999101529	6.58481605785449	7.59358107388023	7.07920225306176	7.93511095338479	6.75927464347266	7.60148232017886	7.58362353124204	6.77957541783103	7.38936982498288	7.21250951525336	7.67747876111919	7.58623365699506	7.31783730663989	7.55598171005768	7.88110044333286	7.64422442872154	7.47670103342291	7.69096288453259	7.07413868555151	7.61040715149887	7.43835150734214	7.09541795239587	7.40281238145793	6.86467584477439	7.03703090626356	6.624011876561	7.42478437822422	7.67260003447029	6.95575298285697	6.13988408341404	7.32153932616765	7.44856053479087	7.63329387576781	7.35733358553804	7.36291151549493	7.36394740303295	7.91688107945454	7.44070567795562	6.79720798895305	7.04115996143064	7.38984369443505	7.42570786794798	7.27463147761462	7.4173211841847	6.98885443213189	7.45860702003999	7.61232624699175	6.8863525355614	6.76822216759918	7.07460408991818	7.21118547947807	7.04240899786587	6.95767045664726	7.37336818377734	6.83512746275833	7.81272456818758	7.14036604881064	6.91836815350202	7.5383165272835	7.77636233991741	7.33041447027332	7.83064159877036	7.14093312668188	7.66354111208667	7.5837987556764	7.20737111121212	7.20035164470571	7.71965090870993	6.59702124407808	7.2454961677697	7.42104622060107	7.00910548491694	7.59785198414985	6.84241281915083	7.42644984169291	7.35635456505217	7.31570029604807	7.98413299266899	6.83391815776195	7.56573481627097	7.09131004026012	7.01578457459443	7.70776400475338	7.01833891918092	6.96668778725307	6.89749101723624	7.46614445672388	6.72533026226507	7.44383146163892	7.41526874466963	7.57934034097286	7.19834971727108	6.89993829378431	7.0043472254094	7.35310432971908	7.19743145440088	7.72959272481558	6.92953809984186	7.80920684138815	7.15904235207202	7.24532407123792	7.3038674343485	6.53069516047122	6.91509049889591	7.70638153747358	8.15897079845859	7.53733536515141	6.88794552916471	7.17450610626134	7.43621005210624	7.24616164765519	7.42836393893584	7.26861284426172	7.26091660552546	7.43099814940326	7.73402698253238	7.01720656251685	7.78597355104677	7.49461290885885	7.27770731555005	6.95813262325059	6.81745209713063	7.76546308790289	6.69388196680749	7.86065642078361	7.39751815781595	8.0577316590899	6.54861744460427	7.71075409960754	6.89308408571647	6.73544747836795	7.09924545201958	6.924822091732	7.23212223665807	7.66046389570032	7.24285591088299	7.35618190739814	7.33711140592891	6.58967163148364	7.32379751175575	6.76652126319759	6.87879838593542	7.59157597276754	6.85523892889748	6.85731694479056	7.49105468450792	7.34669800803773	7.72420793503453	7.06591074393708	7.4484981268455	8.08171776535771	7.00169457700534	7.05191071365454	7.20350224285105	6.67203664900642	7.19289767885139	6.68867973381152	7.33761418703104	6.6601420678672	7.17258707494875	7.90148749498262	7.55339228721671	6.7592976108876	7.18535386517176	7.01205188802204	7.03894385627978	7.46260485810426	7.40162988678304	7.40628422923206	7.64661625160068	7.4203939264407	7.58581764797567	7.56899196279716	8.08338339440581	7.16280834713274	7.57856639011024	7.40416176204401	7.51531152258977	7.46673079128592	7.04389843453865	7.23945483958587	7.37586144892463	6.35554777359252	6.40311500639713	6.86795772000727	7.85945892212981	6.89505724372686	7.17362141804652	7.48588141565457	7.32192399761098	7.60114413768438	7.30001249448696	6.60560149680348
ABCC11	ABCC11	3.85058567724476	4.19001722295059	4.19347952403917	3.71958653706621	4.03746520787134	3.74894364254826	4.0459654265512	3.93713404740036	3.85344665485098	4.05545018517443	3.8055026795607	3.94296846007677	3.90084053945689	4.12796125321371	4.12578499206916	3.85972620039666	3.7650824029495	4.19122503010847	3.7421776947854	4.00848078337148	3.80169096206598	3.93329346584022	3.91809662842322	4.11724898604357	4.00936438810499	4.02872332178005	3.83498750516202	4.77410085212179	4.24954209374442	3.89929528525152	4.10371029668985	4.23302481213069	3.81878359780695	3.82066114207326	3.82291553257456	3.71183989573415	3.87127541376195	3.75177894697169	4.07809970815843	3.95878819082247	4.55775747443762	3.96352870080932	3.7875227565124	4.07219784316261	3.99027809100428	3.94137398737842	3.77690758327569	3.72326699438865	4.01100477425269	3.927736450324	3.9068157511084	4.00837185456016	4.12302205046297	3.89658562369609	3.96772599734681	3.80917592220003	4.1522421241841	3.91504239047886	3.95081027804442	3.97352632374675	4.03189694022017	4.05815684047411	4.02580385844278	4.12828651608678	4.14010426098517	3.96771871148425	3.94353613594431	3.9384480641087	3.69630174547337	4.09814644284865	3.9395131805443	3.93219338569016	4.21160126380777	3.79777999252845	4.08793127401091	3.8928845447881	4.1025140876873	3.92379679102521	3.77898342200757	4.08960329533223	3.93043814674993	3.79829638924352	3.87156434916858	4.09912088427109	4.03478569250823	4.04260266667042	4.00957001651376	3.96799819730444	4.00109284034926	4.07492795002251	3.97643260203547	4.07376538190803	3.90302414742525	3.93949880372613	4.48849452330624	4.16717764971278	3.94058647831666	3.86470443616788	4.19387370410833	4.07964538630159	3.92812411234529	4.28006337038217	3.93256799521178	3.77952331694928	3.93089264975222	3.95276936448425	3.86323487522437	4.03113706272211	4.11538556376156	3.99091762099329	4.11490301411633	3.98931715672863	4.16656797658516	3.99760555712927	3.81977941453342	4.24469401400579	4.0524732998996	4.10032341175536	4.22532926061668	4.18184917428709	4.08989868532466	4.05454256139653	3.92470933549123	4.14623447097574	4.17774498850177	4.03789127520225	4.18377469768809	4.29454125488449	3.82746068108952	3.7241189608258	3.95004631796924	3.90448450667743	3.9126438565092	3.87681674455888	4.10617843012171	3.98078285129227	4.22816909014035	4.05647829729675	3.73615490239571	3.88930876020779	4.04982170214429	3.93493081726124	3.74126023321643	3.95694378715481	4.05023293649105	3.95442798526985	4.29121083916697	4.06327107183481	3.66812755575902	3.95239123264357	4.10965866043421	3.97598302248895	4.11201530967704	4.17440096843287	4.27957058957982	4.12545694837515	3.84368368642621	3.97900893530198	3.73906046326569	3.71238224642228	4.01760559573445	3.71938791851764	4.04208214150691	3.88622911043239	4.30862392378749	3.79662358658954	3.8510262233383	3.9813059595541	3.79204280960671	4.12069584711055	3.88958741948192	3.9668208668846	4.14009988737858	4.1206887521611	4.0801591793753	3.79666471214002	4.1674504516266	3.9203246268357	4.02639910449518	3.80650062883474	3.70852498612246	3.84737142648517	3.95739305763773	3.94753985952927	3.92000250042209	4.45768617708925	4.09509072464391	3.8321055681507	3.99227238928233	3.91784383419559	3.95696285489901	4.46490330001945	3.83938389764837	3.66752908597137	4.00548845044356	3.98820057557986	3.86838906471401	3.94023353116891	3.89170727784736	3.90116554564185	3.92233900814814	4.00481045280652	3.83168395980297	3.75899322882278	4.05383852149835	3.63963741535894	3.87987788148902	3.76832788539724	3.91939753021704	4.47739153913216	4.05766157501826	3.92887127394715	4.03158878126096	3.97520493629917	3.96006223528131	4.05362889968768	3.8747141463146	3.98610287658573	4.0929015110377	3.92661335129756	3.99298651354671	3.7790639531004	3.89836726713215	3.97056060792613	3.93114472046144	3.83175686184607	3.82801606902969	4.15484119199795	3.96104455956129	3.75430658473282	4.06057566235124	4.02192176192776	3.94526952779591	3.99289136366908	3.78505320140542	4.15038116831202	3.86789343319383
ABCC2	ABCC2	4.39680876177766	4.19925183738725	4.28055932291833	3.74038862828949	4.08377368057544	4.16276900923385	5.04897132765272	4.28986824195355	3.94744042025794	4.25005094489357	4.12134271150622	4.9359271315416	4.02586065878937	3.99056084074058	4.50356244946509	4.20583591870469	3.84982894744838	5.46147438421276	4.22778206671972	4.04882015807968	4.16366565129269	4.55342434185885	4.01178439661745	4.27385173641548	4.53100246941428	4.4181734839529	4.01225414151503	4.93227089624579	4.02447950521724	4.06500528402394	4.27098267430054	5.2319116163381	4.33641453620729	4.48457144831755	4.27612089433549	4.34710630323704	4.24779959834404	3.75725125733891	4.19026020982065	4.74963944577348	5.91275251668241	4.49092811676417	4.06657753557746	4.15908370232062	4.28464008315243	4.19831290938899	4.20681759611942	4.0112371504812	4.0002065714879	3.96863963248083	4.44579773014625	4.51914327316809	4.10167794170852	6.44155334272254	4.25726545878999	4.18960768077943	4.11597565959105	4.4015228214449	4.36433808214114	4.20333699268839	4.1706833503221	3.99832945883352	4.50811964363	3.95465373419283	4.38016202715849	4.1711799562595	4.51849485240551	4.16464160791899	4.44450407052875	4.23125883131744	3.62080669607083	4.07858128332325	4.57461669065007	4.73429396601395	3.83198526070987	4.35013777891897	3.93121817757382	4.13450288536035	3.96476194891996	4.48518341036069	4.30217948941236	4.13195800860536	4.56352750602279	4.34342882132335	4.26220400228059	4.60864563883633	4.76631912233119	4.22947614961966	4.12341044157175	4.5604043576272	4.10943111419113	4.49539167243214	4.46944300755474	4.22442232208825	3.88548318290175	3.99626969179143	4.56314583674068	3.95831754669913	4.55518048761424	4.42810446493705	4.48370880292218	4.19501842306371	4.08257535451087	3.78401088356283	4.39217057027254	4.19624434348981	4.02922547188716	4.40806877969089	4.1376061503286	4.564904503693	4.26966980110017	4.11071190066958	5.0595304004947	4.26291779492912	4.1870387605165	4.19414783595585	4.19270666504385	4.658814593464	4.10769585793035	4.44131659982345	4.06065747414246	5.36443978627681	3.91075554352676	4.22367617619978	4.23060441744822	4.20116625418984	4.65166982018148	4.25194592277902	4.09781710923903	3.91282225135175	4.14441170243929	4.385941144649	4.05298629759204	4.77548122914238	4.11073588865282	4.28384162505017	5.0058469371236	4.20204265243935	4.00296779166905	4.42358636591849	4.23655857574621	4.25419088231731	3.52760997769536	4.37996079560055	4.39285066409065	4.02070960518556	4.1922702963305	4.47474245654695	4.11150418946401	4.95537317211064	4.10506105201585	4.49262258881968	5.52781599976913	4.20785385929369	4.84876274843253	3.97643641820103	3.9610250633754	3.67411068257974	4.44131659982345	4.13706897713678	4.30591751335494	3.87684412216247	4.32733233995477	4.04486777576763	4.29426011550779	4.57499556150804	4.74839835250837	4.40459357858024	4.49974560872668	4.46273397514137	4.88436692009515	4.65783220395466	4.44670430288266	3.99689804320424	3.90199741435285	4.97253285937458	4.10682365648483	4.42410670851766	4.20381523437924	3.90852985931025	3.92479377036253	4.29113135598431	4.71919992355045	4.15499662586718	4.50672393849096	3.86399607195829	4.62018338659839	3.95810846339248	4.7487774619212	4.59677816087574	5.04568427733663	4.35867889488585	4.25230454318868	4.21877739226084	4.31905596374996	3.94669935411358	4.62797396869821	4.46433368638033	4.51850084662994	4.65504316067948	4.54505540181911	4.24660361402147	4.5430767106103	3.75270741567687	4.09240629840745	3.7316852132066	4.24289593501598	4.35277725845794	4.15443384085454	4.04469217059652	4.40940581986533	4.05705927408284	4.72698816781093	4.30457757651604	4.04128436576027	4.26398792436783	4.05896428184495	4.21496297693768	3.99194826291299	3.84105384137696	4.45906588911245	3.98892963642391	3.91482592870833	4.41226087633076	4.03223837128097	4.12505432114008	4.26296177032439	5.24306111646751	4.09836058768482	3.91992213112373	4.15443384085454	3.6527341869474	3.88204982341223	4.65015185013935	4.50273071577097	4.3882913259063	4.30917612209213
ABCC3	ABCC3	5.59020920092603	5.73454018971693	5.42136016548021	5.51057974569655	6.01751853657014	5.51167764122118	5.59121300903018	5.53068585234943	5.19636127555812	5.32034019970222	5.3418013843152	5.4398808829519	5.53378938165119	5.88946035540634	5.44747528395724	5.37328723206356	5.36745872687725	5.60087750151247	5.43836447443387	5.55522302048525	5.57796008182725	5.50878181709029	5.26788539283067	5.41692579994043	5.36328747256474	5.55338072521546	5.31359445085277	5.88038019509724	5.91317953226407	5.38473141550844	5.4319278827212	5.56882463603956	5.20965926801834	5.25210277958323	5.32298139710398	5.32559402886084	5.54310398859104	5.49135072803284	5.4358966564378	5.39413671266466	5.95825074835749	5.39982919316458	5.23957671029564	5.66781627277293	5.64278044867268	5.46024362332641	5.37761260265687	5.4712274881692	5.80332953686792	5.49198782220609	5.28112660353035	5.86566627613092	5.3355493204209	5.40977568679348	5.48842553243496	5.53937055377109	5.32864971108682	5.34694098196719	5.68894472581612	5.6997752289925	5.58300573661188	5.37941716716056	5.51950259612069	5.83869173936968	5.59810169880231	5.34449156953183	5.4845436458338	5.46578334843628	5.61459591035006	5.60532675535442	5.66687677945717	5.45807387046145	5.54200518673995	5.41973029783464	5.72452111863955	5.44766360019212	5.32536041410222	5.32739421463782	5.34603286742223	5.36768745757767	5.52876621964292	5.59500130813858	5.40536649723749	5.45093092854736	5.40804198161123	5.61684989916499	5.45374057302285	5.43215494331604	5.47352985078829	5.52217662434212	5.32310755561849	5.40994303632271	5.29947494679141	5.23293970364712	5.70500249518625	5.27514344825232	5.32861426893478	5.30151875527632	5.4171355888823	5.4907432957177	5.45800481102121	5.66841726857048	5.36190117260731	5.60564493100101	5.28597371443415	5.31058735986308	5.69880422308096	5.52132420293134	5.53298959307593	5.52466068319975	5.51978504303953	5.36588593930793	5.61726486574566	5.488169912603	5.44197403083148	5.78163058362184	5.2951261249449	5.50484080963153	5.42909531043903	5.53186610133688	5.52875526025596	5.56021694974335	5.56347890702543	5.39369939113417	5.38857456149541	5.44295148694666	5.52116548265779	5.33495514038951	5.47344448360258	5.13709467872355	5.4374924949375	5.469853984274	5.47121831603638	5.52127063927511	5.24151259228496	5.42594998560606	5.43322292858304	5.88455383744857	5.4335797373569	5.43594318116706	5.4468666399091	5.29776901678861	5.56078160885401	5.56804984107129	5.33842827853226	5.53877530396295	6.19142086027846	5.45223556186137	5.4301688737151	5.40086522029039	5.61907634388182	5.34223884965487	5.98693616905126	5.89388366558069	5.51269432920997	5.34428507430945	5.5997064424284	5.70426514724385	5.51080781355972	5.23745920341668	5.51047113146812	5.43623543513108	5.36964834933762	5.25906797927837	5.45673177252989	5.43964249940217	5.27275942070748	5.49740212667626	5.28265782642582	5.80615141269078	5.58765347358347	5.5855900905822	5.26385863775146	5.3855259578048	5.64350984214819	5.33816476682919	5.65114575759588	5.41361059146039	5.47278557630563	5.38487438264654	5.15860701035109	5.46420258813855	5.49684154336418	5.3913212061614	5.45203429692068	5.7053989642984	5.35710499817893	5.42078258765619	5.67046985850397	5.31716964139635	5.51527540584568	5.48548915753021	5.34990589871561	5.51460178493397	5.16756595260084	5.71748388678817	5.28641907932	5.48568494639656	5.64613182207631	5.49122567750491	5.46593254674414	5.44190056415102	5.4623442417503	5.32745899955737	5.40785975051852	5.29539844909112	5.53140846920585	5.57352870050438	5.53461112708908	5.32662783539221	5.64757770710444	5.47542238328533	5.42870959690151	5.37593862275685	5.24792912254968	5.31559442303584	5.54585172220879	5.47055029905494	5.49355653321513	5.72322452653229	5.52266615353155	5.50633665283597	5.44558564778142	5.9944862715278	5.36959189632175	5.3263396897487	5.48670178072896	5.54402037745321	5.9659206906	5.28479292245788	5.42961007787815	5.62700568512135	5.47540527929957	5.47739265619556	5.452270971213	5.32171503019813	5.67898041952913
ABCC4	ABCC4	4.73358503928793	5.52589141662119	5.57541332645237	5.2139268256004	5.42697225607967	5.2598919243766	5.05539189242916	5.17592922631827	4.98273487929353	4.28849000221359	5.39302592270388	4.80283705814335	5.28816392631982	5.6829569267872	5.12035376046183	5.48835810817663	5.22229934382541	5.03241970669173	5.07167001748024	4.86496322441467	4.67750484666439	5.10959992712036	4.93707291471453	5.33126623641681	5.15848601173315	5.24261752209497	5.0796840127901	4.88633289022484	5.37879356079849	4.65111847175872	5.8796206131411	4.88141564712482	4.86730990462658	5.07834973567269	5.50710725818522	5.05452525177003	5.12444881788477	4.95504052044643	4.73247732136395	4.86012344078461	4.83340084144861	4.70407630765195	5.18996449247444	4.79747287077442	5.17354248512574	5.31987330724029	5.8579945290387	4.80891612928375	4.94936510271769	5.11630689555671	5.02191352699974	5.11706697356105	5.27496330673293	4.32390804649835	4.83225651775447	5.25854353478759	4.83976932882901	4.85150133588008	5.09105977697886	4.95666245188797	4.98350578677166	4.83550657451995	5.52728644756679	5.04328029550902	5.29051352887216	5.0809568837954	4.59335520931583	4.89760767707806	5.5187329198673	5.09542089587332	5.10494486564959	5.26346814957249	5.28743485075502	4.91107989379623	5.6844961467423	4.99783312656013	5.54849546901696	4.57059692572269	5.33031516245812	4.90252919561431	5.09446037481972	4.97651165586559	5.3160447941359	5.4954318579238	4.97255658106415	5.08110605898756	5.11784401446443	5.27848496482007	5.12034631130576	5.22705270994414	4.80779138781381	5.32998621532878	5.78971491293794	5.30476844317397	5.23325497625981	4.51392003099586	5.04876346843808	5.15021099596383	4.47205804330916	5.05765754533069	5.25323782505873	4.88132041282601	4.87066398571693	5.08198171032078	4.76561274673218	4.94504502679177	5.31577655630391	4.96442403418076	5.02640690668278	5.42320418549603	4.96307020476997	4.75391668860026	5.42337327274228	5.01759817989698	5.40609929626358	4.94962577615648	4.72636490683699	5.38603691796793	4.86234026295967	5.57404814886146	5.61340717784241	4.48330223092649	5.27967511791977	5.36101416002101	5.32533517790507	4.72932171430685	4.97445503544311	5.01939032611702	5.43763518762971	5.0792550310702	4.97965964962696	5.04704141429509	5.16590554937933	4.52109359308872	4.89357393655653	5.01179280231648	5.22594574943607	4.99117987388568	5.23483093544515	5.37599278504474	4.65004202888729	5.74586517140723	4.70023385619238	5.09419711111532	5.00998234857112	4.63643501113425	5.01790967221343	5.16722375770734	5.03619195908241	5.02430033162016	4.59817363003894	5.30879597010655	4.86683772736697	5.38815182406934	5.30137043804357	5.28448593630187	4.80207755378388	5.40493190804446	5.00207484980619	5.06856848981487	4.8249212755588	4.58857143537036	5.16190576551143	4.85140169673763	5.13371249370415	5.26387074872279	5.35166004692252	5.12802601800887	4.75671063119616	4.27300119234131	4.55440739704148	5.64246714261054	4.90331953944954	5.55622249660949	5.20167473705707	5.10131886483922	5.19535111789081	5.20378184768726	4.49690733844169	4.96332885932257	5.11530849364401	4.5296621034277	5.26529949571484	5.73353948792686	4.72390539458519	5.07698118076011	4.88636920402704	5.36039449841985	5.00958494696453	5.32609142012033	5.38565069248943	4.01176332598634	5.27900539647119	5.29584060099432	4.45257962179502	5.19264372204675	5.30879404331324	5.47578815358079	4.98581245469537	4.78235703675879	5.55139658395031	4.95464302127118	5.66048648111702	5.70564841335267	4.8411703283554	4.94865315641341	5.42772947854112	5.18072335023951	4.94955057976419	5.37261123264524	5.18304254857862	4.91907740009546	5.04534375870302	4.71476300956281	5.00931672155014	4.7869030795877	4.93847405875774	4.90262324093336	5.0689097625359	4.73798913873593	5.24667496471502	4.95883429086151	4.96372211067326	5.05975948647411	5.33694649383834	5.5132443060223	5.3319246252821	4.35210288302142	4.97990172540737	4.48808408836774	5.37332102908588	5.45237822989249	5.113679020144	5.35303458631992	5.37306034304147	5.19724645488645	5.41177917423215
ABCC5	ABCC5	6.14854910088922	5.6275838778859	6.97525217467875	5.79258226522632	5.60773457085809	5.71857835660026	4.93202814714288	4.86108612337616	5.63675404174547	5.27103333513245	4.92200053353494	4.46640658270237	5.17035224884208	5.34488149745485	4.71383508841689	5.03794327187462	5.53582397893719	4.9673441009317	5.06589921673959	4.98580667727216	6.00884905581965	4.90346586885627	5.24723676971717	4.45054614827085	5.73252430902778	5.02219927028229	5.29667882480489	5.90250684212871	5.11224872723601	5.7151673054603	5.50072736377165	4.80876203171398	5.5037252747314	5.42247959331094	4.70739513069103	4.89985719371001	5.55344908439399	5.93151272852059	5.82251308439621	4.50748844822618	4.61826525415079	5.24564927764235	5.54323540734566	4.73530426789532	4.67941414585911	5.20382932620806	4.90069072929038	5.67729174466117	5.25402635759478	5.73029387442558	5.46842596746404	5.01647580088534	5.14425931503433	4.21625760156746	5.49634620316108	5.00023925205176	5.44245952820005	5.31158988656726	6.23986834606405	5.28001212246627	5.47978823257323	5.52296356646676	5.00596393128828	5.51562421980967	5.80741137155833	5.82926055612646	5.25312523149106	5.1060141422312	4.9529165083375	4.60487295036571	5.49760684343518	5.57690432846806	4.39849588633869	4.27153207478407	5.55634583203	5.32943733304428	6.14375130802436	5.78230290484701	5.06721062322926	5.10449330500079	5.72104379297152	5.12917136972026	4.95425737985058	5.1667587299475	5.14500074064545	5.63856422420989	5.10147278099632	5.92651874484852	5.42611162831128	5.94177430992371	5.19619487051622	4.92988697431238	5.05278130811171	5.30658651438615	5.78871027746027	5.57197220298935	4.33052857084284	5.44619179577802	4.48933588231875	5.42680156634075	4.95457412833169	4.17916706154402	5.8378621238932	5.93289978563319	4.8190764330216	5.84291298258729	5.31170074457935	5.49245878091201	4.9960885875915	5.10475076968797	5.49499335547727	6.46519218535188	4.15041105241054	5.51266537327529	4.91512918806419	5.43995739499576	6.05862821432098	4.87763481770354	5.23248476699422	5.20404852371206	5.62814554723956	5.68308303147267	4.86008832385914	5.51958668056793	5.16413421949161	5.78238778655179	5.11956608391245	5.61476281248184	5.17862251755484	5.42111021205356	5.23261443817598	6.27942732064039	5.39857989060461	5.38486637141517	5.77231940272625	5.61165472690334	4.62309317797939	5.05280357372819	5.10324388899545	5.12640816928839	5.65558523442143	5.14129621510569	5.85659532491715	5.18754586855019	5.25082488950076	5.61870946234622	5.36417432001992	4.6908165068707	5.53043081067518	4.88745756965957	5.34240054410084	5.32728664405899	5.80107813857687	5.21985707546476	5.02347720750406	5.79893515049505	5.66587181004108	5.34227570713829	5.73724661192888	5.89226960036542	6.35166694646967	5.26873992531617	5.49493105371387	5.83070332773455	5.79078394198338	5.42317925516111	5.39131602982368	5.2139964369878	5.870375144329	5.57071405418156	5.87621510859483	4.59057701857358	5.2944485166774	5.47493546143991	4.85675277142421	5.00688683707613	4.5324909060253	4.54723956415574	5.21441050640999	5.71008853872014	5.79775716922094	5.54811231318303	5.01059535027906	4.86528475363719	4.67166694743249	4.85885546454982	4.98059700339445	5.27672741622592	4.91295104141469	5.3382178126944	4.89588642391737	5.66522902940092	4.92863443711397	6.36702419778612	5.17357994410056	5.12944439476286	5.50819477105715	4.97083032441814	5.18199784742277	5.12298615910888	4.10776272019855	5.20560937177368	4.49576664740715	5.43644312573754	5.48856889863257	5.10093288746426	4.86982367629791	5.21568737836362	5.11189730654685	4.71193753199705	4.79797500052522	4.84028346368306	5.26491779383427	6.07212835078791	5.62665774218739	6.38865209221601	5.03007974754236	5.26912340125262	4.87972548809462	5.11613477666349	5.57337512569158	5.32088580794082	5.6218491274904	5.21845850811685	5.5399643525082	6.04762523361064	4.24950805213191	4.21925819560491	4.59146373679699	5.21303450535833	5.20713359575523	5.1454729484359	5.26863300920387	5.20196528841195	5.9387482043697	5.20762743223439	4.62256599746779
ABCC6	ABCC6	3.99978065124996	3.98928069282876	4.21545580430047	3.97557521167509	4.10442009727744	3.781710680453	3.91978224604911	3.96361813580857	3.81679837521545	3.89141034669307	3.92292967887396	3.73068293209086	3.92655735849194	3.91395168409624	3.91409812460843	3.84960868703307	3.78868033738166	3.76416088414657	3.98814657124879	3.84050425726696	4.03361415255884	3.75630487177305	3.63633798536031	3.97865656547219	3.87208733516312	3.96318154416077	3.84995763582717	4.02679534734926	4.05789128552506	3.71935157765419	3.85439281807018	3.94843356855125	3.64401046326011	3.81721635908739	3.72167418940059	3.66057917049347	4.09805766909497	4.02700040516077	3.7608316839901	3.95015180471032	3.82747482177269	3.76986792138249	3.66790617194755	3.90466998256626	3.9406079342774	3.92199339844321	3.97843183277826	3.71743900583423	4.09502940409868	3.92110980417549	3.75022688335652	3.61074860401063	3.6968585099255	3.81369579555994	3.89216999497225	3.79782959640336	3.91556675167844	3.68109503457329	3.70686425365239	3.94688691965231	3.76843124237811	3.89938708767862	3.79603016457514	4.38481760528909	3.65701870282208	4.06534530790557	3.62608434747808	3.88312127005325	3.99706204529634	4.18605677629282	3.87200739921513	3.8130725674013	3.9753609201935	3.84770635024996	3.93328678278705	3.82406241528939	3.95060951315344	3.68688695810036	3.71971425173746	3.81622128881776	3.68321012679346	4.00526086118543	4.07352936720282	3.86129117595202	3.99723400561115	3.8942998691294	3.85214271435849	3.8460985113897	3.91413605359548	3.66151978989963	3.82226739237908	3.8276920335757	3.75163920720885	3.85104248357826	3.99174931073916	4.07093537603435	3.86168534316694	3.68880072230138	4.05496943963962	3.98417520328217	3.74459069771057	4.05959935134447	3.67119002095253	3.86727842304113	3.8109157822863	3.80308786935099	3.98671852591577	3.71084452238848	3.97881540460922	3.85934633417429	3.92501658582637	3.76230638352594	3.89207086572834	3.87715386958733	3.95002471192321	3.8525716222384	3.78698704440596	3.83941529489868	3.82387307745994	3.85187470390068	3.77133469329626	3.96119055805284	4.03452654791011	3.78126492565724	3.86516141134442	3.78155788531179	3.80797538389483	3.75594016368243	3.97265984353435	3.76469672828681	3.68064074434802	3.94665930754456	4.02287438907363	4.14048855366554	3.79945411594467	3.77792794560885	3.79504804694689	4.21305105369915	3.87251225288329	3.80291332623897	3.90806183755341	3.67611240985721	3.962350451017	3.97483005599694	3.90333730390607	3.89537656476804	4.15449474826165	3.790145734741	3.80326044817004	3.7063845287712	3.99572406750189	3.89760532078522	3.70020331873851	3.97781808776834	3.94999503913198	3.84360446789171	3.94991759714753	3.78230489527728	3.95031324216965	3.67244932274641	4.02766123442584	3.92703939241152	3.93459863780349	3.77853245482504	3.83300135656279	3.62586332014318	3.70046957110678	3.9986908904154	3.8361915204171	4.08408562950314	3.96696887927936	3.81193227845445	3.79074455062759	3.75783788063998	3.99785003426218	3.74599410128251	3.83673365477199	3.75107238098306	3.58572316515735	3.62393896743541	3.65806387653736	3.83103685715013	3.79285281491289	3.7738457473378	3.88036287633879	3.95220543427957	3.80782475014382	4.14267355698414	3.67471791249709	3.76534522982043	3.92763136075272	4.50403508945898	3.76775269035158	3.6035252648774	3.7443045331238	3.94528906197224	3.69876270881744	3.85915621794295	4.0170204669589	3.78313127734473	3.75135915235976	3.84991820788103	3.91087946696314	3.77031205076427	3.77593555701178	3.73942608471115	3.9687631281028	4.10890144699386	3.83995530461517	3.85125172804834	4.23463882682576	3.96911994912254	3.95486470442243	3.79418008272428	3.70140316528635	3.82512734521138	3.88261726304507	3.84376422556392	4.02635925526659	3.99299655652066	3.93916579569804	3.8366563581608	4.00367422634691	4.4173445709704	3.80291961900832	3.58758456643271	3.87544193850132	4.03932768010672	4.0955914199717	3.85408781173689	3.87364779062174	3.89726546179218	3.83475245997257	3.83239163212391	3.71866459818228	3.7136882596722	4.19332005295481
ABCC8	ABCC8	4.88844196206563	4.90619482346013	4.63739703473768	4.96536071223521	4.81918371808135	4.73037429510321	4.54107923022447	4.67763673279018	4.73244810649916	4.95531691975175	5.0982279138044	4.97241501302199	4.78727932822889	4.93354148252209	5.16253674995391	4.72264227458696	4.71149496760452	4.98262588536818	4.83884336049074	4.89516355690039	4.50447963238018	4.82114584927775	4.81452535670714	5.15742089888779	4.70745819004085	4.82338716928019	4.77950676395829	5.25677550760672	5.0758617071714	4.82924913628664	4.86985764766957	4.70517967587454	4.77946199286509	4.71886868522833	4.81682139284769	4.73575041967816	4.88716583682536	4.74186575118623	4.56380668526093	4.91186994679915	4.96180037651132	4.7859523948093	4.49749036394136	4.68244960510591	4.62632099122244	4.6702777275446	4.88543106994175	4.520610103539	5.12022903659246	4.74064639154279	4.96758625064395	4.93298002431998	4.91556904029435	4.84558851985733	4.60305532118763	5.11935430020395	5.0500479365498	4.65973909428492	4.95058578731714	4.81667369248996	4.62054787224396	4.90355983411907	5.0842237866525	4.67501531604651	4.67302535332359	4.81493688175538	4.99969073388927	4.72920116051514	4.95783000246205	4.39297466567479	5.23683061424701	5.11934625305943	4.74782603230477	5.11378202622062	4.93149826885883	4.85280077258409	4.64332482965825	4.42420295197974	5.16830504824234	4.91430887200991	4.91971447583453	5.15651659390054	5.53615895033635	4.74571399746757	4.40479770776869	5.09040071401684	5.07449603845402	4.64064013988755	4.93904294104567	4.49172895236439	4.97824675333243	4.86184675302703	4.82786489098455	4.96592803282307	4.90823924544676	5.00699829167425	4.96301821485023	4.9138516520139	4.89550191158983	4.82803915720906	4.89107728928251	5.2093038332419	4.76559401947831	4.60051182545916	4.98059906931656	4.86104519186175	4.67721145663438	5.01946598773012	5.02604679607773	4.953912311669	5.05994600164199	4.75402793492681	4.94925609728283	4.88185337076102	4.57177586991685	5.16363475487251	4.59282565050339	4.76506215094755	4.84469453654302	4.65795005847547	4.63957035088658	5.08006424841255	4.91682752903446	4.70456394077216	4.92178230924872	5.0104515914479	5.0529564539167	4.75308910089405	5.05602739128981	4.67248706532105	4.65891737189302	5.23834278821759	4.78350377580708	4.89985946159282	4.71554546427129	4.96654546606372	4.90550228093014	5.09944101707774	4.748034315377	5.10505312025214	5.24509275428462	4.65251448689592	4.88563566425762	4.72436442761507	4.899029844035	5.12488824828075	5.02550370230088	4.80315318691713	4.63606936337669	4.89580853629229	5.05908829800103	4.85138238682584	5.02021872650291	4.57560294108238	4.9109574741871	4.80278068034794	4.83975265313056	4.65424882731955	4.74345505306604	4.61049507962251	5.1267804300406	4.73459765492295	4.93802188300795	4.76361064696745	5.00102200576526	4.62484315620327	4.88220401498605	4.64945332703733	4.77639574654917	5.10857729597143	4.80460540539462	4.89623184956687	4.97350056744247	4.75037727539484	5.11115354152311	4.76726522094195	4.87508139892704	4.8030967624337	4.69818944440668	4.66035034187199	4.60995474627435	4.92215327037265	4.98214305169425	4.60851700424913	5.1685080698256	5.36044209075484	5.06065354387944	4.56876224046756	4.96154270222122	4.50939928815351	4.58183587512275	5.22906682661879	4.57267920527559	5.53295141154407	4.87904841764678	5.10054319419511	4.78746372119116	4.91062883101612	4.8531866956026	4.71157915829538	5.00640411508966	4.79794632901998	4.69059583964162	4.58633908151978	4.81073428268262	4.67346438784515	5.24067687180409	4.77161962373224	4.80590532888063	4.95314933292382	4.97368314296023	5.01312161514127	4.61573645350352	5.04691331448214	4.91713476582261	4.7538371275055	4.61514935550788	4.67348267451491	4.59162289827016	4.80568597507908	4.58136880765334	4.89366737606745	5.12373273816598	4.9713780390392	4.90993074548452	4.82071674990422	4.88041433189324	4.80611946909737	4.78187640465567	5.33318100677634	4.66042737320527	4.47698779507025	4.84107466307494	4.7791997944081	4.81900932543013	4.39947368506943	4.47706778096571
ABCD1	ABCD1	6.71935309870212	6.76240666072471	6.02171622445797	6.56323589750963	7.06946472907192	6.02172700381891	6.20422049607003	6.72374522346633	6.64099377635159	6.23580232494253	6.55853543269984	6.02051513948606	6.94452408310654	6.43047405531714	6.42167414613796	6.55448780604621	6.67253449106257	5.89459637902735	6.24971722889108	7.02069332663936	6.88383139084978	6.41122336271243	6.91047807181686	6.68508772676999	6.45673461334947	6.09477682801397	6.74561926810774	5.87745558417011	5.70676396515543	6.25656434093954	5.84951462581192	6.41862989516951	6.40920077931206	7.39914935465608	6.58038633506582	6.79878034600499	6.98579719661232	6.47790378509485	6.35276984201796	6.053388755979	6.48065393679898	6.50481902988225	6.57197685772733	5.99388896247289	6.45629296702827	6.21449233909128	6.16325555703735	6.53765120596897	6.28832466503919	7.15578314703616	7.27101123588729	6.11941610126623	6.2135429360576	6.34441563645837	7.21334832153121	6.21657616647413	7.44471482761728	6.67382477181269	6.32586609130083	7.11993082414332	6.24680660779853	6.61603761803687	6.30465309017762	6.66185976523787	6.315144618666	6.76625582931349	6.01886319132691	6.70427443879427	5.98379620794662	6.10725032650374	6.59452118918089	6.59979111399467	6.41584951818557	6.92605094237651	6.7951589012383	6.82549697318806	6.08403828454254	8.14078868914199	6.34724930830255	6.32284573642974	6.23634904998454	5.87262413999343	5.95961357777459	5.96245424879129	6.82701975657605	6.9551068577387	6.85707875097749	6.60754305583419	6.43006500784263	6.78345184463706	6.68993536831781	6.17938915959003	5.91040039357952	6.46590939270244	5.48457209247419	7.43604754443074	6.24763119463912	6.84162749837845	5.94260866724681	6.42061413691631	6.23271541820509	6.44179880231307	6.24596412213343	6.50205078156602	6.65221655445895	6.34490869865756	5.89688636301272	6.45851077796715	6.93639497081982	6.30727426455829	6.62527454108474	6.33624894047619	6.48670173372915	5.9479683159765	6.36436434021303	5.96328678357718	6.10419754068684	5.83433716004822	6.85136329380545	6.08135796731788	5.97242944030843	6.36862857381138	6.27715890666698	6.22824684468401	6.15768482928088	6.443110610924	6.5130915748968	6.01109028884741	6.53405324361809	6.41122752852794	6.30295626874568	6.49124405754629	6.67310461430706	7.18867196933102	6.45298910211616	6.34842265773517	6.43919900458046	6.6307378138097	6.30210243320576	6.17350103413218	6.14925344654637	5.97173761628045	6.66581034292479	6.29458185797462	6.30876209063884	6.78873098996742	7.0107235468428	6.68292832159646	7.15031462404915	6.77753111452467	6.7672720235913	6.77837218439859	6.38997517279035	6.07136040181813	6.49175201690716	5.96950143174977	6.56978279741683	6.05292014442446	6.39063210515319	7.19954808120802	6.90164900404704	6.68206429644571	5.85283929352901	5.91855921736568	5.58863323286711	6.09040199201313	6.38367831686194	6.47962255297933	6.09063391939251	6.73525946630269	6.0549127337716	6.09196843451536	6.01866663108887	6.5006059292085	6.56222270525222	7.1851870701842	6.24280398325854	7.25613091303659	6.91451805060253	6.15060698730564	6.80208931697344	7.12864769680877	6.60828547052496	6.07009747168544	6.97945916563491	6.60153408374491	6.37006278927669	6.76000217490348	6.61625482927625	6.44101832121944	6.33677236447143	8.92344367062053	6.21145057083445	7.07563282491208	6.88422275622947	6.49318979914514	6.29292419890851	7.16154731368953	6.97370014576018	6.98647473979481	6.49211212551996	6.49094797255372	6.36366117208035	6.22652432041143	6.35940113509769	6.72274402598686	6.75331113377613	6.40968352883012	6.65219119551166	6.58173042622191	6.6861917528794	6.97067042508806	6.77376144485567	6.69738210399868	6.56087028438149	6.67217340728183	6.80106045196454	6.78271873822639	6.39562205262519	6.6834381819411	5.90915346017413	6.20462308621671	5.82877307107085	6.38847313087554	5.84169512090099	6.11183887742811	7.15003114745736	6.37860329779872	7.01390102169882	6.88718697268502	5.85174192540967	6.68741989872253	6.52257076326152	6.07582051500673	6.09386242404795	5.84780366354308	6.61284611438712
ABCD3	ABCD3	7.8224902554079	7.58756753631949	7.81475306357909	8.22334358840778	8.17371372347954	7.97952031976335	8.17312940571759	8.29221480270369	7.48387280285659	7.32424051352554	8.03520574743016	7.72923127502987	8.13922822672416	8.06111243686763	7.69619691134922	8.21243663537568	7.72161613983004	8.26840858759783	7.64366083050734	7.71699561073236	8.07365569856623	7.53712618335568	8.00371285870113	7.74104436100066	7.35326744038471	8.24631825517355	7.98865743118347	7.53648694796939	7.87649442244129	7.7291926580566	7.81541072457191	7.42136666312051	7.5074528291531	7.62961450146536	7.95817764732921	7.50496117385457	8.06373249209083	7.50010709662468	7.53651144642931	8.04658998342759	7.63350738769097	7.86254289850198	7.38761734943717	8.05907816822444	8.0683698608782	7.92867975445621	7.59330464386364	7.76227898757706	7.31061485444778	7.85804294591864	8.38198956813146	7.5859347690018	7.68124021924367	7.3150162464335	7.62313026525823	8.07036287053066	7.79391439415974	8.01884494304649	7.85628458747427	7.96037536035157	7.80282096279617	7.41678366258592	7.57640509281647	8.50603788721118	7.48472788140455	7.63135377301726	8.27111614690225	8.35266349512465	7.77959387502783	7.98809322343351	7.58052354898203	7.78875452937122	8.09587311300421	7.8718835301447	7.97012053398223	8.3315054146123	7.60094481942423	7.935266743563	7.85494179590187	8.07816934436388	7.61148226526806	8.09228825052425	7.58778551290623	7.58983274622147	8.22155856689732	7.82200435885208	8.10644706263429	7.60409485072077	8.2851776851275	7.46778897418846	8.02045706381805	7.54784104828949	7.80502449850931	7.71861172321788	7.63526731161184	7.56958780198972	7.54838072542659	8.02952186179979	7.45259364416561	7.86776017433288	7.76886466352147	7.46627658793901	7.65601235588206	7.65786219246974	7.97788205565984	7.60787162987257	7.95098405281855	8.29663913342256	7.97661645331154	7.86567780471523	8.012354794392	7.63575291572596	8.16319846366008	8.20730365534262	8.03054093330791	7.61416052746673	7.80392173490535	7.76279827376336	7.83396811519153	7.78158033106002	7.87823088869042	8.20485304078674	7.88051993776361	7.47628502155961	7.95085287323747	7.488918859686	8.10614202469588	7.0894964408859	8.17658939818567	7.61928710326471	7.27403620025687	8.13045903731946	8.104245425617	8.26846912745721	7.64685532732939	7.89917421814361	7.71878888806603	7.969928691364	7.76223879494525	7.9673040199157	7.65518836147417	8.06934702835412	6.73442640231867	8.0487760223869	8.27139771508554	8.23076957382446	8.15277155322927	8.13262658202715	7.14725659442414	7.66564625438707	7.87324343545117	7.8530757839313	7.2917627450263	8.0583973792407	8.09676403863698	7.73872915982073	8.07473625485653	7.97470361107962	7.8006264891683	6.89107648891549	7.65178477514642	6.7990631188005	7.96989930416778	7.05163540355321	7.87627707893687	8.05874461205205	8.27377443442175	8.08458737596857	8.02051206709018	7.94610635654653	7.4030556615421	7.59266864597017	7.9229108160529	8.18960073782736	7.72020008927606	7.82233673236337	8.19649013940674	7.99938591446824	8.19943737828594	7.86187929590029	7.42941582757665	8.0151008116778	7.80396305066788	7.88358956180051	7.58634825062144	7.85161796627163	8.00412454911066	8.21712260985754	7.41455981738371	8.04151571393691	7.59010269827907	7.20847558754576	7.31395618940873	7.62919043417496	8.06765149639315	7.6561193279003	7.48403319543486	7.8743224902679	8.03546208348873	7.81045576396498	8.25462703326015	7.88852938018013	7.85805442661582	7.49358421889287	8.09951648938231	7.67733202458336	7.7248426826428	8.11593536146817	7.7549921178184	8.03712539877159	8.05563196532687	7.65062055845396	8.20656831558737	7.38444060991753	7.81480988626055	7.5205453302688	7.63338567274197	8.01894215927303	7.61534943960705	7.70763787313504	7.53200763398456	7.65377218047574	7.68352274654987	7.81156933409511	7.70693439412319	7.63411676545234	7.88391281243745	7.51673058885982	7.81620526534083	7.95712501075901	8.13234000247494	8.01491110548711	7.84405082163206	8.28305840848959	8.13586727338192	7.91198990742319	7.87070699156155
ABCD4	ABCD4	6.55158361722721	6.62707316935717	6.1097049632281	6.44181362110519	6.3784380857323	6.49049269863204	6.47166211337958	6.27843858912142	6.65720317076137	6.87365718174504	6.36351507698312	6.79962370804797	6.50667737223887	6.33152929816687	6.40503490569483	6.4299647835442	6.72010979650887	6.47341611158575	6.40511448546314	6.57278768404295	6.62474889347403	6.6143580830043	6.66167344094073	6.41129747184199	6.59149337433946	6.3345445407133	6.61115279889652	6.97627616398751	6.12231179730558	6.70582821779305	6.67877496568165	6.08517947495227	6.70657332665263	6.54569128578721	6.62344848235685	6.38138569643401	6.59222611466892	6.47475152574958	6.56686958840772	6.64486467282166	6.43245347017271	5.9908388129893	6.58464494998903	6.32235189987244	6.46045803487247	6.57466585082846	6.35032042234817	6.60603412278654	6.27278376207805	6.6446732742387	6.72504544897394	6.6652115800283	6.3298337897326	6.80051255041253	6.29948420739992	6.52199718100106	6.55116619478025	6.86631644104219	6.52452558960939	6.57645741574914	6.51584658672838	6.71864211825572	6.90877615648215	6.20862790609254	6.62468864233756	6.17907864427663	6.61192014305422	6.58576023276147	6.67855075821338	6.53158284893457	6.52084377960122	6.43792857709665	6.34029884330822	6.24894408618319	6.55793826451188	6.3157082360685	6.32584388218336	6.45329671823461	6.57572172143266	6.60899232858126	6.56764482009543	6.42089608637613	6.29826637975504	6.63705898747381	6.47398521314048	6.53521470337449	6.00918677130821	6.63143961045724	6.37598323306847	6.70803349788169	6.37586974588505	6.07603503661213	6.80281566254097	6.5458726545569	6.94251624128708	6.37240785376314	6.60888440965339	6.42757038760282	6.7108549204816	6.43798594737388	6.49422341549887	6.69956965835875	6.75895557898072	6.553301787143	6.59061684959239	6.64508489751915	6.5997157586372	6.56969457855986	6.43855737087959	6.56405696465943	6.58550056516498	6.75376979305651	6.49260972064937	6.53530047880992	6.34212124813876	6.6264114690705	6.55398482990874	6.59934906540117	6.58202399474642	6.68467887212651	6.66279318902928	6.89849173202565	6.35696658356208	6.7098165162839	6.50611759976903	6.2178212635821	6.54246492448804	6.70204021160858	6.48824813752021	6.21401897633789	6.67372269289941	6.46577371790522	6.40841556023293	6.4242765526603	6.38550670872486	5.94472772318939	6.61917278694141	6.31005621668872	6.49379758581068	6.60342414420922	6.71296487239308	6.45809600969346	6.89357019555691	6.65112461054336	6.30747290581031	6.56068162800441	6.22135827012211	6.34222968066009	6.42554223948359	6.62627184328974	6.43744418488116	6.70069226146637	6.93580699675218	6.47677448162624	6.54324010639016	6.45836994632936	6.61086765046887	6.83639077749688	6.58473708769828	6.58973889950198	6.45838841137266	6.98044587842602	6.443672507029	6.94500155268232	6.41402411957396	6.45524771607667	6.5694093540131	6.41443585928347	6.6505412404148	6.8869640711385	6.85871778634303	6.21681321644252	6.66524916853995	6.41497254374053	6.46563255356654	6.67153141944064	6.27277643607441	6.56809411525596	6.49848779432364	6.6372570881911	6.44874803771508	6.63188768679411	6.51589000173378	6.38916183962339	6.2632155144481	6.3455371659374	6.71936819010334	6.19868991755422	6.71402724487406	6.48499513202366	6.51628514519024	6.24892135226167	6.69515198924745	6.70850871369391	6.38926762718164	6.49437040970311	6.72871538256692	6.47020787109355	6.53656579534717	6.34352787684572	6.46815799974925	6.5648470405431	6.45076802902999	6.80838407059078	6.67701165501821	6.38021979347587	6.38529171389638	6.34065635158246	6.38486291563853	6.30195574601929	6.24794744078231	6.5127204895355	6.31897976057831	6.64242689906795	6.38581884757208	6.74297278671774	6.50318173271078	6.57309431855006	6.51676017011163	6.37858686965626	6.53281403952684	6.6821678259588	6.41798148793247	6.43838675075313	6.59255583250164	6.67697812453067	6.10034259620343	6.8365524391093	6.29895697491259	6.29145200641733	6.58898518995438	6.66530806945568	6.26198596879293	6.54776199173278	6.70572358337766	6.78882185860064	6.2786047436902
ABCE1	ABCE1	7.48930433433898	7.57461335672128	8.63791944831834	8.13416075222514	7.5262586379963	7.60255840973532	7.67083561087206	8.02527416313642	8.04734560229405	7.41864900119924	8.07684020045838	7.46450067394859	7.93954149408459	8.01776527128405	8.23610573373102	7.65898429359298	7.7147073918854	7.9820715143265	8.02379158158426	7.46281884897744	7.35575663514449	7.7445225414533	7.59109514434483	7.78316109660722	7.50777093686842	7.8117051696676	7.40115323117656	7.59625443467578	7.59403539149886	7.84009394685308	8.22878756687467	8.05019332224216	7.79647112737683	7.85147030069716	8.3648114261869	8.11142618585608	7.80789905475097	7.98295163528981	7.84174638209743	7.84900666948796	7.98677483505176	7.73560226931643	7.36629969346016	7.91362139831248	8.18471579084952	8.20265789738635	8.46414132897031	7.87763967901142	6.85267731836308	8.48755824607128	7.44489090162506	7.84403748366583	7.98023745029842	7.94693238434062	7.73101100728897	7.38480604697816	7.71505774803824	7.68000473832238	7.78449904380186	7.73715208711346	7.48187876007403	7.97522684841425	7.9072738910661	7.6862989130805	7.94315211707964	7.61360443171939	7.5386783458718	8.3242436067315	8.19168029898668	7.42243473919091	7.32492287878426	7.81733544691841	8.0703779391371	8.39637987897201	7.96282786157694	7.73268147410683	7.82014195165795	7.44854655296886	8.09103026356578	8.00127340892273	7.54326915457619	7.29828446946188	8.26114390868129	8.1474254805751	7.75829100355285	7.86050998501218	7.68446249279453	7.79090256278274	8.07032547041984	7.92537958846871	7.44723482912585	8.26789776834135	8.50372666479467	8.04348307582559	7.32539174059148	7.38107206355792	8.06041556841166	8.04070887507898	7.53142029468798	7.1535644134175	7.84042030106672	8.00326275642777	7.86380997097408	7.60310865298603	7.55652033757114	7.8138998564082	7.68337356758732	7.58393327711174	7.34544770659178	8.31504457205778	7.8696330757332	7.33626359344593	8.1717902801653	7.73510796794343	8.29007821492496	7.5183474411858	7.90215336289456	7.94734581569843	7.90381151739167	8.34017655690112	8.39565031105582	7.21232722236351	7.68229442028809	7.74910289409165	7.74448928374798	7.0623107193331	7.83486597218658	8.65978976572251	7.84221181647506	8.06009762239115	7.97511077866323	7.49846890832318	7.87731154697812	7.52460379931435	8.21028455137299	7.46317385109821	6.9760825152222	7.05591029647331	7.78166561556013	7.82803126206754	7.51056173574095	8.40626329982658	7.67994421460408	7.7722261896782	7.85159483475997	7.37071730561186	7.45278919363533	8.12462941896638	8.08719188992286	8.12006610633091	7.03969471264606	7.7493422417382	7.19295224379511	8.12801049576883	8.14421548789529	7.76896151224406	7.40876480964975	8.07695900801567	7.7717062982415	8.1056803907876	7.11411089087087	7.44894920444264	7.86275615644761	8.30244467242338	7.87380904728984	8.00504761028671	8.25533125887469	8.34835505765926	8.03531824077286	6.88626886724199	7.63655705854942	8.13304763193315	7.86980564817246	8.02678477968899	7.5644708353442	7.57630394382474	7.51364448304701	7.50234317215108	7.66903712014445	7.9802078105832	7.88062863232725	7.46074092120432	8.13287142860778	8.57748659418768	7.15664827905508	7.58808171821443	7.80911417821207	7.81306706085619	7.87963857023087	8.36480545431933	8.35657160163331	7.0456052601447	7.57600485681578	7.8857953995449	7.78301004557702	8.00833371071294	7.97703599951685	7.99835877815253	7.50075976408812	7.24372872742013	8.17869003444526	7.84076050956914	8.48451282924682	8.48683749686101	7.83889920482278	7.60858197167193	7.96502025428942	8.22080056643654	7.50726837657546	7.88923830255365	7.76902779618805	7.70640521551659	8.59442592911975	7.29715241176926	7.94123088714558	7.99198967202393	7.74071322814461	7.82780806178381	7.89096176496172	7.41260182807788	7.87667023893985	7.3152211180633	7.68710821971879	7.42119222055881	8.09048705517876	8.1585721802823	7.80805498405262	7.69538947478849	7.55897798268847	7.5700364494095	7.81143130082351	8.04388224202358	7.71468268291112	7.79358391737181	7.8417028503487	7.95370528922603	8.25265897913629
ABCF1	ABCF1	8.60905531648845	8.30646872226093	8.64154140332857	9.09725433359995	8.62308162470638	8.36903426112194	8.67316752036216	9.31522683764895	8.7594772793928	8.30100029948412	9.85175777572849	8.76946323918884	9.19039481804199	8.46466849243308	10.0654724301248	9.09069314269319	8.95605194118112	9.66605827398551	9.02121019297742	8.45987538858286	8.77591287348138	8.50609033438584	8.68013925276416	9.86722891666464	8.26177625786794	9.27994303152986	8.94766582492707	7.92133355292508	8.38615816773544	8.37208022586157	8.85285106511487	9.73132795867095	8.01388812651671	9.03793813538138	9.14963220958483	9.54932126695375	9.13371671966704	8.63038407541493	8.49200792235151	9.3229183672804	9.61881632524256	9.44869173985199	7.95274525347038	9.04021711958748	9.40624706727049	9.20807154479442	9.58000753178305	8.83418060365592	9.22487884905848	9.38121640362495	8.87825885068094	9.04038894018296	8.85065583226543	9.04823784418781	9.00637973777461	8.55145342888088	8.63077170507545	8.75416258942897	8.33938562796184	8.72196203786133	8.6004462838619	9.35823425357544	8.97098385684015	8.87153856639265	8.20389362708963	8.47699709694497	8.68914241923649	9.75459046637086	9.42261223044211	9.01912798346726	8.45634422565331	8.24917053067036	9.43575770575792	10.5453441919544	8.35560518271526	9.26764536798886	8.42173215598758	9.07287198731142	8.80707403431827	9.12148702161057	8.40364119669129	8.99071415039112	10.2266162697275	8.58553480393033	9.68139917261418	8.64582549729515	9.29192382846655	8.54168082573868	9.02569773398441	9.18326996209487	9.47309185559363	9.76281730634444	9.07662946538362	8.72698908430869	7.80473087408365	8.71240836506928	9.38191938174159	8.85290837869623	9.4167863037695	8.51332993242725	9.88908992179881	8.95883087005307	8.39724387090186	9.03255371979026	9.22650952242235	8.30508393114824	8.89206278269887	8.18957336485733	9.33681560999265	9.43079980507583	8.60371854344627	8.2259209878262	9.75239730403423	8.99912628809001	9.1241511088357	8.50688996840455	8.10269436894639	9.03479234181977	8.9405316941979	8.99406946386868	8.86604148088358	8.4296509485971	8.83044954184286	8.80571946825948	8.39020251592686	9.27101969671616	8.26409041899051	8.91206053991037	9.17519035973675	9.09838704241807	8.71370905201528	8.51976097813178	8.62778027059607	8.50849017456192	8.65662241747321	8.93003780049901	8.72562903570093	9.30004991840973	8.79191106669715	8.45738466738414	7.95541571077234	9.58832890586819	8.54723147000971	9.0296084226016	8.75416803035996	8.63851185086408	9.26017380947444	9.96343694834848	9.30182245788191	9.09058140385874	8.32676259107157	8.82203512585637	8.80712946686509	8.82834620218658	8.56798047759239	9.19205988896864	8.37483679709622	8.5985012215711	8.43683272563876	8.73066643423284	8.66731009361702	8.64677677508782	8.55213933926569	8.44237963282847	8.68056344922759	9.03827552494804	9.28259203899161	9.21676628357702	9.07259711326625	8.18864809959292	8.33699328078633	9.41128889440368	8.53019386984075	9.30170784817618	9.26728764615924	8.56902264339189	9.71477027731832	9.12598616806838	8.7311524204118	8.71949544554509	8.67333014743062	8.43066280786904	9.78344813775115	9.05455541419887	9.01049443311466	9.26418985169193	9.03460554585877	9.43943029290988	9.03576077133681	9.01551919398844	9.13566666516205	8.88095766770046	9.15190371448641	9.57238971629083	9.00085944936013	8.74038416562403	9.07238705176413	9.29848056045876	8.63916752146259	8.8863102896372	9.67164354920895	9.56264766686736	10.0354323735585	9.75756794008302	8.33159011951624	9.11895321726119	9.51904938406247	8.93742409067217	8.02727878543486	9.67053962921682	7.91741548644628	8.37741256942831	9.79094720840296	8.41356183778409	9.84710032468461	8.64919858049343	8.57129434339926	8.70319853058635	8.77948694512446	9.92836138199246	8.57368925486254	8.44279047141484	8.18226036211114	8.67497441147353	8.48988734886866	8.84623747125477	10.177324806594	9.91067273567344	9.83719095597861	8.41078543528286	9.30398410717304	8.8955443945562	10.05999664869	8.76651412445531	8.65952254682774	9.18343364769181	10.3057028566445
ABCF2	ABCF2	6.76110188343149	6.56218208343588	6.74587094888361	5.73639669438925	6.54993455066198	6.42016285262702	5.74819416940666	6.00485816699247	6.86473517413184	6.42635215500593	6.17107208913608	6.5565540774166	5.89659542696872	5.75956921366457	6.04501026329208	5.66561697214668	5.77788592766818	6.35505551497775	6.61129739317043	6.34420716126401	6.27034111140438	6.10856612690966	6.43033697804915	5.80456100542378	6.07451563970045	5.62316515876806	6.1864699344196	5.41504000327484	5.73373173243566	6.86264611534862	5.82613579264448	6.13510435627097	6.09427460227892	7.17678522422738	5.65205734770851	6.1264635540846	6.44265306288584	6.87054485975341	7.31336388067438	6.28148578268218	5.69541310832244	6.31829835886741	6.18499291015411	6.13058011210315	5.64228228752342	6.13369424296545	6.30939229457019	6.62045346054584	5.71434763273223	7.10580844899191	6.4041389388329	5.45684117088084	6.05234411730158	6.40159372466259	6.84356311516828	5.87992088548414	6.16222958746847	6.34644686149055	6.8965839411349	6.9247775525959	6.05190758965817	7.25951466573543	6.22922775031298	6.06657876740684	6.80913614010735	6.56492637156642	5.65672150954474	5.92608913163988	6.33139287160659	5.82021935749568	6.31896838332215	6.32334367706297	5.71059693931529	6.38576541781175	6.43926402984946	5.95842240253794	6.10034482558355	6.20881859392311	5.6463185537301	6.20161634954049	6.49735731535356	5.86875772025317	6.03430279176853	6.17158152988278	6.15098026058018	6.32330298532311	5.79967753557228	6.7854539677777	6.45987515826998	7.1058431546136	6.43468435649118	5.97566500755673	6.18377882668632	5.93425785769289	6.0099443406247	6.9062900562007	6.32486600361626	6.18978672829326	6.48680268253385	6.49139098642939	6.15434191870435	6.28117684145929	6.42882248134117	6.05493541923091	5.98136301538975	6.83091329909056	5.58819527647942	6.60099805126524	6.29028649127124	5.68407169837003	7.24052390173522	6.51368022093386	6.34483375266196	6.04644766406772	6.23612155436698	6.04251166775723	7.00534257745858	6.15949558110825	6.22506425411879	5.95342861001908	6.22726934326423	6.54092351415867	5.79761902083549	6.23880300997672	6.12090374953501	6.252144468821	6.82523583540986	7.12820167980008	5.72946788538494	6.68958128245332	6.7930016351351	6.14991897091851	6.04279974213589	6.02470015093243	7.26585608791446	6.1327600990208	6.3104350196701	5.94512960841901	5.83003744382179	5.82624439012682	6.79410637582244	5.83701648292726	6.84192887153046	5.98644677143411	6.02690765682931	5.93565208072562	5.84603489850952	5.8469534731093	7.09110732517418	7.03668131250294	6.5642550703942	6.020935820785	5.57268994939199	5.73739417672069	5.99108121163778	6.06167553456855	5.82748393231507	5.7472945134513	6.54457752282515	7.16953996994353	6.26065981411261	6.42412304823175	6.13093628320989	6.59029977948681	6.03100789437014	6.18287724227469	7.45742673854532	6.1242923806418	6.88382397518842	6.11250844035382	6.42482397319988	6.2388311299416	6.2192433293691	5.73580072528735	5.85273759962831	6.21534812546679	5.92251382289922	6.26177239264093	6.761457240072	5.95240059305664	7.03753157714483	6.5596206697312	6.07271424775304	6.00387981580583	6.20344799576524	5.63295813172232	6.14225617638979	6.00950495241577	5.89054672219736	6.09113282674872	6.02868117516057	5.46537473239847	6.41321090183939	6.38693124777552	6.96661736378162	6.36742125032018	6.11663669855719	6.18350781406964	6.37058416504068	6.28969015273242	5.55516778219033	6.47275283879304	6.29855602178841	6.15462818500868	6.91981545830113	6.06856075826659	5.89725997166376	6.11424082711015	6.63594888567221	5.90123000299037	5.85536081093093	6.22574006133913	6.12559446358283	6.28873275661069	6.08778034775541	7.04377407637755	6.45284228551627	6.58871559535041	5.86322528288193	5.78501879125038	6.16105530438026	6.03116306934891	5.87581969602411	6.19282371810996	6.01170767551535	6.05597675322362	5.83504035800677	6.53108089607228	5.96100524660679	7.05817227094052	6.35026193524607	5.9113269376872	5.88749602000865	5.67462031019387	6.61135491357431	6.19189284559592	5.6827583697181
ABCF3	ABCF3	7.61788296486049	6.96137495008565	6.80440791837942	7.81196432798189	7.39468605522341	7.21481920524837	7.9939142783858	8.21954582640259	7.34737468431188	7.46378304977421	8.62725119290035	7.8073114006552	7.8928745039089	7.17554065541998	8.18565780830731	7.70802342912091	7.00971815882595	7.77047504002812	7.79828527120907	7.39569985161278	7.70480122047359	7.7870911385466	7.29789030020961	8.16645966150839	7.63907617683715	7.93103074580082	7.74180431202523	6.37919195416075	7.27106611634535	6.83773463822133	7.25154183243565	7.90521008594284	7.41813797828358	7.33398246123058	8.13844241046128	8.01748004584486	7.4267006718675	7.36197338079011	7.20663745665201	8.03908431615723	7.74281922886827	7.75639772066737	7.58647873842323	7.90079780378889	8.02323770397354	7.59011856079592	7.90021245975362	7.32537926685311	8.18556998980679	7.58561415368599	7.11577689313785	7.83168125113841	7.20844305712353	8.27528699030198	7.8523707322272	7.70879034511774	7.60485942932525	7.53254820544859	7.62459026694312	7.63223906349292	7.76903208772671	7.85032001463245	7.75149743010127	7.78111353088819	6.94213933863858	7.33491457091198	7.78637754069669	8.54370638926531	8.16677557653113	7.76296234232999	7.00695620695408	7.09095173134421	7.99136886366751	8.909084887706	6.76823697658795	8.00180910356591	6.78870687947015	8.14914881100998	7.3484595531707	7.78508947688411	7.33770948807989	7.78109927839488	8.7575653692136	7.3197528986638	7.92467953003554	7.68812966690633	8.13780304364649	7.5107069779047	7.62287639759126	7.55451105165028	7.74589293494928	8.10845868469945	7.95212886313324	7.35597366864539	7.03318543818343	7.56020635248476	7.95482996303029	7.46782875750457	8.39798024171457	7.44830943941743	7.87427851140859	7.68889713873229	7.16199607164732	7.26232241360602	7.57171605395208	7.31547992071263	7.50588737734644	7.32060677694749	7.67229572042296	7.67695823003665	7.56665491449789	7.48754430521385	8.29945923193706	7.39016662762404	7.41830917569184	7.83158242147373	7.43408059464849	8.53275060116169	7.45054296094683	7.63927243788553	7.54021476622679	7.22351859884821	7.65447412339635	7.23422449160847	7.20387553828556	7.89855539276093	6.55279229442581	7.39828604781702	8.09766768182789	7.45338101662516	7.27806364409754	7.12220552358615	7.18386653209242	7.61859784529138	7.24283444670477	7.36869246206657	7.77400085535337	7.67994170929138	7.72842615577014	7.4405064324502	7.07198994916163	7.32025336901217	7.7133722939045	7.5399841360393	7.18302031004391	7.79030701784461	8.13578780379384	7.85861324504881	8.12482000043633	8.22474831942472	7.51586604162557	8.01313212838166	7.633984232463	7.31660212013408	7.74885430939613	7.11223450855024	8.01402846577455	7.49200350533153	7.58175054149939	7.73188859288458	7.58989477254361	7.09606356166752	7.12549549678087	7.0889743970968	7.10024208841106	7.57877788517281	6.81060791924651	7.64104132045056	7.68012251773315	7.39758508894067	7.52671142213699	7.17688265210042	7.15620540539957	7.709357617545	7.67913129224941	7.21469605081609	8.25219984701442	7.66935927008311	7.13099865911437	7.67479087312932	7.93348561838905	7.48206444104908	7.91404211345488	7.43805753066224	8.38870292869192	8.30675468686171	7.50652115892414	7.75355758610577	8.02418184447537	7.5534722301855	8.38781567294702	8.06072382893822	8.17369810832466	7.41951938481745	8.09790848624816	8.17189032641355	7.70814099504323	8.16673568397581	7.61892606916025	7.1994965892108	8.26419164889643	7.65549894315961	8.91084269121611	7.75065783051149	7.39689366631114	7.51535939293094	7.93255074969699	7.50492044866893	6.9044941454573	7.97265503340928	7.28562107732966	7.52779462133481	8.27804993784922	7.30927703520277	7.51632690059563	8.374250810055	7.70503317643422	7.48219771972284	7.61190649170793	7.71986919826426	7.60282699585554	7.5514362361244	7.24403381085773	7.5463501611862	6.7685735723987	7.11968729840796	8.70749323151384	8.43872818179463	8.14217550482343	7.84544693582777	7.55991168670342	7.83869968904165	7.73658629872086	7.61594606957851	7.40533500687449	7.88176410535191	8.73456638726789
ABCG1	ABCG1	6.72060379989792	6.99079225409735	5.91322450133127	7.77471553887799	6.82547013810034	5.97617857940858	7.4134811013865	6.72831683161116	6.97303468608399	6.13472850418846	7.46253538981122	8.29592537681233	7.75401352459134	7.74761518825149	7.75038215138182	7.56278123661005	7.69374817993504	8.32526676594279	7.41615889344598	7.32256077721373	7.04584997701638	8.05159252456845	7.36711005007046	7.46237977029167	7.95848681698341	6.81731315249462	6.89198892164572	7.55601283452032	8.38372834481259	6.64006983399583	7.40559083246793	8.38874315979282	7.46480615759044	6.98730052901585	7.59027786767832	8.28909525505626	6.95816726608933	6.5425357275228	6.61728865404217	7.62311438681039	6.5292262442618	8.14007377088358	7.54490787062743	7.39006869352927	8.32119421848116	7.29283036165527	7.77951158114365	7.76047593208987	6.94283182631519	4.48624743053917	7.36246641556255	7.02426469085297	7.58849982600077	6.15271368132648	6.80069735996456	7.38062057039344	7.13757327179618	6.55116294532046	6.47116716120083	5.9340708457111	6.19957839212236	6.57113775140757	8.17441381678589	6.63719444463077	7.47943492020406	6.11331760100889	7.27537428762186	7.8166514247034	8.1884333010653	7.40722923493429	7.14978124003143	6.9824349269552	7.13722878882468	8.05251672333677	7.48528666478013	7.3166558343041	7.40159833302479	7.48553016250184	8.14126324073748	8.12705442835565	7.22437637424275	7.04499500273403	7.17903719510475	7.63283435703447	7.27776958177863	5.66548111333438	7.44976075994682	5.93127170563136	5.15025143775166	7.14450340831818	7.52517435495727	7.01723059607329	8.9526816102124	7.12225396282721	7.41397298496339	6.19321775774976	7.90533052306794	7.20756967919812	5.44363295212201	7.11431159999877	7.76073250601961	7.53025208005463	6.96489312051376	7.24316527808927	7.32156309829996	6.53989018300279	7.47255921821217	7.17564982441886	6.29094494468968	8.23227104430039	7.67150041170305	6.37817157682174	9.69640957756985	7.15347789866299	7.32084382446101	5.55769618704616	7.76553229402399	8.81527699149331	7.37618435643036	7.60849084253562	7.77001047549217	7.52199641151197	5.79710453966364	7.66734823596961	6.77593485696182	7.08957616188735	6.93603790524138	6.78553033214562	7.35566858774066	8.18242852455338	8.37711092224216	6.39529513674538	7.39471586818811	6.79921172760922	7.37884031761948	5.73954475589562	7.46204690887168	6.4978222274936	5.05575409324191	6.81512964527661	6.56272278415188	8.62668429437244	7.91917236217561	6.43408909242119	7.39370217570275	7.41756124968748	6.03791543500285	6.697145035789	7.79332431994384	7.4868662939054	6.96536919219692	7.19128822668648	6.74895306997442	7.01892205839216	8.6353479164975	6.64935409055456	7.38477849714027	6.92693426094873	7.62846427372562	8.59939642549903	6.13622855356819	7.61702916415219	7.41751901425725	7.87398531027296	5.78853194418218	7.14334204948881	6.84384937357923	5.38966021431403	7.48227670666077	6.31351414071827	7.8091806886378	6.63532005278918	7.42909399617093	7.73237149345498	6.48580356309542	7.67104082027779	7.2810789164162	7.76805891201186	7.5060886616877	8.13821825341272	7.9867896679154	6.33398557474933	8.16490118070952	7.07332167059525	7.46407786509889	6.59616298405115	7.42340618779378	7.30330426877796	8.43048708748074	7.44392131477771	8.22224803565956	7.2867604490946	6.87875348476538	8.1311505543852	7.11066854242948	6.60986148944776	7.03563297556098	7.1132431653411	7.0131545131707	6.93391147026242	8.598176821422	6.45994551408928	9.21199523735861	7.35558590455261	7.06786341725829	6.63573576009336	6.80226680085479	6.97255242236371	7.53541497983594	7.64457263635154	7.18270416348682	7.89221025678558	6.44721200803063	7.11358156202899	6.77406235269018	6.39994978276299	7.9810689823377	8.00067735091712	6.83529431143763	7.14245144795043	7.00888142852544	7.22420828972628	6.67788902325019	6.38403858163878	7.37804078524037	6.47046391440832	7.65668739986601	7.62001133822671	7.12888002167843	6.86376374099186	7.21018208105536	7.83998362939813	7.20904494526118	6.43529341142028	6.97604247432083	7.69531193673436	6.54560538444496
ABCG4	ABCG4	5.07810703412077	4.81988513811636	5.00838442716602	5.06846743238854	4.89898675637252	4.90165183228061	4.93856007129707	5.16091988249323	5.07440140104159	5.05278721863348	4.97227745929836	5.18420354393633	4.84577100038712	4.7563362254831	5.30261029005224	4.90445299077091	4.84262742328149	5.36644806677717	5.06675037034881	4.87883077645526	5.17902823147739	4.8812452351101	4.77461467935087	5.11337842290673	4.74155357224857	5.25953190355998	4.91818619072137	5.32027932285097	5.53085779526984	4.91878172445858	4.88868589633601	5.54269666642715	5.00175978395174	4.73853904687871	4.84426766153216	5.17853751480659	4.80603037190298	4.81534622803013	4.95667065849934	4.78051470732663	5.37550501357136	4.96383144993004	4.92813992079122	5.60955159851228	5.19125367377609	5.24733630215981	4.90771770757929	5.04041458272209	5.53994245832372	5.16495280203594	4.95512530491063	5.34244357260373	4.84534915591375	5.35659078086943	5.1296832870256	5.25842693914902	5.05144703994671	5.00618154855302	4.97022368842372	5.01001958902848	4.96234494296853	5.04238673562637	4.62548915579999	5.04735056047115	5.05446078388056	5.03384500764184	5.36283482288159	4.91676936934375	4.88516433008606	5.09838362683627	4.79058698263744	5.14442635542285	4.85889459825858	5.30331393836545	4.64651089075311	5.13118578894323	5.02073460857202	4.97124451079282	4.7197336858223	5.37131649169481	4.95892715045495	5.09181290946259	5.16338596460796	4.65870598604617	4.98936444360059	4.87379049700102	5.22475900555683	4.87460323663102	5.07281879746949	5.0211837597372	5.01341844786882	5.36148142940396	4.84282980076101	4.67088870806156	5.08880663329861	4.9995193101011	4.95273748378494	4.97289165875951	5.09187013772027	4.62706752319214	4.75809963336596	5.38574909629603	5.00838442716602	4.90511457458248	5.23663167819294	4.82878117825393	4.98019306660671	5.1129313956818	4.96657389644646	5.01868630697624	4.9911213306228	4.75739615855786	5.00725391451969	5.24091911090324	4.96892942177756	5.41018548004456	4.93420846658546	4.97817146600919	5.14430649881484	5.07401549663711	4.94658649490899	5.63859089351339	4.99347544838909	5.1719763167163	4.95345234545428	4.73884778670481	5.32147595704851	4.99164546555225	5.14801403589767	4.95139938624772	5.12716015936166	5.0485993584004	4.99529351174477	5.09692756769807	5.02528264557375	5.05473225561981	5.0606508353821	5.03861611730138	4.81258160886214	5.16211055712549	5.47917299453973	4.86627640183186	4.89185474573048	5.56008769539992	5.12332961460733	4.90246690642911	5.40819086009197	5.49980124560237	5.15721580663607	5.00379120087485	4.7239462403109	5.03932406929637	5.69847110192956	5.06988578203774	5.34195230303725	4.84324159821643	5.13759540305311	5.22011043526163	5.03208665802294	4.78554113002778	5.3310189669174	4.70905698464259	5.16815380907177	5.12992816277422	5.07087717538268	5.12474549543109	4.93257909915158	4.89853267781338	5.03764903904728	5.30142509694672	5.13273390262464	4.91759489831856	4.84493128426342	4.8553194468425	5.14644963036866	4.76475071504797	4.92592303610177	4.79001356759736	5.00766195665013	4.93024709917104	4.95912975822656	5.11682270365341	5.04663625532237	4.71117841167763	5.22252968396275	5.36021807995524	5.09321733853001	4.96436706457842	5.2238497548923	4.79096595243806	4.84493128426342	5.10340315956861	4.99864924160909	4.90666909712211	4.88532957110068	5.20839692660276	4.48040370001028	4.83989074915661	5.06208139343696	4.80414538918943	4.95870029794925	4.76127880069617	5.04391913194008	5.05061926874469	4.93276480699303	4.941114998828	4.65883303316565	5.01514367960648	5.25239007437266	5.35135055164681	4.90698571920146	5.13120689016932	5.06357903521264	4.79665007236548	4.91021135249666	4.96292519694445	5.08718073693923	5.09736179874101	4.72577436173294	5.06018584975469	5.00558689536045	5.09314580554546	4.86399162049886	5.23952760696788	4.84957996379675	4.90557838392761	4.56089194451643	5.06701483931984	5.25616667592499	5.12461811166379	4.48396064287302	4.81769074254466	4.85426786769173	4.87822362050144	4.49917383409582	5.08360967995496	4.83741462169
ABCG8	ABCG8	4.79445834173734	4.94603192005856	4.67727759481709	4.82175447693977	4.74409317790755	4.70053300755691	4.53365154309794	4.93374419976139	4.9630281590855	4.73061587592172	4.97186409381038	4.82894425464133	4.85763167616139	5.17055217163055	5.01412816521098	4.98157124093082	4.72309162487948	4.76953908592146	4.99060804836639	4.82840150744006	5.1134708460538	4.7522138148277	4.80536461749919	5.16444463905858	5.00153586210035	5.11570543373625	4.50673555977774	5.19769329592203	5.41007024897139	4.60748018239627	5.05410200587517	4.7232029322066	4.86044631144729	4.73407734906104	4.94126244138164	5.46379699688756	4.85542314892911	4.64803912151415	4.77809779265807	4.96868179047663	4.45735528370681	4.92214271984241	4.69229666261132	5.19670894402058	4.49344795577049	4.86528294438609	4.9408968199251	4.42182151479096	5.50687991024571	4.7868325654331	4.72698932634836	4.99571355338745	4.98596917308607	4.46358700039977	4.72127957499364	4.93127843748905	4.99319714417084	4.74515084786313	4.77646347667157	4.87316368242951	4.56131303935875	4.75400447913665	4.64506249239875	4.81185033266096	4.79838536101471	4.5993655668433	4.89927908850686	5.02771597495212	5.08192555724133	4.51265934221596	4.87169096113801	4.8975596538177	4.78036475561478	5.04997809170573	4.77127103972118	4.91490379852261	4.68996408668998	5.00138798415439	4.67041560104426	4.87550643107217	4.65237219705557	4.94041103388673	5.15780657949093	4.92944616245253	4.73019331825158	4.8862509078318	4.95811138155296	4.26540466203547	5.30926680858031	4.71359121156857	4.84208993967971	4.91912829567987	4.61321445958725	4.89340529597099	4.46216117853789	5.21698919939802	5.02306159618514	4.923890569311	5.22334095829865	4.85193119843036	5.02809702330849	4.90163119515816	4.7749792353877	4.74793677548034	4.7211478020714	4.66059430760377	5.02957554410863	4.95108229787549	5.0302374573421	4.76203685951747	4.65557175609889	5.0279278343113	4.70358966161071	4.97208476548554	4.49436868976547	4.95869591075239	4.71784637976471	4.7143712135773	4.88864217928006	4.70839249666557	4.77936620869045	4.92507616905744	4.9145133215033	5.0537881599616	4.76450619989912	5.07157512672114	5.32846001061392	4.73206254766242	5.02296654366154	4.53659767212858	4.63840025388376	4.77382560133448	4.81351574239889	5.21157097475041	4.62553561259202	4.70358966161071	4.98428351129038	4.71407165841489	4.79432062624188	5.04961321341919	4.70567533050849	5.1534451672414	5.04002714145061	5.11152441858108	4.73599824472861	4.83633246177129	4.66884200154417	4.77080714113587	4.67400706225639	4.6557198969966	4.8424858368382	4.80076729435706	4.78962421109791	4.97660625592575	5.04586466806316	5.13242328897147	4.56229346913659	5.0933422014626	4.76961640339854	4.4869241711731	4.81444847018575	4.63038024518536	4.90964446913182	4.79005800408022	5.03256756894262	4.96012534008793	4.90377208571987	4.9900803142739	4.72324396781148	4.50215714661789	5.01262233803978	5.32629388089834	4.92810160684785	4.94922370751577	5.18183987226891	5.463514846239	4.91671835235348	4.8602262216319	5.01719883454428	4.68987973363327	4.73206484238559	4.70138499819911	5.27390546460299	5.12115023285111	5.12984366192798	5.31408275920816	5.14788578499076	4.72597343443437	4.25492512545035	4.57594254608505	4.66231206804073	5.03848564728234	4.96830014643409	4.8640269093681	4.60603232241068	4.98538511535597	4.86321010965428	4.82190297200081	5.17653139506287	4.65705011224116	4.94825961056693	5.23896775464159	4.7729176031249	4.7447572502649	4.87844955096766	4.86945054763406	5.17440590520977	4.89560739152339	4.9028313030888	4.55174930555692	5.04175717210912	4.9706565503086	5.04937073532717	4.64420238023453	4.93418058319118	4.7689963717521	4.98691571351699	4.72948068333357	4.80620951605234	5.04205928843412	5.11534621894944	4.96550188402129	4.66729560206982	4.7695187751604	4.982460724488	5.03230099274482	4.76060700946117	4.7481624249528	4.49058620523392	4.64974363144632	5.44084445205233	5.04314556003305	4.73084378981314	5.34372254787804	4.82172950755936	4.8001238762207	4.91366532883356
ABHD1	ABHD1	3.85258959524642	3.80344531266415	3.70628451414094	3.68636699586953	3.62922623613149	3.63315815647413	3.7799528923772	3.79815181461595	3.69055005554286	3.92508562186249	3.60413088034276	3.63435300555334	3.67701136879978	3.8620838505072	4.12328904539452	3.97243266245348	3.72680444662062	3.91380603973928	3.58644529145544	3.77826833823254	3.86978309300723	3.60449371448972	3.9408077442799	4.00383729334063	3.80580914789439	3.50613930474889	3.92975434755928	4.20204467937765	4.44319671341246	3.61902356688026	4.06276781269102	3.61389269968796	3.70394907358922	3.84307589062337	4.08819360915955	3.66703664754709	3.62845219364556	3.50953387108758	3.93322542082239	3.83593151357948	3.78193891927902	4.28376707226887	4.08730696202136	3.39302628439244	3.86925999995377	3.72102026545869	3.66997667378626	3.7781593527577	3.61525378347663	3.96986456381236	3.75023878941712	3.81766115167526	4.13683132419882	3.41208207697354	3.76007094387885	3.77836630784262	3.73231145495842	3.80325274455995	3.5848663676197	3.48816146481176	3.84830986599158	3.86901589915559	3.49209531458704	3.63060484715855	3.65689356250619	4.02609105239691	4.05016139607933	3.82703411639767	3.65823520506025	3.80637278613235	4.10909555451371	3.54701581190526	3.85450500128144	3.7489021895074	3.89815704734416	3.63706674647207	3.8116904073587	3.60491017410642	3.93791733532578	3.71465583539343	3.8435764688197	3.86031986117378	3.47444011344934	3.98076278327602	3.8336946273959	3.80426164906823	3.92886529815947	4.23221580569306	3.82870566055888	3.86607204391252	4.17331863200335	3.72870466436473	3.49352848442421	3.6261052201675	4.12020201699569	3.71001063652245	3.57546068935418	3.74512219597543	3.64072665453011	3.95200158143572	3.85184647575978	4.11813828315085	3.64188963939483	3.75242570167387	3.92629902799273	3.81345781230186	3.76203528875595	4.14034285374681	3.87646945744855	3.64692669328256	4.09819531349794	3.50603001140867	3.79323370287961	4.0264950745514	3.72657948653993	3.95666947410698	3.53192199154783	3.82615579800109	4.09288355262607	3.59238005668615	4.30848585792579	4.1957924836014	3.76139791434341	3.82554629513759	3.73646208828819	3.80898602384365	3.95265551641497	3.83227340056228	4.03527495872792	3.57826477315807	3.76213012041111	3.91533992342951	3.87741521109514	3.89079240308897	3.85793081472963	3.63152867956057	4.14546535996622	3.68030471110906	3.86402516709554	3.75605651678821	3.83130560103919	3.9889213341683	3.70568724517207	3.75063082538072	3.67620376528074	3.73787080291529	3.9791658946657	3.96195033809318	3.9248673075332	3.77255582086769	3.97340699619273	3.65010221361758	4.1088680255323	3.61559795829779	4.23181041577016	3.56666896899536	3.74545099468257	3.93040219554359	3.96275061997351	3.65276749748516	4.01467924625766	3.61725625999378	4.16170943926771	3.84771126915966	3.8794192033249	3.6794390398191	3.4709465108198	3.41049917251838	4.00788460754817	3.97712180109102	4.01569108344605	3.91191332028206	3.68036865380443	3.87140566269982	3.78074257560333	3.90924231351705	3.55628372912981	3.42219303914154	3.75326685776905	3.91498382579668	3.96060449934559	3.73896573776065	3.7759848034576	3.78816195739845	3.77067891889585	3.87068092858584	4.01614463656712	3.59600159514932	3.82609397396936	3.77200607834349	3.55767402965159	4.08234775334333	3.62970238353913	3.74001898776419	3.56514208549435	3.74628373547987	3.75963557091984	3.62342990279044	3.74491888246361	3.71572122581194	3.49159327044617	4.12092989421505	3.73734162687721	3.70856286833756	4.01310960568528	3.80151711151839	3.62035407849856	3.92963455440677	3.87464558225188	3.52980380639385	4.03283009938131	3.67782105489007	3.63633675343045	3.58407724596225	3.61976462745949	3.68934354067438	3.7593067136252	3.71315206658792	3.7945065669394	3.87975980940411	3.83680965281881	3.62878697834046	3.53476179318979	3.72173836400189	3.57718711949768	3.74300899117123	3.59570345485044	3.54391907054162	3.78631663082262	3.60085249119809	3.80956218759531	3.88394702094343	3.73233721500525	4.03769228892097	3.90744458127348	4.01384685857394	3.64920883691851
ABHD10	ABHD10	7.91135296886102	7.13837897510844	7.66392121645218	7.29772701166494	7.15579493145441	7.4768066860797	7.74355495349906	7.39004283485618	7.38043226811697	7.05690838731799	7.2900851982907	6.93530897501697	6.84551960933009	6.59402285419579	7.09816516046978	7.17659879958326	6.82011123776613	7.14282482978442	7.19572105138406	7.32818029536276	6.93828044173541	7.48536404477531	6.85085908439131	6.63813593711513	7.10884953911263	7.15557819600649	6.92752576168589	6.23593298273557	6.2785155355945	7.44453534811322	7.46621218111103	6.90148165676216	7.52097751216659	7.22174854220363	7.24970240229664	6.9796336433015	7.16654966080505	7.63737013330069	7.75369075138165	7.27539308612251	7.18712477496683	6.87089342141468	8.12213627554908	6.84173846429486	7.33131279300732	7.15980221677662	7.02152804114002	7.64714382915667	5.81104100252969	6.73791005248728	7.54920823579682	6.94841693198143	6.8369096304581	7.12013486880635	7.77699200274143	7.23873029176213	7.0971144040442	6.47350924680822	7.18944730850465	7.79502039271823	7.43622155440443	7.99817579960047	7.51486115005707	7.49943650138598	7.77543624794469	7.24426356516773	6.93011104936609	7.64378554155925	7.32362575817363	7.35010589830052	7.22037757897361	7.30339694734819	7.31649638742071	6.79193392037883	8.1781415440605	6.69035431038081	7.21099346280609	7.70253801511743	7.16917936216775	7.20233887341391	6.84510007939856	7.56289541931443	6.75678632738043	7.3846298011516	6.57441721569626	7.56933888888606	6.74060022550519	7.65191260030416	6.57618923208794	7.84984462301408	7.02699371861158	6.65793188648562	7.34321868500824	7.50647912742408	7.15998287113143	7.81993376414631	7.16863722063997	7.11793610352051	6.83075735336214	7.97554948218068	6.24979856425215	7.01535745137027	7.41098072274286	6.52495748097613	6.66470005700469	7.88756077570776	7.29666549421225	7.5961117983846	6.9108391724496	7.37177202414085	8.21955900895588	7.15397594100774	6.64834135120734	6.98613957474044	6.87159280402797	7.01433255948948	8.01508789473265	7.06699172031941	7.20046513215898	7.34661736059169	7.37866849064416	7.03937306152358	7.43244115252944	6.67336042081026	7.63618234725404	7.76802785774481	7.51048712884717	7.82851123126816	6.99859523133498	7.25685196586623	8.26708855656794	7.70234918225879	7.36855134800555	6.6969664382287	8.33432264965112	7.9456665328956	6.26522978002042	6.53269170323088	7.08309836716958	7.18267560466193	7.54286513559321	6.97373472407222	7.57932215931107	6.92390926949181	7.22073433629766	7.17969573368676	7.00669438870288	6.81920479751936	8.22501345696064	7.77715417793778	6.80589819184216	6.96771403035751	6.90837423534428	6.18287106493231	6.74204388376484	6.75589466767675	6.69175282019773	7.15674047698885	7.05407827156585	8.07150816241071	7.3523309755756	7.26350535317695	7.26140538476785	7.92167678395764	7.41548661823158	7.58675526276688	7.31611856869967	6.93227379942241	7.33977172533465	7.20630666448891	7.04386399544571	7.03313930046729	7.07970256365832	7.00427499569685	6.51117296431064	7.49051592532237	7.42853717092581	7.4229439679913	7.44477395252729	7.72093274331863	7.99839450130007	8.1100384826313	6.86746992037769	7.47101722481278	6.59192295894612	7.06773545563953	7.29405093003042	7.30014670903697	6.25011750751413	7.09170606095815	7.88334167180348	7.43487080880289	6.59739300063263	6.94549071146453	7.25914376608903	6.95470343712734	7.20430146691251	6.8730500727679	7.15879109905128	6.84299216437629	7.42542750723954	7.3289202040967	6.70751269080488	7.82764383503931	7.36249682427963	6.39595501376755	7.25531950293312	7.48808933991055	7.68031395586777	7.09733739182058	6.62071813306033	6.89838266701297	7.45335199761576	6.45407667753017	6.75108967815065	8.06672416773929	6.35086629675135	7.27645070320788	6.8268937546271	6.42983166442605	7.00123101808242	6.31980465954896	7.33008788714664	6.405472626179	7.44693088035826	7.19758100945638	7.34895932985602	5.92264629399585	7.05889689375611	7.13998878184764	8.04114920753876	7.27439548411828	6.74853452561033	7.26557218262709	7.25287008235726	7.10887775649981	7.10855336551914
ABHD11	ABHD11	5.37821437575479	5.31019938874087	5.291533467413	5.45018344421819	5.51164437449277	5.63059479145128	5.44034943517225	5.45339178340077	5.45467398437911	5.42657027609347	5.57981533567597	5.40238759505432	5.39734469132751	5.33963971133009	5.62293276563413	5.46157416092455	5.34383150591232	5.64295196090426	5.26143857794212	5.37252797495987	5.42927872334667	5.10059087098444	5.52154377515753	5.38491548686358	5.42767644549967	5.35862059032691	5.39569279220645	5.39825091653222	5.41236027348797	5.32130543781082	5.38078964221544	5.26239610330019	5.58647122295934	5.14499765952207	5.57870547989042	6.17651918734332	5.40126376381341	5.29820218550294	5.21384065044541	5.33869477796906	5.51662409197011	5.393603044932	5.77984439307252	5.43072588810161	5.38782750082349	5.55600421274709	5.58562875449647	5.68159269334284	5.68488661080995	5.54396421117489	5.2973175718449	5.61777665081138	5.56127081871019	5.43707159202733	5.54831288051805	5.70763016551358	5.54040143892141	5.78745693139943	5.58914738425618	5.37714057087449	5.43124623272989	5.45534820477029	5.2095740501885	5.38391222621438	5.27387215596181	5.55874890378918	5.41265305310333	5.45754056891066	5.46724015193634	5.17886445607814	5.29259388587344	5.65439732998151	5.37386708210405	5.21491281105194	5.49240431552865	5.3431183326997	5.34639576678914	5.96036964054188	5.57120133850476	5.47751030616067	5.33461498179844	5.61661851195628	5.47280443654262	5.60942926848304	5.31243507591684	5.34990958904432	5.45734883291878	5.35665823856617	5.54636125026608	5.2514278434647	5.69843839869567	5.77606653811383	5.36585283214689	5.23128933666612	5.6328263114025	5.24104240326702	5.54290725238994	5.50855851651125	5.5383524258377	5.3729594097022	5.31800484157496	5.552812126988	5.39791359553836	5.33224649508512	5.78256027748496	5.29556905626117	5.5544063063629	5.49561190372401	5.41654576185772	5.41945256504828	5.61062574857518	5.45681910278917	5.51272439024563	5.54706215167469	5.37424974102248	5.72993051967742	5.31112210486348	5.41575138671203	5.28021827038525	5.27825920468564	5.34596843651982	5.61191406374628	5.36810786865943	5.57917913950417	5.260856582677	5.31427972161806	5.51924296917921	5.35348180004864	5.59087454019963	5.40344293101827	5.51292061795846	5.37219363649837	5.53090505463787	5.48217180635584	5.56948572200029	5.44835276761935	5.47275901173764	5.53121004902308	5.42778953377062	5.42963671530647	5.40579328328217	5.27716150233014	5.33742978772593	5.72094890631834	5.29487826358342	5.58920484891516	5.52582320031468	5.56324873070332	5.48988398405766	5.35873274929048	5.48859423249169	5.33273076423973	5.34497411139316	5.33331336095455	5.3368390201575	5.16846983228783	5.62553126517447	5.43986497297914	5.28398833112906	5.33198727553978	5.37817678594641	5.59258825430898	5.32531080679702	5.54684329055424	5.2984098322168	5.20116712483086	5.29042643985177	5.23187757513965	5.47190461794138	5.67151083832062	5.67804789076287	5.42166150934322	5.37735651819773	5.45022662226839	5.49241802316192	5.30098214552094	5.57096999718722	5.45282041949178	5.29440411648689	5.38970869223139	5.33905956210184	5.65902343055476	5.38530103421424	5.45160425215975	5.32581523963997	5.29615806232646	5.38496739850018	5.3050496947838	5.80803068119319	5.68507691010037	5.5170380236872	6.18495397882432	5.56783990331443	5.73952777047851	5.45575389150723	5.47896111279885	5.34234238126692	6.15093032587693	5.8426635837504	5.63197307986325	5.41276852004212	5.54522808425569	5.34522427454324	5.51321608366524	5.30162464079857	5.3807618911749	5.52037492734449	5.34277153410805	5.45966523780006	5.85843453547461	5.6019850444771	5.46480313100416	5.38796363827283	5.42086322963219	5.38246585444813	5.28330335948351	5.56432048490303	5.30848980051631	5.23975916537926	5.44040134556843	5.06312656638125	5.86471759676804	5.36780249907785	5.47305785917196	5.46638242665846	5.67718397559746	5.35425511169144	5.20469386058995	5.47547887991055	5.64812646960493	5.4497700652784	5.4704524451624	5.6377567973492	5.58576612976954	5.10876600851182	5.50653877557736	5.46143608539308
ABHD12	ABHD12	6.4632358879191	6.24000304025169	6.14831025153623	6.40083065053548	5.96635200799452	6.34825667372844	6.15851067468997	6.06792747178678	6.25964487007545	5.93258621332562	6.37949376626036	6.24690252470814	6.35882538324434	5.72493600619448	6.1320462117239	6.31509638165311	5.73975974394959	5.75238869093898	6.05786664574491	5.96257110033698	6.27484267848804	6.18466004949579	6.37440264871224	5.7794933266359	6.03979439480242	6.47417684216574	6.34830427284626	5.41880238907404	5.47786396662029	6.18270318390797	5.80343130905306	5.67703125497759	6.20306088079868	6.10088500845848	6.27520308014283	6.29548785863402	6.55058284525953	6.28662562916694	6.05956148808644	6.41192106173075	5.75900952195492	5.81921803650779	5.94413621242736	6.59093410475186	6.04279684125834	5.71605757628325	5.95014008027053	5.8135615301939	5.6660318326926	6.4715102611372	6.25449715417217	5.93984144338086	5.75960276809943	6.20454076859507	6.18835607238495	6.3037834608841	6.33842838049405	6.02166766158784	6.49839605191691	6.48420242756138	6.27053626863858	6.24475318917492	5.70668275576255	6.53218955117038	5.69447195466257	5.85060213640947	5.89561081525072	6.12408895416461	6.463556410464	6.43590588885537	5.83546101472951	6.02919153379048	6.66341018718913	6.69889798704724	6.14052023943761	6.10895157765236	5.6496486525333	6.46196173584324	6.23963980693946	5.92458341846551	5.95133957105144	6.09223339198473	6.03791921546301	5.92644305347609	6.54817338776164	6.25697978412853	6.11387061701258	6.31066187860817	6.63287285005222	6.02646149602441	6.23300800309743	5.79538720623384	6.20699132531347	6.03364099318237	5.47250937616221	6.55300585514613	5.87615448421415	6.33709884725624	5.97498997332305	5.96713130703908	5.79244476552683	6.12878106595638	6.03945312670895	5.989865628065	6.08311111579431	6.17867630927897	6.16881859442894	6.14147794987364	6.21135891420635	6.19510183971462	6.26534780529816	6.10979553037976	6.51388446270515	5.90283789495653	6.46060350748794	6.03385797240164	6.30834605952616	6.19227879476363	6.03673039111729	6.01183617557606	6.19051014354362	6.1653444876283	6.49206156558637	5.74324593584885	5.88826937105644	6.13229927854012	5.63486084986187	6.15201082932149	6.45766635129479	5.99721957498717	6.14001333556198	6.17176393364064	5.85287368722382	6.3598863145516	6.02269548862079	5.8477459609198	5.85985941173835	6.50724189143232	5.97406004158962	6.10134775269753	5.9454577989271	6.30590033339855	6.10914066942545	6.15912433305179	5.71761198695595	6.1934399330868	6.75600782055836	6.13385146607933	6.11919847383157	6.29243493146741	6.12638916620158	6.30502599318116	5.85551349689387	6.14297458053641	5.91398195725614	6.10314191534805	5.88209010546842	5.48745230632469	6.696334803558	6.10682742945417	6.37428860891207	5.51831083952654	5.57274095760817	5.88003419669731	6.46112558063904	5.91464828687247	6.23783896130997	6.48751294557531	5.97670842388652	6.26084318314992	6.24069664113037	6.32703282050386	6.40559134545365	6.25784369217827	6.1565878409247	5.7103616372838	6.20724193875585	6.62766445486255	5.63293349436207	6.20220216288357	6.39791228823705	6.68331881904732	6.14486754049246	6.4030870932056	5.7204606679081	6.35654885687951	5.9458171308087	6.41032090181435	5.9361478031853	5.89923103134015	6.44037764322149	5.85368010982563	6.18635151212345	6.24446729753957	6.13759104804289	5.73826156952446	5.89857837990352	6.05016356398699	6.5213871673139	6.19583819824186	5.79633838149585	6.12673357610682	6.0752456039642	5.649754000027	6.19379775613456	6.019064043952	5.80091289886103	6.46472645658184	6.23537578499251	5.92349262400897	5.92971971211614	6.0952893013502	6.24260190559559	5.95668041395342	5.81927199090748	5.59964252514203	6.07150538270965	5.97933334583616	6.19220478623004	5.78901947245921	6.08977383096524	6.15333363501599	6.16041932518254	6.15292507916217	5.81600505580595	5.5121194041203	6.08412141584518	6.26006667958683	6.26775380243861	6.50019611920851	6.03931573412275	6.21233410450303	5.81666415043889	6.2205832018334	5.78362113774226	5.69313006454893	6.82172576987032
ABHD13	ABHD13	7.28542420498549	7.97687190198955	7.14153656483833	8.3314909261747	7.86644035996557	7.94327395678435	7.68844330001082	8.65502547416665	7.03593546945728	5.37603590197411	8.37167608591876	7.10107042723996	8.54890465815213	8.5007492159883	7.7449116479914	7.93592960922219	8.38840353978191	7.82099265766814	7.47637948937055	7.93135440799004	7.3697217468776	7.33772477608234	7.82323918543884	8.36202462192216	6.71370923949184	8.40191381118571	7.46478057863055	6.02524753955255	7.93837518218049	7.10050674810802	8.4929526743026	7.34543011754918	7.81471312727991	7.50819086291243	8.21654346719263	7.48537682086901	7.70943336321795	6.86713509258565	6.97541893279834	7.85227029280462	7.56055045114014	7.47650861124943	7.09512891190772	7.22878533542035	7.9652618075156	8.33155932828553	8.52122409896295	6.80865164321671	5.270921111017	6.76512551857802	8.00254940892614	6.99457365315862	8.27969918215194	6.72885104563928	7.24274049324796	7.21090692011141	7.22772050248364	7.60784842975404	7.45145655229181	7.42882448799269	7.87744035567749	6.68019764830671	8.01735307802685	7.9223729818664	7.40032965488754	7.02142525968288	6.07937271843603	7.72388478064158	7.62845067615847	7.55262467495723	7.38745687316915	7.81344628072793	7.95374421754705	7.79812888847483	8.12411509899456	8.01924659989927	7.61629703464183	6.81382335727603	8.2688599296438	7.06846794703568	7.15412873774225	7.60467047259798	7.53062810398774	7.84690432145232	7.21933706758515	7.83031593322139	7.65074946347629	7.20692436113989	7.9840855606114	6.03516138312227	7.21158512779218	7.70764019086226	8.03134042703367	8.43309016123398	7.90514199555068	6.92468893425615	7.17030151993364	7.82606059531469	6.41636292797065	7.96474016978638	8.17716054959068	7.73042075991524	8.02013297963274	7.33479303839391	7.67993345112146	7.09520004650516	7.72852356593464	7.76000025354171	7.21774690861662	8.11385381554799	6.34417253978986	7.19262623920894	7.34386674463638	8.10531476370857	8.41183039151478	7.67220558106369	6.57878996793908	7.79218617145529	8.37034641607397	8.01783141373985	8.34562998528081	7.07102579721381	8.23509785743803	7.65497497327634	7.76980628283324	7.49798588991325	6.87781708919192	5.83499245016251	8.76241132046153	7.37402334984139	6.34164919563239	8.38535317189769	8.10487306401223	8.32484805537972	6.61148351889027	8.331629437495	6.95343776846809	7.46360239541358	8.24337586020373	8.40887190515328	6.69483204116921	7.72907297875498	5.58541741076023	7.62981131055632	8.04727092685435	7.59189579598027	7.43131957527237	7.87572097582922	6.44592398093296	6.58709787510573	7.50026424022685	7.94320599343645	6.85900474230233	8.15318360244233	8.09200621348067	8.17782812423393	8.24412814771488	8.63659138937627	7.86672452445749	6.17605303476456	7.40223490773273	5.65421391834783	7.8021588852384	6.20178020818919	7.90496267680859	8.27778152611778	7.42833192415342	8.0043563708447	7.11341547094422	6.98425771792154	5.47615141121291	7.65909179655583	7.91716933343634	8.49589376505121	7.47073039378903	7.76182999791708	8.69411154857936	8.24066068705552	6.84906334933333	8.00581354577114	7.24856877282762	7.25846236068697	7.85382852357473	8.28022653996295	6.25659989840777	7.82818656215957	8.36291623949647	7.91080308208515	7.48525119988718	7.51441636610306	8.2277744772364	6.73917936541731	7.53689064945512	7.78111761100516	6.83846654772377	7.4438352987509	7.98136064918543	8.50521581720568	7.34943396171062	7.39035824800902	7.51370470802334	7.72787819912377	7.55564420886987	7.47462115709155	7.24512194998364	7.57234311578804	7.55174750855607	8.30708191639841	7.45463700823384	8.15039148882408	7.71689689748438	7.81331127747584	8.12220241867455	7.50437243335104	7.65605171473898	6.13116489206878	7.53415046008264	6.78317948426647	7.76286690836863	7.74318975127328	7.98574280842737	7.88118093176722	7.76800440661073	7.63251630798027	7.98500628505826	7.95494311075644	8.35911876789726	6.86968650531902	7.24194909700298	6.10368058829268	8.18548673956234	8.33746187804766	8.01521698144319	8.04453446921747	7.09519134813216	6.81762199915394	8.22801103620746
ABHD14A	ABHD14A	8.14198731985792	7.60969971225106	7.40787589140993	7.46340641564885	8.18226539963611	8.54868914982211	7.37304689780659	7.37249941467678	8.38643474966809	7.92809780880471	7.00313931146823	7.00223839837593	7.86772020160537	7.10929796541137	7.13423945840518	8.163891457184	8.33165452213777	5.93407658988461	7.37368425063868	7.87016320572863	8.09816531996332	7.86119013860213	8.39196251122106	7.3375586942574	7.35636592653803	6.29762051192987	8.09709215363876	5.52796223716311	6.06762188400219	8.41423006095099	6.30785963829814	5.69714481983468	8.31308143155261	7.6228499607094	7.6805990279874	7.79001469929318	8.28348863934636	8.33165452213777	8.31801852386902	6.84537539247482	5.36858333352912	6.80986413829148	8.83119570997079	6.98205335112768	7.34157086768143	7.90165535436415	7.17850472734291	8.13270533840757	6.73123226384342	7.96038785252323	8.28974102051578	7.09417937746857	6.64178088562374	6.33117260722952	8.16870493952196	7.86133617099717	8.25608230963421	7.81706077830567	8.3612350184515	8.39570942065633	7.74612106993274	8.10389393945894	7.17159315279615	7.63112547393038	7.36972995672443	7.73402939642694	7.55469813642953	7.43210525926253	7.07695739584973	7.35623067608024	8.47606899653749	8.56927419716323	7.06208173895117	5.7227492382066	8.89223169675957	7.67158377688243	7.11064886083134	7.26408342819887	8.08345961783767	7.34367560309897	8.0149981868697	8.04337528002028	6.68931711942203	7.32848677524733	7.84579565773959	7.49279334302668	7.63616425983312	8.5389417666522	7.99891987091756	7.76277388846917	8.29632771233862	6.89581889627411	6.52325599938341	7.44051843216579	6.15783126612542	8.03985599061814	6.57686492224577	8.50330717753206	6.24270001892845	6.95964566326974	6.83346615814563	5.96537598528753	8.18145893572462	7.89372974532161	7.74478325668089	8.63397460032996	7.41106661793438	8.07355288635262	7.87536888013276	6.39691423423304	8.90024075975351	7.88549118921354	6.1241293985742	7.13759265326205	7.78906453720284	6.18884704873601	8.81536222490951	6.54104745164255	7.16397913794543	7.5131085365398	7.09550619529811	8.46848260638964	7.41750311951449	8.40889526083594	7.61256256076644	7.11183554956514	8.91759121418053	8.12889872172429	6.63877384912951	8.30353733582778	8.93951027065512	7.19126118111279	7.65221168186916	7.74412557831712	8.50560433513165	7.03403929183519	7.20268167050495	6.84587235381377	7.1143712110602	7.02793490074218	8.01048810693676	7.0029180850741	8.3092804303264	7.67698590140033	8.16070899537697	7.96098276098814	6.61740453725158	6.08771717251676	8.80689141879773	8.33111317970085	8.10577948130332	7.09136771076052	7.24973331146126	7.24709080936324	7.58477077211922	7.0521919856324	7.85026319097839	6.5378152904641	7.99410072149548	8.7701096638454	7.48026743447132	8.55691427343749	8.13887104916315	8.54946518362402	7.71774853419824	6.96143099635515	7.01469677885622	7.35355405402749	8.24026112790564	7.234892438292	8.363661417684	7.08146163323105	7.91857569393732	6.88168627465422	7.44693929717616	8.27004166384194	5.79208984657868	7.28142739067332	8.29518043573332	7.38651552019094	8.79116632214566	7.98199805259105	7.13350101365527	7.20309596878162	7.57750743361538	6.854361638867	7.81991540984782	7.45873854022576	7.36075560266466	7.53781180667126	6.31788915306281	8.17587248149627	7.28541573478788	8.08068949389917	8.49562301110721	6.4324846893399	7.71656224135745	7.91117313823772	8.59081077897428	7.84635296816881	7.14992244482071	7.99084422108725	6.40848027765982	7.8995157546212	8.01512619703357	7.84474218536908	7.57383469997612	7.5046380559193	8.63683135299827	7.16432244107163	7.41393147323294	8.23796089218998	6.51371596470017	8.0124244162706	7.33911277509998	6.79700906276687	7.58797960069908	8.29821743274006	7.48393967558386	8.06444867885309	7.99757105765874	7.56031276001251	7.2568820123786	7.42597401706556	7.74199473186975	7.41568492361733	6.37089403940792	4.30117352627384	7.02708357172051	8.60831168267933	6.87763845763561	7.69352922574941	8.21360292023406	7.03335843233957	7.03186876757171	7.13976120338637	6.09239193626575
ABHD14B	ABHD14B	9.83563373665567	9.72009754583257	8.5614178505136	9.89553944414828	9.16069437929734	9.86855518290603	9.22855423351235	10.231692790637	10.7622627044589	10.2322646195708	9.47328057899852	9.91808812156541	9.84624685987502	9.56977487756254	10.0308810316386	9.67858751118543	9.82071890581077	8.90383972098693	9.52446486863887	9.76735555776901	10.3314704446137	10.2787008982348	10.0900756492161	9.21782647270435	10.1850398853796	9.28481863143976	10.2704086235423	7.88007616506044	8.8962148942768	9.97529150401934	8.81674200415529	8.50803186043742	9.9337879177809	10.341007770272	10.0937728896472	9.78238871666926	10.1813878305397	9.64360331098671	9.88940068113188	8.74970069225127	7.70855455851362	9.90060290143016	10.3733483568219	8.88245932483872	9.92377075744339	9.89743936615271	9.88317906886552	9.84776742892919	8.95058497851243	10.5137122160915	10.4190311464584	9.3274078041004	9.34045465852186	8.4562291281732	10.0796944396942	9.81951533131886	10.8384071825493	10.1839356618178	9.98408894957862	10.2146832648532	9.78232956586369	10.3389102227473	9.12053282363292	9.91366099346595	9.17954674685287	9.44249463602314	9.52851412454179	10.3633191033577	9.58015282862667	9.06324436373982	9.71137434883192	10.2116838955547	9.47242249512085	10.3028617401278	10.2386665812572	9.61901961369471	8.72900777773448	10.2068644181836	10.0991013664896	10.234450158495	10.2794819158047	9.45494957611187	9.74783075847247	9.45890850052441	10.0570865810893	9.98775098197493	10.2847274788031	10.2074443317945	10.5902364135945	10.0177722841478	10.4168940135838	9.96538368605137	9.48135891729857	9.53964909983672	8.82842841411101	10.5247342741488	9.39591372539786	10.1544475987393	8.14492453567158	9.24245504774708	9.35370448471839	7.55951335623673	10.106850252201	9.71367182578202	9.69578613321343	10.0211584424714	9.61561896222711	10.1428974330921	10.3216348658843	9.91035030344201	10.1639542124461	10.5794116575814	8.56790410301306	10.6166224398147	10.379619363025	9.83499934843469	10.0648286686087	9.9355337267494	10.1337341272749	9.06702577166395	9.39596892750961	9.17695292841033	9.13921244092124	9.94092946916469	9.64143486401019	9.8370886969565	9.85700720638119	9.30522673996507	9.21275196721269	9.56345640847911	9.85566685477773	9.28296547642181	8.88833809073516	9.6137676860741	9.43296728889393	8.98519505809881	9.38126323433575	9.33973338814278	9.27846961938758	9.14982391924274	9.88926145878024	9.05627706635882	8.83556891860475	9.67539906925613	10.1819204888533	10.8463573533242	9.73067593937174	10.3643573033928	10.4594515984963	10.7067162595027	10.3183058010018	10.4550428902482	8.82112507492867	8.70489203179636	9.02810742070945	9.19411475627387	8.91950736643184	8.69277368469288	10.5071296149942	9.80950448782963	9.05673676126683	8.63817955217387	9.32302088994629	9.45696716897223	8.59084608045775	8.61635421481569	9.70081839244289	10.0897254762464	9.58081901724194	9.37247335057526	9.76744894185592	9.57767085598533	9.34082414787318	8.06192080991997	9.41356595490179	10.2414329794318	9.77363432754052	9.79556641819963	10.094083791929	10.4212883878593	10.6139739095685	9.55310019348816	9.66473281554853	9.58076492523326	7.93003188610061	9.86389048767515	9.89887481481522	9.75422051521915	10.6055439974554	10.6846133467049	10.1188597477453	11.2312806217333	9.30993135143311	10.544457187939	10.4712667701909	10.1150837352254	10.4915563042577	10.0750996544985	10.1370974175556	10.3236701573914	9.65857752243685	10.3228588373027	9.73339377532154	10.21842246236	10.4214992672799	9.76170418363767	8.96922471007328	9.65818728180881	10.3570208779916	9.40842330655236	9.72650003622449	10.7951045721787	10.1611369697027	10.5753556675808	9.8742258366528	9.71532038829408	10.5809100101372	10.2193540056941	10.6458204630324	9.31141421947239	9.75724887413074	9.20521098057657	8.90610738518128	8.98876315196033	9.64094217813217	9.45557062723344	9.27981339868543	9.17407131453286	9.10236200391063	10.6492218407267	9.4193485120301	9.88067132421023	9.83392519238905	9.9788548409972	8.97003241211953	9.14455985230649	9.56880100715146
ABHD15	ABHD15	7.54880066712743	8.04114222674741	6.61981965602094	7.03618138367173	7.54400925886098	7.3921471602528	6.7281861024852	7.94486249134858	7.9242828707924	6.95309948943117	9.12293360929813	7.84976664897407	7.95754919542509	6.89520238533113	8.39708594764035	8.15080514650787	6.69400595113425	8.10180327038131	6.76928403047497	7.32494178493404	6.8990049316551	7.58654463046999	7.22554277800326	7.2315354018597	7.13774836900663	7.53067245048244	8.06584941292559	4.89256192009746	8.11538658069244	7.31820155375449	7.64957458766549	8.70012633919155	7.02598501254187	8.0979503291258	7.75143078347992	7.93469868193688	7.73301779679507	7.19960243788007	7.30570827279071	8.94957595548299	6.30290004572865	8.9847925127933	7.13400855019659	8.95596373055601	7.88870217494293	8.23132924607996	8.41667122888754	7.17171179592287	5.7737988966252	8.90609784207771	7.16438785519271	5.64100331030954	8.07230500240137	7.15495503873994	7.79795975360392	7.73429065399949	7.41675688046821	7.5712003225523	7.18329015630616	7.71701944075556	6.88629056086272	7.64491919841684	7.78853069683895	7.3071896762955	7.3914469515626	7.50701573234132	7.65197653837127	7.86391453221214	6.97858198079495	7.2019259554753	7.53496209211302	7.69659542200673	8.22736170637974	8.68724199579536	8.86390709857597	7.33430928452216	7.52412130662205	7.31430110598868	6.89348692118463	8.09124035795661	7.16397382815113	7.49812038083085	8.23533236325019	6.30805234433348	7.70289705140193	7.54779911122911	7.63110046610352	7.67741944188931	7.56397556797146	8.14598970477636	7.73131773990117	7.64006727566908	8.65288242823885	6.25230580650769	6.97693838443873	7.86045126580629	7.1719643603679	7.79062745883527	7.83981456676334	7.3503259516178	8.10128095888481	8.84030274921188	7.3454892624798	6.40893228483086	7.72951517586477	7.69872408630642	6.98056143641666	7.52227628459393	7.59697545072118	7.05971192856821	8.29471360847864	7.04215191473907	8.96462400616765	6.87059351650625	7.61448904502119	6.58041849036554	7.75558302200517	9.25854862191341	8.09730736617794	7.25714600624064	7.91593895550236	7.45168957963529	7.39130694763835	6.74822285636787	7.45897787865221	6.33613197607744	7.5844147275905	8.16244864177968	7.59646338159026	7.61879472444041	7.91890661098741	6.93599353295433	7.89424618214559	7.10844518033333	8.24852886936952	7.77778229667749	7.2668794482068	8.33172380261791	7.29513919268823	7.71029294733547	6.8155517996105	7.3282848397087	6.72070462298294	7.32761309186979	7.37844441443476	7.16296271031157	7.03867451835724	7.10046079433801	7.97466895942568	8.09629494072491	7.09648903705335	6.91039991058221	6.35989621212794	6.54155017568006	9.95013756189618	6.63138338242136	7.53953102109376	6.41842090394679	8.05236211868103	8.60940486300626	7.68122518507285	6.50011426097387	7.43909368986839	8.02608365042091	6.77893861848809	7.82568588508644	7.36310631913955	7.34389252709708	7.78518722882752	6.74074699913811	7.09167781939312	7.28160148664891	7.58154358309535	7.98339384907751	7.26167411452976	7.3597447312169	7.82567761882965	8.26816400618259	7.73145971945281	6.73683630957163	7.59141982920159	8.30857720061219	7.91818013914004	7.70962362977819	8.44697603100095	7.96780874559934	7.4727407781267	7.22425187855633	7.07070130413782	7.02715312612446	7.39791235417846	7.60694089952222	6.82044406045079	7.43138441088237	7.86750512672486	6.33139360938588	7.15396283014683	7.05712633216394	7.13776336778387	8.23377584511441	8.9874766927801	7.23399042624215	9.55682747175587	7.77626885433303	7.93469104667577	7.99405066097024	6.93750722086954	8.24356004094394	7.29353064239247	9.56916152370352	8.81416365523497	7.69305505530482	9.0634398557646	6.92595434191205	7.27220175358507	7.80490231870835	6.97225746601374	7.02744273557324	6.67964459203148	7.30159279749787	7.30270469289713	6.96937681107627	7.03916414812551	6.31439081148816	7.39592955362079	6.911399266127	7.69736427919082	8.47928379389017	6.88253318052491	7.81298385524148	8.38904433432693	7.9339828209573	7.6473115471035	6.84240309118819	7.66320697561387	9.59312638552018	7.53728984834837
ABHD16A	ABHD16A	5.44528536258059	4.61388786137823	5.19049951036362	5.30212292963784	5.00521162128623	5.05319725464403	5.29529079654978	5.28479243737336	5.68092844630316	5.17011921140728	5.25971438441068	5.27248337790151	5.13098441626651	4.97200327034869	5.88698906612938	5.27484119402564	4.97200327034869	5.68989059027571	5.2143558509919	5.52398813054938	5.43498949172428	5.56542166514306	5.31990052281689	5.56124939443103	5.10951389844263	5.56445044450215	5.46276099349429	5.01984812411698	5.47431466652109	5.00755607652653	5.34823210584942	5.03783801631493	5.13037568579604	5.20188306208266	5.08356501060695	5.54103463428868	4.96892949303531	5.15035041761318	5.15238741722515	4.97431097497732	5.42067409090998	5.44507319335068	5.43491997918103	5.42347142871594	5.43869728768559	5.09915237930243	5.79870352783316	5.14901788748127	5.64078010871143	5.1499625965347	5.154390121679	5.422297622696	4.96154729675559	5.7293852539484	5.45244252285197	4.80844637066987	4.75418985068675	5.16685540206867	5.02253157250095	4.92702232893148	5.49444570626876	5.16360932799488	5.27403278213909	5.39200460760233	4.9392023936275	5.36796995947874	5.16433312854022	5.25686726062431	5.53089342690522	5.06217573182653	5.04633574852394	4.99526389507317	5.1100903834033	5.73017389922934	5.10019672570635	5.48005660964391	5.29004337042359	5.32727803554242	4.98354482673464	5.4059023202244	5.29486170863817	5.57742401525189	5.54604467169437	5.04767256388856	5.33383984455709	5.00807134029862	5.3020729876265	5.11865003079124	5.14621365193997	5.34496384711203	5.06872367618668	5.93190822672125	5.27915500360542	4.87147309484244	5.6559602706251	4.82117255108219	5.06190372991165	5.08854071273689	5.7349531573695	5.29915746696491	5.22981467588298	5.65128057589786	5.06583161428216	5.11533202890699	5.44052646919712	5.34602973900156	5.29676231970856	5.23655620132064	5.55430595615723	5.24698594179067	5.72205480267394	5.09096509380556	5.26184477128668	4.88035581019979	5.27125990776444	5.56751348034862	5.16060526834404	5.55202352472247	5.03412838047345	5.50118727586031	4.71172986087304	5.03056680602119	5.24440646624483	5.61495817012212	5.26475606753572	5.52142898675258	4.88316636754236	5.20192077670533	5.18608011124133	5.17889901133217	4.88363216547153	5.25442142751985	4.98888879038762	5.05078002653935	5.0908827516244	5.26469875794732	5.262540988141	5.40922114260229	5.27515923711054	5.45577114851028	4.8575055822671	4.98644498489308	5.25907248503813	4.96374967515558	5.21914089308665	5.71691083392184	5.66539658055971	5.51033243522915	4.97671539985969	5.20120510320908	5.15352962699539	5.30497518745969	5.56916108862882	5.21933084959525	5.3417527093885	5.08984438745159	5.41594097699971	5.23782289407584	5.55849184896641	4.7378063084523	5.35840818478979	5.46442680739634	5.29861544057005	5.03353707182281	5.17542627810482	4.91965875798792	4.99477994139898	4.93012427840477	5.26503631967478	5.23035977561086	5.12936132948823	5.13993334773173	5.24191188209139	4.81986169692043	4.90621657175889	5.25416287700183	5.7767488581003	5.07543027175823	5.14127453794776	4.88442925306347	4.77236619769269	5.31467859443161	5.23309449247947	5.1695606236131	5.55650756370598	5.64741492334281	5.18990799692878	5.0266991867063	5.26914619507272	5.49163841067509	5.48214218696723	4.54720649218666	5.50505174817922	4.95699749948585	5.14145034606076	5.33397051719597	5.26441850580826	5.02048801226595	4.92606558006576	4.99108315955733	5.40978710420738	5.33486996923264	5.20620172750798	5.26296768508279	5.26586041580931	5.24606809867182	5.35999926487132	5.28169535328072	5.68758007607429	5.58732635254771	5.29247293835464	5.41365524664139	5.48214218696723	5.53775592340229	5.70274823289467	5.40201913311487	5.61566786889606	5.38570757846289	5.48796495847748	5.55555281397296	5.92607922052802	5.70219276376656	5.39289057635986	5.7573725431556	5.32509348978848	5.52290307344634	5.39757491693228	5.1305943136433	5.40620102327135	5.05900783674716	5.27941635987	5.24755611283484	5.56414624101715	5.19055376106671	5.72833595133379	5.69869110588601	5.7836286887628
ABHD16B	ABHD16B	4.36474186376244	4.50206276466479	4.371423481205	4.96564119748454	4.61383930407249	4.5581853003789	4.64258330312812	4.87768971177644	4.75801843050279	4.47573233408141	4.68280969037076	4.5560976327432	4.54372404945525	4.46955514888284	4.86198688320051	4.50747166373313	4.64772182419658	4.04147440792875	4.70254815590228	4.45756096412615	4.30187151798893	4.45638672312985	4.6566952412184	4.50447990936323	4.82166329564061	4.95132690410564	4.04549474431476	4.65436184324387	4.61811748333672	4.28675936333727	4.00141351806914	4.59594190381659	4.49494875036306	4.1894055920807	4.58456745943386	4.75376060070706	4.40333876237206	4.44291397669255	4.6643403076982	4.32839480129381	4.94770150542488	4.39198896412781	4.45828325813557	4.5584550966459	4.42447612818976	4.85269955650534	4.96054515074032	4.27995009255802	5.01310616117151	4.47603185576297	4.28370495525742	4.66302547512688	4.44016085545015	4.61258662295076	4.72238070644509	4.70673378378305	4.66023932385018	4.33912506493901	4.61985964908877	4.6885650378189	4.48436194241382	4.28705376756364	3.94229694759344	4.78657410115506	4.36397157141854	4.43577374557599	4.63189009691189	4.64579854973413	4.68949192545018	4.4134249097763	4.08471428565881	4.79500423721259	4.15478316612959	4.6162385879985	4.59210114679793	4.38716328381962	4.57207815295282	4.32640609068645	4.28042263257546	4.67819660563741	4.50985385629747	4.71935449038487	4.66253965000873	4.23725589782291	4.14456270785158	4.55269566294932	4.73695976446088	4.35880182278213	4.91070580349565	4.20764046516955	4.36253145303769	4.78974566326972	4.50482272207918	4.44982926815469	5.10932016712687	4.47833974497391	4.92391705001852	4.21611422514299	4.38549694422849	4.53286609654699	4.3725156693381	4.49842583017013	4.68725545295924	4.60636983061002	4.25948591774473	4.32713726105897	4.44006845618823	4.81262375914419	4.65066334487951	4.7879054544948	4.13999114676387	4.16822050983919	4.6109592224977	4.40228935395675	4.51539671479895	4.69495621491617	4.26885148798526	4.45743692954333	4.5900514868328	4.49913735158021	4.65644714206985	4.38039960005611	4.46098818619985	4.42655417194016	4.59401731585296	4.46923074926436	4.22589392056609	4.46593988096056	4.84144290785687	4.25107164000937	4.49915796741026	5.04262714308643	4.4342299793932	4.64289276749458	4.48130323651937	4.61939483082179	4.5295961102631	4.81284492369411	4.76397075733073	4.6954639219062	4.52609044466497	4.56539609775011	4.20012369754375	4.58884264481875	4.471450601255	4.48635324413979	4.89655078545404	4.66329957160616	4.65788473737646	4.46386212568179	4.53976301437288	4.50767270214823	4.38126827707768	5.16562472593073	4.76444603418342	4.74820528016103	4.6142856210167	4.04455785269577	4.60367751144297	4.53436412988711	4.70873873406089	4.47114341072907	4.68036043722951	4.6301071826476	4.31589032116458	4.47020400528003	4.24545004573479	4.34294042670937	4.43599240353813	4.47522619567117	4.33176364700449	4.60656901505759	4.55017610862543	4.86807304976701	4.11095821407828	4.39890302720664	4.96143883663051	4.79214846175938	4.38787749927559	4.34991983316681	4.22404256148075	4.55676803184446	4.59676654189272	4.32000042131347	4.65364716151567	4.96744227431735	4.39472892204708	4.52688864791443	4.61047478786251	4.42329969172414	4.63664407258237	4.10670452448066	4.64800128746218	4.54885954474548	4.32421643422275	4.77919087672409	4.41318966177668	4.2375178353925	4.47025037895563	4.39016463245622	4.47378187208671	5.09484943474228	4.66445117918194	4.37757897533294	4.41017294922004	4.53292124003573	4.51848135193443	4.49633885530824	4.6291126219336	4.57559148777192	4.95770005770388	4.68214119168394	4.64991447778834	4.49327265876463	4.84798816633681	4.30455312880044	4.78627228974404	4.58697637728282	4.90437308119203	5.01275880531434	4.60485070291163	4.61491020226621	4.50112321831466	5.05698304046953	4.38139437414308	4.60288397864273	4.66159971185195	4.36510827539631	4.52815322041171	4.04253832560842	3.92324213219645	4.70043944447634	4.02799396541927	4.41624419512969	4.13004182026977	4.17311824585376	4.11353241866147
ABHD17A	ABHD17A	10.7647380066051	10.0852687156244	8.9483728346911	10.4850584852331	10.9922186839845	10.8766308787876	10.2559408927355	10.5524265930249	10.7013892308471	10.2698556741881	10.4294655119121	10.0929829187213	10.4026880494925	9.83826864883509	10.1383188926705	10.278657175998	10.489167835561	9.08528638333514	10.7058284913971	10.9770640663205	10.8408658826127	10.7437683226674	10.5968620107647	9.32982623233189	10.1901570953299	10.3432068467694	10.9206300018275	7.75903721376939	9.02101667688464	10.5939866414356	8.82454062364342	8.74135093560858	10.475775303422	10.5023316229218	10.1399191977369	10.3283590350442	11.0229931514556	10.9972931199028	10.3056347149133	9.78829566647214	7.82274102847787	9.89361227752996	10.7527207339133	10.3019348418913	10.3204650363583	10.763291368684	9.77385461747789	10.6872071447511	9.97788766141125	10.9159826184137	10.7267212991199	9.94762959911963	9.49654928648597	10.3938814643952	10.5674657604296	10.8649600515955	10.9313131058727	10.1267453208293	10.8928296252186	11.001661063921	10.869016386993	10.6453741837029	9.51639772682528	10.7958632473621	9.93785909471672	9.96886203787915	9.91959985997081	10.2118295029057	10.3647985084437	10.8201711125768	10.5767560957313	10.4771531906222	9.69396330469197	9.51555650979953	10.4008275173432	11.1133960723218	8.91112724030473	10.6340161788334	10.4659224863887	10.2388357978378	10.4048826333543	10.8855280957522	9.78978894832327	10.1432565125436	10.7380813375071	10.8435312500597	10.2306711381951	10.4297637415314	10.5610202253997	10.1391575430715	10.8037043966295	9.81011087654408	9.62348902453036	10.4569671268624	9.01201634859131	11.1612111779423	9.80220205500352	10.446104795998	10.411325725005	10.1669964356922	9.7643972866998	8.91059646132519	10.779957136558	10.5464724019886	10.4024536877419	10.7322142825644	10.6155172020711	10.753816312162	10.4674034128208	9.69532301448879	10.2835634715588	10.8011161699441	9.08583713389043	10.469450437963	10.0996291930089	10.3842159515558	10.7721231663762	9.09470201413728	10.4969120140109	9.63982520477778	9.75485726026548	10.0126583711108	10.210619783674	11.5383126556483	10.6186991211548	10.8422559948543	11.0392151800498	10.1157175321959	9.65658862722752	10.0831911123578	10.3012240727642	10.2812256665284	9.6217161122723	10.1908719506928	10.4073856284434	10.3640829584721	9.691902714252	10.4039374068425	9.62589318620172	9.84785545060243	10.7804586086066	9.3716542258212	10.5701492397902	10.4409868653477	10.3369053328533	11.2570094520491	10.9131129853353	10.0538173876723	10.8806291863731	11.2471726370426	10.4162776078513	10.4168921308927	10.526220468125	9.95312598141041	9.1664212672165	9.13679493874275	10.0898914684788	9.83784014965787	11.1960702330814	10.3116312626351	11.0525017998519	10.3175830612195	10.1845533537525	10.514664828452	10.301805396146	9.98328098907368	9.81028418113054	10.4479594777276	10.9537566250718	10.7385008455559	9.87882787996723	9.22573649216401	10.2123736713544	10.4972245018039	10.6360635387523	10.5795344578868	10.050681822305	10.5744635376186	12.1511736185845	10.1497415217512	10.5356054373914	10.5045984950186	9.85485814200882	8.95327060136299	11.6322358764082	10.5610015061805	10.2462188021223	10.9386745045418	9.40804593901597	10.1396252045049	9.96136462734693	10.7724008170679	10.7850673579161	10.1396534944696	9.87433449048198	9.7358643262295	10.3047982459516	9.98415351997199	10.758832259101	10.3288354590255	9.42197334432608	10.0635784336967	9.01288007095973	9.59854665745597	11.1007546608021	11.2017664748868	9.96912115023607	9.77117349093369	10.9583523803203	10.037749973185	9.68118953728551	10.6580736303657	10.1732477981928	11.1382617468694	10.1799087036643	10.8088168088544	10.4777978563035	11.0034566251915	10.417563755231	10.9844778470192	10.3225421044448	10.2732314812055	10.5455674674791	10.5805537266796	10.1377143522997	9.46695265966012	10.3104758235422	10.5704398164976	10.583954476443	9.64868882202323	9.79889201615658	10.66319294853	10.6168738839318	8.9665365241222	9.55643177397135	9.99055504125488	9.71085995029768
ABHD17B	ABHD17B	6.51095574569701	5.82145661218985	5.66829700353045	6.20878219651073	5.83837626342393	5.5826534064905	6.09020355302165	6.89314695060665	5.87202532751287	6.18069251923372	7.14620282029244	6.35075567098809	6.5173003297493	5.62712919743506	7.15238477172929	6.14747569327942	5.4478855493686	6.19905963658609	5.35767705902409	6.00617493552608	4.72331428605447	5.8947408541955	5.97433323598766	5.77464693650874	5.19849435572914	6.39448800964949	6.07355714503936	4.41289804242264	6.00604008394771	4.79092153448169	5.97168665484867	6.06187411889617	4.67542498312388	4.47012189533088	6.82534028094055	6.31111387553911	6.06009301245513	5.45397525288471	5.20995998553445	6.81274255847075	5.39738291777344	6.06594487526202	5.48125030244295	6.19434227127479	6.23139531034943	6.166888690029	6.58515642577749	5.71869891902142	5.25861010049404	7.24106030307837	6.00495429467557	4.94516590649975	6.55192760478317	6.49434962417654	4.82993483104434	6.46194449010018	6.2105895472495	6.48523639872596	5.07442797280488	5.43634266643777	6.57040975618997	5.14753682156312	4.86311062315737	6.60310669534748	4.98877662381969	4.94669704727031	5.47716399999644	6.47829704487955	5.51750464678522	5.66630783755185	5.08674247673937	5.98804161990845	6.70413957889976	7.22150003567074	6.45277307107169	6.63626027474599	5.84127264357649	6.07223599339531	6.42342896392309	6.66648790004601	5.94039912180636	6.02184820204053	6.56787747647979	6.27813989017521	6.62474799534494	6.11683153399592	6.58910729564445	4.98371859879551	6.80819623898053	5.88912434945927	5.39977620021136	7.44970789176553	6.20284698076457	6.79654536741722	5.54959446344279	5.15768738468841	6.88573348315523	5.07816292931459	6.46166919056056	6.28712884489796	5.95262191453195	5.98291155593947	4.60123149337549	4.86640189640427	6.30671488319463	5.91664016587852	5.0005199068498	5.72618116559753	6.25353709950708	5.70000865008685	5.32136429149211	4.70042467272367	6.48433300200856	5.34926234344762	6.35668070079068	5.97843798673833	5.18450856528767	6.93744591432076	6.82643207637208	5.91244400535556	7.19236221704304	5.05653517390802	6.04541584608282	5.17961589042628	5.76593692460692	5.45601144448789	5.69104641363963	5.85384073452657	6.63789020289549	6.00066156173706	5.76510036157529	7.22671929556937	7.35079056736485	6.3984702958096	5.18747069376286	6.27890528587009	6.88715932389676	5.95633178318343	6.16845488174852	6.82551989661254	5.11170959910722	6.40414285034121	5.14120885018484	5.80409822669101	5.66364614823579	5.5085697043434	6.43025429740792	6.19766280664402	5.5583824966927	5.78725148063936	5.30593961487815	5.46206914696784	5.66748445039503	5.59120947663275	6.72323172657214	6.67249456738063	5.9769784220277	6.28726913491509	5.14182478036445	5.75396138259707	6.69006506399106	5.33491132770803	5.44614924739188	5.90636553165763	6.59901949799474	7.15742554503881	4.8589886357073	6.1280614132422	4.87504150501872	5.15851563133895	4.74285660479737	6.2896405770664	4.86453773155987	6.60281535831056	5.54663888662288	4.88897586226405	6.7474705770364	6.39303655836585	5.14174526143567	5.43658385414306	5.38669378157938	4.97182352365446	6.67903940424954	7.00749787971359	6.10227424705429	6.58498555820787	6.30818677214682	6.46870237046622	6.45973310684459	5.33571630735642	6.08457715754039	4.69950617273183	4.68394703268089	5.63313802677511	4.81471501819651	5.4500367927209	4.88446211226728	5.58755230309817	5.21322192601274	5.31233142237728	6.92228482606112	6.29865725250482	7.10115512559931	5.82296873900993	6.03333359891219	7.80500867709275	6.14965573753746	6.54202063130494	5.9045004459756	7.22809403960268	6.83144504416345	5.59854814561025	7.05910269246139	4.5832774796786	5.89467678957842	5.777254160659	5.74108415326947	4.8380864185422	5.36700143194543	6.17307367274734	5.83334516983107	5.32101027040173	6.2874453980723	5.96436051603937	5.12859223285807	5.8036058861976	6.45077402926598	6.1541219381522	5.79561205015875	4.39411471322134	6.82408258660168	6.01612281755948	6.32427858501534	7.16499897852256	5.35075277660405	7.24832871740923	6.79100277207088
ABHD17C	ABHD17C	3.98506329699722	4.3168860591232	4.62831546203712	4.241996722078	4.54126001675804	4.4635979611117	4.1202730336666	3.85060804118059	4.28646111516826	3.59394932913849	4.4608696150173	3.84196516905869	4.07900193659287	4.79411844522072	4.45989332841749	4.36176855712128	4.31803504427725	3.60082019538712	3.64290132812834	3.58957869049427	3.73264026088887	3.28903271426332	3.84830778867678	3.8342686552398	3.23500714742947	3.97281998947667	3.7232943351467	4.06245907953315	3.7429465324805	4.75671638588099	4.51079964199187	3.89865589204885	3.78439433681513	4.15537445718538	4.07676829936444	4.27370693223045	4.1375306103664	3.98959148446517	4.41142944889286	5.10062025791772	3.57308138205496	4.07821687880134	3.83769617618288	4.44089241060582	4.03729408392096	4.25791093038263	4.18085286710589	3.95492223092823	3.60561634029346	5.32338659895277	4.2463836243429	3.42959324297131	3.95080910270756	3.75302896694756	4.22222689144074	4.48609385834033	3.68137958371542	5.1361494940523	3.58632303481019	3.81488155689867	3.97988389454653	3.38758650233081	3.46356590808889	4.13360504610045	4.36721972682779	3.72410240495136	3.23954072983899	5.41356591903146	3.23508327073417	3.34446232678789	4.48740820908601	4.3952720138109	5.87759787016947	4.09790138365873	4.42966950972261	4.64781456033131	4.46456190318097	4.12861732382487	3.99386033942184	3.62000593165987	3.98308197591378	4.29232320176215	4.01230801091885	3.65271016182984	4.41487570944101	4.02959769651499	4.03729408392096	3.9930392740317	3.69405457751391	4.77722171536082	4.37927647956246	3.92141979089929	3.65582624043393	4.62701957155822	3.64693118397695	3.72066812380536	3.99097964754138	4.07494261411082	3.52669329347977	4.02939888959315	3.87598429973289	3.69908567785617	4.01214525623802	3.93320298427634	4.03048427150149	3.75810100944308	4.17409898812214	3.84932149448431	3.73885423090557	3.72866280979981	4.3071089526945	3.93515098412755	4.85516043558186	4.68808659075838	4.32476004547492	3.93574869328489	4.37446565294728	4.20801955664079	3.74776524862286	3.72941051540826	4.06496314232335	4.56094440038007	3.94136446573338	4.52589047251727	4.20783215792516	4.59385987946988	4.53136757705817	4.61868329606406	3.45676245498227	3.72452095756866	4.51652485886668	4.29214114841874	4.01501521630503	4.01726815518622	4.86629483901031	3.74712316891357	3.62312778445096	4.39601869681388	3.96130754053244	3.93877346045788	4.34710089124409	3.57642009041519	3.76615492687497	4.43439980145844	4.00280553771891	4.15907255483203	4.19845548243512	3.84627247215351	3.74542172520659	4.115411075804	4.48560809263883	3.70489677109004	3.9312952046565	4.19810927088667	3.86795793263734	4.52408264310829	3.86768017599813	3.82888605106355	4.01514767631313	4.47388184592414	3.8505992038172	4.06435479552334	3.68997552588545	3.77378084889174	4.00820325516005	4.18939320820606	4.3882987454863	3.67356932527097	4.31007703409383	3.91990452231749	3.88599464118623	3.77063455221103	3.84549735000147	3.46089596153569	3.75276969335736	4.04547990032067	4.11251530361779	3.97080164143717	4.54458342936169	4.4927575655254	4.07901012992109	4.10502901529931	3.84653903670476	4.58321027226874	3.58745952297888	4.20597509263996	3.97596781093759	4.40508119077232	3.5714076129398	3.73838344348472	4.23592961655889	3.36916832787559	3.84627247215351	5.8925949888407	3.86378163828745	3.70240113531491	3.4811919020353	4.03691704779401	4.55482334622905	4.7863309501441	4.44499759840263	4.13929260119548	4.37359593638857	3.58362532376099	3.7790847886619	3.8789699220031	4.23466554869508	4.1724826124543	3.91125915791709	3.8136421792115	3.74790646832213	3.61208647545386	3.60136222113865	4.25105254675288	3.86913851219883	3.56331697663286	3.40765601472062	4.13469233473125	4.04686357332309	3.73039238733868	4.03869263744284	3.77679106174613	3.66341452533852	3.94710910635432	3.61869704645272	4.05574743490589	3.92211125926874	3.59989593186668	4.30767172216837	4.17298163741215	4.45155078664948	4.61736541358744	4.12493406346274	4.98445026105112	4.45294736594424	4.3903391958526	4.31853959451618
ABHD2	ABHD2	4.85703290643115	5.0779704801386	5.59482863413758	4.68121400801336	5.35862558212024	5.08612506823967	5.42350355978317	4.91494666524856	4.8038733512682	4.79515055979572	4.48136928346045	5.3243064633868	4.53079368258155	5.16194325477304	4.58667377280954	4.80862150970865	4.81895996106031	5.12756225765251	5.56270371283505	4.81510846001411	5.41680502720125	4.60920214302424	4.76256858245315	4.62486782396312	4.81346939420066	5.25628128103364	4.7047819486031	4.54702862755552	4.93752178875655	5.02506011268842	4.46873713250598	4.85777108355316	4.765798958698	4.93503910719644	4.77200127002103	4.51056196909604	5.04824196844318	5.54802500095005	5.04538213124695	5.05639072845367	4.75874342062204	4.91467946598524	4.88420516043929	5.53528376400721	4.64494516645841	4.58563619626009	4.33529308814853	5.25998167738483	4.45280170883991	4.85049139885019	4.6836867573725	4.68157584827097	4.77141945784417	4.87083614980933	4.93237593986144	4.78757909772217	4.61995467898734	4.45617466757239	5.18055842388651	5.35446277487929	4.89391527563344	4.89399912458154	4.96707093212462	4.88514637188293	5.16787029180847	5.29054624437662	4.94391216362806	4.6901252332592	5.20004154080678	5.90772275583935	4.81530885319141	4.81501382263457	4.86429370566835	4.67932748148952	4.8251976890959	4.90569433495129	5.0877507032533	4.88603914702695	4.53209952576904	4.69014660633614	4.87655103667239	4.85649631758565	4.49040076181502	4.73701816919935	5.01194266644427	5.0694814198016	4.63470300088623	5.10857708071695	4.85895893433426	5.43983211026153	4.81645537724571	4.18872880498082	5.2664499697016	4.63209280489143	4.71432191477859	4.8952050164756	5.24792901678094	4.82404707234378	4.86109436004917	4.93885682002502	4.52564166926495	5.27588818511802	4.8221149309745	5.11416281410823	4.44323849765248	4.82696433733065	5.13417104337334	4.988953584091	5.14561366513	4.59786475700183	5.32153121963024	5.32815194641436	5.42348437336922	4.75707793029294	4.68407342730587	4.61063434522131	5.36831154284828	4.78700355386526	4.9042904237032	4.86105174634326	4.54389137595704	4.92071188137972	4.67665193955005	4.78951576171951	4.87388528024686	4.72497314087501	4.68029515532632	4.9965797375155	4.68013117952716	4.8776272438003	5.27899210293479	4.60439607033734	4.84578632189221	4.58292479463422	5.55602033217416	4.82773753221616	5.03158992884289	5.1071889378595	4.86588696800678	4.76398880921466	4.89690262984306	4.90590049991134	5.21800441382791	4.95838550099715	4.62552209981809	5.16611446815959	5.3661074623248	4.80522897017832	5.06256815422367	4.9669959282532	4.92303750914302	4.63314190606402	4.96334969577856	4.92412749895688	4.81655676674306	4.92253196271734	5.10040916644926	4.96454799813563	4.71075654953986	5.44259801290836	4.97639563088619	5.18487741291927	4.59655509234655	5.31567699648473	4.96855288357099	4.57228612229457	4.53242202968854	4.9039937991477	4.82610861186832	5.04592931323871	4.54561085045806	4.74215532966413	4.79460678441044	4.55242629830212	4.9202076591627	4.57410740317814	5.0071102176822	4.77955875323725	4.73949138545917	4.70863564330436	5.59546559810943	4.62284188706288	4.86573939728834	4.59162315569353	4.65008799161389	4.92113478972961	4.57000894230842	5.24006605203793	4.50940643398903	4.91891228629758	4.83412561120821	5.08680904481015	4.61377958569238	4.85704694919474	5.30065329980991	4.98985344857519	4.92145592797781	4.77728565012806	5.40140293451666	4.9014633555031	5.11194117847094	5.0643070961793	4.96632418813637	4.62658085723891	5.05280191089913	4.78101610436143	4.69415672113403	4.84874497735712	5.01906452202165	4.57763956843246	4.80394650575528	5.16132362881525	4.74650063649775	4.92116748636262	4.6156349993691	5.02705080421826	4.90739571709762	4.94503192735511	4.91094044274048	4.85193815332843	4.9161952419013	4.59323053256838	4.82079465770992	5.33664811225627	4.5880968258911	5.04920830838759	4.64667255549012	4.96709190299374	5.08254058105137	5.5046854127252	4.45875801361631	4.80777142779269	4.82557135402069	4.80740744545819	4.98505037421406	4.6207421373728	4.82820024926657
ABHD3	ABHD3	8.35703752373317	8.9614332980141	8.21422859225359	8.47745969810113	8.67922070001872	8.77167182286142	8.09274658856264	8.47897529217729	8.35718944533566	9.18451781292297	8.38299406685899	8.45971789165742	8.97007975470914	8.61555215282532	7.58110017338794	8.36422472892275	8.50370037690999	7.75390216140341	8.72296334293569	8.74118737074514	8.55113560071251	8.7457375664914	8.87736862817539	7.78443912515614	8.53344930859487	8.5181401504324	8.92699776581587	8.9169343391094	8.22187420706577	8.90007505598662	9.06267527382498	7.38616663236223	8.91776336025928	9.34333191154067	8.55553533253327	8.42561506401599	8.53869500000397	9.46292765632084	8.49305088099982	7.90538026553889	7.49934104572831	8.43807561539563	8.97870191149954	7.45127095379393	7.7161488661262	8.36649227064037	8.61944249913324	8.63262880183859	8.32533121371464	8.01909058865153	8.3758717618378	8.66929720389924	8.7173815411355	8.19697598850265	8.49924990658587	9.09592466653189	8.86849182880661	8.37349564761994	8.85937365448691	8.8988177892017	8.49670241673655	8.78125423459112	8.86082509032631	8.43785790833838	9.7546851474942	8.62632918181883	9.22081845540231	8.42902855000305	8.50704047584967	8.18110754670028	9.0735162181258	9.17228395017559	7.82189716196789	7.7908095253701	8.79291423496421	8.36059221770721	8.88272863785072	8.57830033659153	9.23976489684575	8.89545680372585	9.0224004052888	8.32252847092985	8.11055319885984	8.45132053871862	8.20476638258886	8.70461354482723	8.31383548811249	8.8834560852197	8.98770640556986	8.52456519659749	8.49442784983704	7.85363614853342	8.33693360795948	8.92842233525406	8.66121616951759	8.84588401717725	8.11878221140258	8.67198590011572	7.29668698304702	8.76063033478302	8.30623042621752	7.38902019743662	9.31637377193125	8.93859951759852	8.53924593961666	8.83062745224716	8.55146149716675	8.3262115523738	8.42558518123918	7.99957317105114	7.97800895206427	8.62298940608451	7.59468488020468	8.45160282339154	8.41734308351207	7.84232135183804	8.31021638275012	8.5939807614933	8.58948836133075	8.33779003251406	8.69452882591382	9.23208659565588	8.39051356115372	9.15306929922761	8.72402417405472	9.00107183988337	8.53023130660244	9.82118443503076	8.01555432945029	9.09695521344118	9.38975966001326	8.4142627898399	9.05740778845787	8.44151864222065	9.31027592515834	8.60552464947707	8.34571653419927	8.08110457188388	7.86404199154809	9.00840418772687	8.64412665355696	8.28143715615182	9.24540802050033	8.29951717681	9.09967001608108	7.64209642026019	7.69545406061246	8.13304200611223	8.82249151738168	9.01469771354175	8.34912288142621	8.09945013232032	8.72555096456297	8.73161040725799	8.47332771240495	8.44467555881514	8.18320385925001	8.63006644474709	8.67845570917834	9.48628062694971	8.30940414839279	9.063973603924	8.93875839598228	9.25056884465403	8.39790911652964	8.80700884732076	8.84200049226636	8.41625435187298	9.3198093783747	8.35537659798437	9.24352506290264	8.30177775022375	9.72477445728794	8.42988121688889	7.96688448220147	9.02987293651627	8.58033251481386	8.93291965369163	9.07771063433387	8.22908924370885	8.74898568629516	8.64863213612597	8.15774293318203	9.03616282520414	8.22411553947794	8.00647813995246	8.83615505250409	8.48984688040698	8.28613251796738	8.93813662793263	8.27128804642501	8.40956350468243	8.59544816090913	7.6642505089102	8.80908038021904	7.53894551059578	8.53297412018572	8.03121244715676	7.94928551669776	8.00317726321949	7.97884307395867	8.79402230317945	8.38424177400565	7.97409626286132	9.29150493296638	8.43952415788515	8.28275716886196	8.40760749383359	7.84348777852082	8.28026222028115	7.6851852361193	8.74244384912092	8.78723041354737	8.99086456864625	8.4583900951061	8.90474290007394	8.85546325091139	9.34905339232382	8.37174585174362	8.57378312379269	8.40472508287976	8.88622346151492	8.8360844135717	8.3029802147425	9.17741926093595	8.78768257631024	8.04667289717791	7.86861905706465	8.40901189373853	8.4238186034799	8.77055892316159	8.87421342352624	8.69743658967572	8.64784645036303	9.02394596670477	8.41893361944056	8.12722421605312
ABHD4	ABHD4	7.12084544023477	7.51333437368934	8.25119494905989	7.20222805349234	7.84994993404782	7.57506924809114	7.27300886319339	7.30848775135449	8.11645611612473	7.58978984275162	7.8256809554679	7.42571191886769	7.11617556058368	7.85110690005043	7.70579902365004	7.52169445846806	7.22719493129178	7.81755398277305	7.98117097896578	7.00624432506157	7.63683374313002	7.57589875458802	7.43010708846255	8.00330012811896	7.59804466827306	7.61200977773846	7.28778920385012	7.76545473888005	7.79861661414094	7.62607109262615	7.74875596908841	7.5519465086294	7.93940588505356	8.02228300292714	8.02750400249874	7.82522623491401	7.45663472331014	7.53672703980954	7.6651930590233	7.56549692586466	7.43441724602742	7.67464513759454	7.42988998271702	7.52404606369742	7.20358236023719	7.48091679599951	7.53220530818415	7.57334549034274	7.77697457666229	7.14818946082939	7.4159203900968	7.93863286993926	7.85252756654788	7.58143462610203	7.5410235880415	7.95941558562998	8.01857871464348	7.47970254793748	7.69939920126211	7.47540749072747	7.08213150597214	7.7587064302177	7.40699620140685	7.30359645014562	7.7584154353852	7.80066344750444	7.79684735659551	7.26863257505932	7.82288326241595	7.55979950989638	7.34664600370776	7.87367907704154	7.47793491798061	7.81284458588499	7.953437572277	7.44726661014539	7.58942726060087	7.08149484257493	7.36435032034435	7.73681886444192	7.65782189696622	7.46671590430806	7.64867987924933	7.76609601802445	7.06320527674921	7.5892887085294	7.49855099409095	7.38797743801969	7.71411794391293	8.16109100657538	7.6516509388708	8.31791865631724	7.34933340846286	7.16311725170413	7.62873526745743	7.86130235905587	7.78079300719327	7.65485475355445	7.85911482948103	7.35580860528468	7.47422579708539	7.84697114036117	7.66863579663939	7.25241201051654	7.8256680491002	7.4997363164441	7.22371078190718	8.02860453969343	7.74825910817727	7.2588741093427	7.52356717162817	7.11095032558406	7.76213102797928	7.42778134196879	7.55335991716813	7.33651886751978	7.37600679630888	7.24723334563725	7.10696752471269	7.17052853974792	7.32258289597212	7.72712608215611	7.48553064591003	7.84973742790456	7.63364492446492	7.65370812550885	7.93573164931172	8.04214482530667	7.42798046335739	7.66724930370837	8.09022784205363	7.65055256199093	7.45796526766817	7.87715538579416	8.07671162059979	7.48445970478535	7.35796970169379	7.95931654390364	7.57658617091603	7.42497316732491	7.51884789825564	7.34841915098244	7.55701833887061	7.51016359014177	7.93517750226821	7.39180038692597	7.58653036798774	7.45935900728318	7.86915668525659	8.13277465953139	7.74631888903834	7.52557656966484	7.51109775509455	7.31555863907793	7.0587467155207	7.15887424902839	7.3461204567699	7.03612990890066	7.51477771760676	8.18676832609945	7.19153059160548	7.81168803631327	7.7322329215045	7.60661450873943	7.47441926476257	7.20043889877974	7.94326938491204	7.64634721025881	7.86460858920569	7.62416377739543	7.97272507865973	7.5681034881854	7.39683362109795	7.40071739333129	7.93799358394294	7.4786568182657	7.2982257151998	7.30858388803197	8.33736147835306	7.48950440984362	7.58364499164482	7.26843536400647	7.63561171861306	7.28120336828603	7.27136274652283	7.58880958713062	7.57095812818441	7.47770820571646	7.50508297648126	8.55799120177678	7.65734517099933	7.93118935536681	7.67833098004062	7.70943919704951	7.96739068401974	7.66191822115658	7.84899738190579	7.51708749829878	7.7243752610639	7.9255143652507	7.6758995481426	7.77631755967228	7.35935239908501	7.81366254472521	7.36227660996038	7.60949052275295	7.82447111923927	7.32088245215096	7.44952590571573	7.49110898456549	7.44618277361983	7.62975011077788	7.60722494087552	7.61652676034296	8.00203153207013	7.72202933361645	7.95266133527402	8.27275897321138	7.46536062154755	7.50629711501933	7.27746609123266	7.5628232433966	7.53038302698247	7.2123592977227	7.33338901858236	7.47436371176884	7.60354370742686	8.1051300606018	7.82325951835262	8.20965474541887	7.32569634082464	7.53822771156618	7.58812782287822	7.89241968305701	7.73084579155125	7.75783180202158	7.56596035429713
ABHD5	ABHD5	4.32591630872051	4.22804792501957	5.34277651461765	4.96026586538603	4.67680958014928	4.29323160174737	4.56815408105192	4.79327600158901	3.96938337817645	4.16850092502655	4.69934665209235	4.36798869633138	4.74179438623489	5.0692567528919	4.41780846627795	4.63783913460841	4.30505403432017	4.79398422926414	4.35132524021716	4.15476491865526	4.96009782741817	4.12171443085409	4.15159498424236	4.53975764122768	4.32074917637147	5.40102724023543	4.5109598048782	4.35246320378522	4.72003185836107	4.34160733413961	4.57538955670486	4.33201146668834	4.3583493757363	4.10805398617287	4.36962281020654	4.67485463396944	4.48898144064267	4.59149668610496	4.35492568110843	4.50073823914042	4.38503007371984	4.81939500172671	4.28644088336589	4.9517695027337	4.45391689035391	4.57570132747311	4.42512754565793	4.52281981465799	3.92147623103198	4.08298526448698	4.40805680197085	5.04117807722186	4.40533946990267	4.89567557132961	4.1351698102261	4.49313835319252	4.01192024050117	4.46519076858292	4.05776433915306	4.32868440559963	4.81168627739645	3.88986338108302	4.17729930771617	4.6923360529657	4.30022373870096	5.10869148323108	4.86093051787623	4.65588844597419	4.33512457774854	4.98151684840234	4.09275117373516	4.00432877258291	4.76581371380319	4.80833710850918	4.25117891625792	4.83011788503545	5.31328223277722	4.08939234211325	4.6620182483148	4.02826515315676	4.61645621204364	4.49241192421772	4.66974468040712	4.66425949144777	4.81346934979092	4.17672061730899	4.39986277001726	4.07536053091439	4.11435023845926	4.33938427722104	4.60525105361597	4.72531266601801	4.80424709093719	4.32312431271056	4.15422652218916	4.00150165947115	4.37769037547434	4.59834829298367	4.81184535071904	4.32333851003639	4.87941112220264	5.2660545119094	4.10563234410434	4.95964077801982	4.04005136615643	4.17232885743271	4.6446916614168	4.27091635205338	4.17778087710436	4.52853195901899	3.79941772698267	4.42416284614972	4.77303349663516	4.44987280241438	4.17006340325643	4.54440365392374	3.96214904317007	4.24317523714531	4.14337411260831	4.81525018449676	4.45709638849251	4.26877299869614	4.41558104208094	4.60094260201677	4.57636358115621	4.21347702778961	4.28115047745843	4.36893195557246	4.60968578026327	4.67495284486385	4.27765069504194	4.84692227822429	4.06888380514963	4.56079808944737	4.38930202988519	4.28091593623059	4.50307878009341	4.36098217596649	4.36451910424987	4.79677556831838	4.34493098559743	4.68520841227382	4.24249653025042	4.73101365552398	4.42832596604762	4.5241458104329	4.91581909752006	4.50765920791523	3.92869497266056	4.02421496950882	4.48533328602795	4.3455288069064	4.13529779023536	4.80587394573433	5.15276589686398	4.76760358056939	4.81198387197811	4.75434420993937	4.18707619794204	4.23566803148384	4.29872389144512	4.00812214916541	4.46670312923487	4.29971897733964	4.617569640669	4.7405145583411	4.6023237849052	4.80358300837753	4.45586729126055	4.90052513531957	4.15696829373303	4.7043799183865	4.41895029352098	4.99643781919945	4.773419987117	3.91198539002841	4.46186373939242	4.38021517979664	4.17182194249905	4.678955568305	4.24536892823026	4.2061831621598	4.68194774572188	4.92373509631545	4.98286397381605	4.11211764227825	4.60724907703444	5.10617553251779	4.56165749266472	4.310801109956	4.42408602259329	3.97154465998212	4.37422966651911	4.66645552162186	4.33418614470337	4.78109785306377	4.63298403236849	4.23106665556693	4.80419915841875	4.7147120993885	4.5013332606435	4.29337672308717	4.82013673319535	4.67083450026308	4.20131087247743	4.3568309722873	4.5308341342991	4.92182754214006	4.45279816023045	4.23037362514879	4.36200032061661	4.26706547590525	3.99459327169995	4.08032852695978	4.45566347824222	3.98381824593567	4.55892611380596	4.16512861920956	4.38675708421944	4.42217124920721	4.57586426151275	4.3665660572382	4.51434615517918	4.804016934882	4.65583269837815	4.62139711044431	4.61836312474511	4.82360048178549	4.89337698389069	4.12733921427897	4.68435644394156	4.87225081746322	4.6075560810681	4.55395920070518	4.74540639310491	4.6285958748352	6.00012642411722
ABHD6	ABHD6	4.07504181144934	4.18036451281354	3.95721900277119	3.72423958708973	4.09057809018197	3.81373902376415	3.99184568039623	3.98862265398007	4.03281326355062	3.99090957286506	3.79510409106636	3.86245423613454	3.79367429811141	3.6954775547572	3.80364807045641	3.66183485230657	3.85210872107408	3.89807135729937	3.83692761178225	3.81379617687995	4.0684528935556	3.74172475689185	3.93573247443539	3.94662650701087	3.6833126991768	3.81995194494866	3.92954610325349	3.76830540993091	4.24315618722734	3.94432624194661	3.83743495746346	3.89777102504646	3.83877472856011	4.34736756982494	3.68357549828982	3.93956388581641	4.07578734466666	4.34479757430048	3.99502557165705	3.86374952102403	3.78996295624259	3.8668961281954	3.84069084245419	4.4023492378214	3.88014738507059	3.82454007331569	3.8547355671368	4.31462572234331	3.89496574796429	5.39687166806563	3.73705346767947	3.68908405148792	3.69845332454748	3.79505480825203	4.46461318686025	3.77681052176164	4.18457041940151	3.77270024353117	3.94427876085334	4.1850053016515	3.789737720263	4.38108662436965	3.78845582589086	3.86374699200688	3.99332010058641	4.21649865167224	4.01035538024826	3.74884541831409	3.76981830226126	4.09617748641974	3.8795683600802	3.84350720039047	3.79386285787504	3.90520075303076	3.97634809797301	3.90123812785663	3.84257594507291	4.20093388791509	3.67107209905303	3.99296514057279	3.70912991498863	3.84838400076822	3.58348985675056	3.72260352603578	4.05540839421519	4.83155347730382	3.90973518240111	4.07015571900072	3.95828048591653	4.51910051821944	3.81162768705907	3.71529068212308	3.68473676090941	3.84336946124964	3.82952599158116	4.06532301147352	3.92616642096912	3.97175538894569	3.90490825679499	3.97270556039469	3.79285714932368	3.89348632096193	3.87103260699569	3.9492883437418	3.96713238641675	3.92965104052606	3.66277790301127	3.97918445755834	4.11826707031686	3.71089795762395	4.27853778817424	3.76394641036556	3.86959306599274	4.13331605803409	4.07600154919685	3.87627565755744	4.25892043183023	3.64489127069682	3.6612769493458	3.7554058202739	3.6029912465249	3.84270111299692	3.79400541891261	3.90893839294719	3.83395896187987	4.17707459133489	4.0101562686278	4.39713734905257	3.76572000485038	3.91643778063448	4.14293181367716	3.93584372685845	3.9142710935391	3.80803184636547	4.12210885528935	4.09054305015948	3.59652984874336	4.53939352246333	3.81395890999041	3.88900777775149	3.98365877010265	3.96654572195442	4.08760402648229	3.7864698144715	3.91361820144456	3.71279672415982	4.00808556245043	4.38021052728602	4.31672798590498	4.27479302578952	4.12194253547889	3.91514005204158	4.18248114037731	3.81915872850336	3.93745283435981	3.85980208786073	3.75186895202856	3.76538245182279	4.11832728456458	4.90491139558956	4.14667117436144	4.08043515801355	3.82438333804915	4.19385795203984	3.99669189641373	3.80866093364072	3.95461350646268	3.58956285665414	4.00917399626561	3.89158569095103	4.10277894952529	3.92361427097602	3.99425377552417	3.74554942452301	3.6988842261878	3.836089168689	4.05421527383367	3.80619407364802	3.94264986775748	3.66713078149718	3.93821038049859	4.00925354330333	3.80979724156091	3.75565201115331	3.90674040384145	4.4686442950601	3.82063691937306	3.8639594503368	3.86446430808521	3.86437391810324	3.70015350449146	4.1683608820017	3.86223790152501	3.8562849513681	3.98492098504048	3.91983238102997	3.56646146097558	3.99779714181667	4.02700903490617	3.80252653367253	3.79238082419797	4.12930243850364	3.55745286706927	3.74735791013872	3.77858790986771	3.86393609707826	3.82464510334429	3.8682653972059	4.06498027212265	3.88737518221144	3.9066633835102	3.9914402249286	4.55599990739112	3.81042640010388	4.08490220023865	4.99150376889977	3.9070809060043	3.97259579672521	3.71710816369027	3.78826745918435	4.01636788745314	3.87622272894342	4.10695503135754	3.9770580521112	3.76786627587232	3.87850094146273	3.6848280341839	3.86864438933374	3.78123687486941	4.13359703792619	3.87739662812504	3.70121545744757	3.7677144560275	3.84319994788184	3.79480472882148	3.64271014671541	3.58145090524727
ABHD8	ABHD8	5.30130671726884	5.34644752974146	4.69110195718215	4.68218733206357	5.06055757820244	5.23377374813101	4.94803370146985	4.88359301641229	5.30499465358636	5.02751907698522	4.79550816290238	5.23895716440126	5.18925165843748	4.90164967311575	5.12891644326718	4.90139558900361	5.04195217266954	5.33081836248399	5.23920330045343	5.2296365188916	5.39084093112503	5.08028758895685	5.13343955090953	4.9901431974737	4.87203641912585	5.05402457359609	4.9193306154973	4.78433807089163	5.33468037433451	5.29397012187048	5.12151203131542	5.29501078302256	4.9574952203641	4.81318688374076	4.96168253171059	5.20138555653655	4.93271854869886	5.14153078191334	5.16078401530406	4.59683362271546	5.2697749557862	5.32224230386029	5.3707472291081	4.69529125743988	4.58751220824636	5.11740096699176	4.88281057007651	5.04626170516841	5.20036071453436	5.00082433849915	4.93225790637484	5.16678172574702	4.86382415651221	5.08553200018047	5.15332094726821	4.80175176412499	5.14067862475734	5.26690571853437	5.17970733855855	4.91087594170361	5.23556145277343	5.24836212279215	4.84324623221744	5.50317978194482	4.18288131821525	5.2296365188916	4.8596747293691	5.36259813369885	5.10864178517067	5.42043682472325	4.98900313620119	4.96976475382123	5.13967832227728	4.95103574753565	5.07334694860625	5.17042962103174	5.06289193820787	5.05300236910395	4.73567185612247	4.94973464480822	4.65379528065905	5.20139243331429	4.80097911723924	4.80347828452459	5.3662613325923	5.17104685014376	5.02193410407282	5.21558648183971	5.10352771000964	4.89656360979371	4.78365908066504	4.53090251682638	4.96241401142034	4.99811189720985	5.07079151024812	5.14137733636301	4.87656644843685	5.25271529412533	5.54267558814896	4.91718517605686	4.81731569743441	5.24223847804819	5.18013987861689	5.00471779951912	5.00541113760067	4.76329445241801	5.06916882867677	5.10297969425999	4.87012496074768	5.05670434810614	5.49257039482618	4.86713018937161	5.09706068606693	5.23220174439796	4.74271170727572	4.98011507570191	4.9624159585338	4.75925178787437	4.85663541025507	4.87105368795066	5.00506781904897	5.12867618937789	5.23458199595683	4.87657110670385	5.00287114396409	5.01435743362455	5.13535617490982	5.1075485228593	4.48665956045267	4.9269210150395	5.05621959803275	4.74523770946754	4.75641978074577	5.40344759463285	5.40651092525334	5.22065887094923	4.85660710398687	5.03608762208671	5.23910594905976	5.00364558092541	5.06040209800728	4.65740545936826	5.02665018406166	5.16145625411149	4.94023932579145	5.40824532303414	4.91238591310329	4.96477932155185	5.55900570477758	4.8907155070153	5.38562824415921	4.7956989539352	5.06598961590297	4.70096612632161	4.47476994871919	4.7259094683047	5.45301956030908	4.94849217010146	5.11382839200933	5.32638292444382	5.18074434458383	4.91831333318206	4.91598619854986	4.98100870400193	5.0619336248702	5.03163219644862	5.22867236200135	5.30007460195553	5.53415191403807	5.25383848049185	5.24588216925389	4.99944155149293	5.03650513642997	4.7934043829515	5.05814581356117	5.34514831027973	5.39387288342433	4.90745391328047	4.67801778726343	4.9752203150722	5.09448240494111	5.19858804732162	4.86901104797669	5.00691106684588	4.82465651922208	5.38414952984438	4.89528170204999	5.49289570703122	4.98670261952398	5.04145937557822	5.3995852082548	5.41470461498418	5.26835533448577	5.27956741839634	4.99883750813529	4.90062515726427	4.97124237218663	5.03657683235745	5.14982131946763	5.15446214550383	4.9243675801785	4.84186681242169	4.64655599319793	4.89785697896345	5.14330472347275	5.12340931712301	5.04912915782768	5.15136303913942	5.52401320355357	4.89714235481535	5.01747418841748	5.11459175149597	5.18969494798905	5.11085307433894	4.92964561248617	5.12183572211755	5.22730392418786	5.39368378908118	5.31499746392744	5.13551936919594	4.86581428387826	5.30137440650801	5.01798376054857	5.16712085289006	4.84791765756469	4.97566023794504	4.65937394690218	5.02474637945217	5.08938208361711	5.0251280945387	4.40081528570358	5.00941560622821	4.88534550535003	5.15207049402866	4.54464130685698	4.2857260963311	4.79000584998188
ABI1	ABI1	7.19694302186941	7.73866053921025	7.11128285250145	7.66588747037941	7.22314246884226	7.39699696991667	7.55489592386625	7.61891688538407	7.40049692680904	7.81697368807036	7.90199500684548	7.3456189327081	7.71352188455398	7.82986939329017	7.93952763704023	7.69173188743741	7.69961215583875	7.66001536667955	7.87694891045302	7.6675213740674	7.20429773355678	7.60281119386914	7.58481750476949	7.83457789581911	7.75395318798314	7.30725907151201	7.65377865878278	8.40073195845522	7.38363833803385	7.9145200893085	7.79593339846645	7.64299082457406	7.79390492911321	7.70844564169016	7.90853384911248	8.22114149872958	7.42443780194857	7.51468697584113	7.58234162165181	7.66197343944206	7.67786065646783	7.61418292019237	7.78950443393554	7.2635928618469	7.50884063472792	7.8571831619209	8.0059718000746	7.69426793738898	7.84109694911554	6.96659402088862	7.58694176863042	7.90823648515132	8.02016800427774	7.25418740184009	7.53206854468852	7.94011028258566	7.85815574341567	7.81888144951929	7.51029248895028	7.47996827844942	7.45496759488937	7.67606593436775	7.92294175544141	7.25143850420929	7.71797361665928	7.14846739571284	7.6029361636712	7.69005597310721	7.58653142370301	7.09668336543586	7.5381398491565	7.69386967880293	7.82042309166963	7.78844078946424	7.61349003693959	7.17444335902598	7.62564352077412	7.21390698601132	8.3246631304946	7.86172741592782	7.74832033579216	7.40495939759717	7.98150369921003	7.94444831287153	7.38547002549224	7.39309113240278	7.43346817860118	7.72751324106101	7.74416723486178	7.7733608870313	7.63133929267033	7.81250891931175	7.83168094442159	7.77051482303837	7.34559701265876	7.70943197848798	7.69974899161748	7.61212300325915	7.13928659209803	7.36356952684838	7.97002045247631	7.5481942374515	7.86512690541428	7.73633337007812	7.60594505671954	7.70536648962026	7.39072986603058	7.41860587114953	7.79573464946056	7.84258528750272	7.54432234354625	7.28480020147468	7.63132725734059	7.56476868042805	7.77137547244308	7.30358823161359	7.68148039278364	7.48421853837029	7.94220930014887	7.6083779383841	7.75458101582478	7.16110815693266	7.53235148701863	7.56715732712559	8.12465661267666	7.43516384105687	7.59515842121296	8.01523735923247	7.80743480805828	7.70834017565395	7.76774049248342	7.71123532930338	7.63491098676707	7.99994990456165	7.74559475923004	7.88092569475552	7.3067834696505	7.07602292506694	7.43847977567959	7.42940471018915	7.30000590365074	7.72432673242532	7.43249561079972	7.35701427381154	7.96737749747543	7.07053710356632	7.0721515327671	7.60998166024028	7.82729977117664	7.67486454325345	6.95693243196514	7.80241876606247	6.99241839826561	7.65766120181061	7.35801369967295	7.46995176792848	7.2386573073409	7.6943849085447	7.5213101360477	8.00376449034648	7.31344497585329	7.27025006107101	7.98013119743126	7.83924916104749	7.48111989953087	7.66987715827349	7.87009937690544	7.67483337056591	7.73611234917273	6.81689638496538	7.25790260074517	7.9128201127911	7.68531860396871	8.02217565789722	7.26508938872549	7.84519494879361	7.41126839277109	7.67284814221096	7.53946744146289	7.68712771116435	7.5879986492342	7.59867168618214	7.47229461466626	8.22181167985486	7.53185078762726	7.28713409475921	7.54170375533797	7.53748829704135	7.7473762072017	8.33848680665722	7.65286094721736	7.30264994635822	7.76214528249284	8.17141399401169	7.40314553180825	7.492048116182	7.75396184415114	7.67928887261042	7.47533784751413	7.48962059740033	7.67496682902917	8.05988276539573	7.81782627662307	7.78939170448498	7.43067988411106	7.57599736137836	7.81155483932895	7.65755002396763	7.51333266873509	7.89895822393908	7.80166713700894	7.78962360480896	7.95075216844512	7.60386905421553	7.73478144785176	7.43064972049631	7.58695253728124	7.81942586134303	7.55986430628714	7.56173103630683	7.6192312886434	7.8723742016504	7.97016982639358	7.43298974728199	7.77377603304318	7.78148627460125	7.94083238741945	7.10243111241214	7.53999954782955	7.05089445388352	8.02880532286984	7.76062337618234	7.66075255171383	8.05330408343805	8.03246756317851	7.92405089519317	7.7810069128436
ABI2	ABI2	6.02364912152209	6.28982307864774	6.18786583614022	5.96072820230778	5.9979220494309	6.18959548829607	5.82870591901452	5.89841429975475	6.22581369809644	6.5360902280446	5.59081275583499	5.60975659554894	6.0333494231205	6.03225405814455	5.92028856847462	6.09123290879448	6.15588544292635	5.74275229178244	6.09889592765971	5.8681422502737	6.20906963468284	6.053326141809	6.34588769671814	5.78451250008255	6.20693776932805	5.73254640351737	6.05020115011353	6.59812929444432	6.2349619344839	6.21391331961818	5.98572133900277	5.91193970551573	6.20585051785676	6.26222575055533	5.90397335224156	5.89302258148383	6.05612935667293	6.02637290500613	6.19220035986041	5.80450463081055	5.87404581273045	6.02096707586361	6.19856414939977	5.46171328407814	5.80097791056765	5.84431920659895	5.92168628332026	6.32369671555493	6.06181738433472	5.71613030757225	6.10435463986701	5.79725367139225	6.28784680580928	5.89139956849655	6.14178427817741	5.86782836326852	6.35705588383444	6.31567762928438	6.5325024628893	6.14918961927631	6.04085309301679	6.28429392490889	5.98254452431894	5.99704422137728	6.13565933500939	6.26700371752884	6.20135606741375	5.71616302964317	5.82009756229352	5.93112297256769	6.18800298992935	6.30737577603783	5.84874752118849	5.81872944054016	6.27818692408463	5.94785573761913	6.0759633819598	6.00278989574734	5.98816790631485	6.04685757937382	6.35489343636793	5.97729046928908	5.68657155332016	6.20222967629198	5.92214762559946	6.06173622210746	6.13233852986535	6.46737092367285	6.38270763844408	6.13292528068789	6.24568194133166	6.16021833512377	5.86522545138237	5.88162858247929	6.53635369667629	6.02937620683941	5.5380104548144	6.12971220980141	6.17367255845717	6.11934465320472	6.00691278109597	5.75101086463429	6.34251295679591	6.1473530632861	6.18085818127826	6.27069018256928	5.95525563505696	6.33666625197743	5.84184899620691	5.83767709338963	6.16934984159036	5.91620657427472	5.31136230049069	6.22467073808495	6.25087152594852	5.85338644133657	6.19199079578772	5.7135477100057	6.24724098727688	5.90544889852625	6.16673683699095	6.41090247082647	5.92511367878424	6.10199295809569	5.98592625526088	5.99296724327581	6.309123155771	6.1554351950297	5.78894984564875	6.34271201915035	6.17999956629965	6.06891669218823	6.07463251278067	6.19963409594942	6.24216274261096	5.99106440493707	5.80813628340886	6.02690531017872	6.17830126660001	6.19594950347572	6.33261981973823	5.93930504883983	6.26877602562577	5.94400073099932	6.15600767517397	6.05262302044352	5.81757411859774	6.00138233687521	6.28940476264175	6.40556709257561	6.32335317878402	5.98540466085204	5.89638192713078	6.11563524566045	6.15205999700693	6.08881600738361	6.04472806290061	6.16439082457217	6.20742183464165	6.02047553955226	5.78621223039274	5.91621113069169	6.33340482258209	5.75566446323786	6.08465096002135	5.88824832763726	6.25899196032691	5.95231471261849	6.14673559863094	6.09735808105289	6.61818721162825	5.98451477925982	6.26569184407527	5.8410565593803	5.73942304858742	6.19741359931923	5.94013891591585	5.89751851907768	5.94292977120129	6.07888037644205	6.11008198315758	6.07589665132139	5.95988305403617	6.07143697299053	5.7201839997587	5.8706323358298	6.32749022127936	5.82515379099309	5.97252005283268	6.22093449465993	6.16875537564762	6.05477450090043	6.09726509734939	6.25352418624712	6.57210208059711	5.95408820319485	6.22126934234986	6.54441117214114	6.24758116693297	5.89358293525576	5.47391276118671	6.22376351908596	5.91021941119486	5.80125111159294	6.01465581062998	6.14531608215962	5.79512438894384	6.10664331381896	6.06869360263355	5.87383855997004	5.85901280726024	6.27126720711112	5.81988048302935	6.29686696833603	6.0474736388582	5.76339138393759	6.1903753341427	6.14914464674063	5.69263658788643	6.08848966887351	6.01097125784286	6.23425138095052	6.00007420428297	5.85891151061997	6.13090874572231	5.93786314038822	5.71585406488699	6.36882944857375	5.71507063475499	6.56096221733321	5.9965649072731	6.03487260080323	6.39362174427987	6.3880604836735	6.03449938966809	6.10870870858728	5.73397479876673
ABI3	ABI3	6.88638754651194	6.92656594613457	6.65852023942776	6.7801725825065	7.57390111383301	6.98513461953429	6.80170113766698	6.42882577949418	6.50626890729337	6.05103827530837	6.5387518664456	6.72211947134578	6.80880823864374	7.08611336520866	6.57310999029011	6.53835155494994	6.56821334511214	6.78213002359783	6.82969954497368	7.01045475280551	6.86493848579435	6.39490280660609	6.69134110067694	7.09591511873343	6.77130281636695	6.78395764097437	6.8178740741221	5.9790955215334	6.92967279055934	6.74449413555892	6.69635515489078	6.80635603640284	6.25443458933176	6.80007582137057	6.17711568767136	6.46760105609848	7.27898030578291	7.24842248123952	7.08853507739779	6.58699912352504	6.7190748038154	6.73776471289478	5.82441670646121	7.48181137582303	6.97752474175793	6.38265804884251	6.78800934648654	6.63610140798041	6.66155513190465	7.19021971212475	6.16326984393741	6.24312622302012	6.60369423440911	6.3052510415977	7.52199429848915	6.87540181117447	6.29178601204877	6.305699510094	7.13490589857092	7.39311382481363	7.3970812601933	7.04091242225548	6.72395255369598	6.91444834084752	6.99408930957377	6.92287506529269	6.40198150375124	6.72083860737248	7.12037530212335	7.45722302278685	7.2245087068681	5.92963896710144	6.47914813183912	6.93619527574488	6.72395255369598	7.36864843445831	6.8291898299574	6.85674414298148	6.45345933499082	6.36114920768537	6.02269173338558	6.79169935262731	6.19463407482702	6.59100108695916	7.29826006762527	7.41775429820331	6.6643941511401	7.00764549677825	6.22401260486741	7.01771446378397	6.80679600972423	6.66217753959536	6.43471309907481	6.59980787379495	6.9281486757638	6.88347093485175	6.48346349749017	6.65828959518669	6.45511717255367	7.15892649285968	6.32858435938257	6.66587567529278	6.79554456236322	6.72395255369598	6.33128208307676	6.61178688308383	7.49466603925185	6.72985376408101	7.27365712707552	6.52157782249476	7.32907905551836	6.52968250872598	7.26173319126514	6.45685146250493	6.93967251770919	6.67603574969835	6.86851123147284	6.4317999691946	6.53977630202704	6.88755275551412	6.77802496509395	7.18054760941933	6.86305287832756	6.51110360993622	6.28220660657474	6.08758592487365	6.31759507611647	6.41701069573572	7.20122831151913	6.28384843309468	6.66144874333083	6.6228459763315	6.40753515945184	6.35857621254733	6.59982803080688	6.40955548449343	6.76963806140815	7.92365783750944	6.90476247926989	6.73745152570845	6.9819951544854	6.30059920244058	7.04563144243966	6.98794729128204	6.17878131403043	6.86247324161553	7.23253550233982	7.03423932433398	6.70396785909496	6.79776413835762	6.99735471926386	6.74105602418102	6.93152054339902	7.35731019520491	6.8961103593997	6.65816749402082	6.97080703006592	6.47908375791676	6.4805387286757	6.63443589788145	6.81026541609602	6.60318198131376	6.5830402191732	6.40725337271383	5.87942135164828	6.52175930169856	6.92198971252936	6.6967934844034	6.23202530999196	7.92838885216708	6.59377635906634	6.84427955936777	6.78005678560691	6.62492475788061	6.71404340283538	6.63616894422103	7.00268702944583	6.57403230437242	6.90789177815704	6.45228762673934	6.86977787029406	6.96784424115611	7.02750240863104	6.57321382688028	6.12462870002439	7.32302686530443	7.09563186972637	7.20762151639625	6.7356847485261	6.13909029564971	6.25590395672904	6.56943684348766	6.60380373987539	6.39535938309985	6.96321157645041	6.99291293821412	6.59436581437167	6.65464343216603	6.92222532041374	6.82053759147294	6.19349354724639	6.71461850987259	6.15984350194682	6.41862933519164	6.81911089675956	6.72480689842102	6.88287526615606	7.14281342696321	6.88090471755471	6.62906910333975	7.11834039763704	6.71671787722187	7.08601389103878	6.65361620047901	6.688408199138	7.16352483244545	6.67922442547878	5.91851309499137	7.10488962509593	7.23041982920487	6.75881415987402	6.65586250672679	6.42674867032657	7.20846035990967	6.31366291874285	6.74689840813922	6.56108644550482	7.02882989620341	7.55507661788594	7.45592580174734	6.69262318127149	6.72690663344732	7.08117795244493	6.47613224565249	7.02410622414999	5.98957767461581	7.16457044053955
ABL1	ABL1	7.8414204189002	7.51640352793337	7.95432551560162	7.59876809047253	7.75790680423071	7.73368535365754	7.30899748842168	7.8227051903966	7.84175646684799	7.22785266752441	8.21861378180216	7.68441889976952	7.8774830922363	7.44125799523292	7.06093825676455	7.46582133649519	7.50157821742208	7.54941258895782	7.54889858838151	7.86464091200079	7.67610714431969	7.53985634201162	7.62104123204204	6.70654602335887	7.25808816986205	7.95238139409763	7.63847897889426	6.33395785086132	7.43581307863827	7.53949962702008	7.32057259424157	7.34109480377933	7.7690069652616	7.72887004834147	7.23357959308859	7.45947947616578	7.69893541160878	7.58091836670218	7.62862868312956	8.33328892646364	6.74121103623959	7.31910060773288	7.60719373530733	8.20712232352672	7.87367782027577	7.69896800454446	7.41147381381445	7.41055043722922	7.07543979139607	8.42593001468352	7.7734114706926	6.70834562767198	7.17660699579604	7.51538946591986	7.85802203611166	7.20305502613598	7.67136641011946	7.74869180207635	7.86797627778682	7.66667065297091	7.92551903085642	7.87900164267171	6.88117185042569	7.81771944375318	7.45827506199632	7.48583198065865	7.23477577014477	7.78404836231267	7.74927494158361	7.78455357656416	7.33069134817493	7.68561624117973	7.56099736120069	7.57972549995619	7.53940272507767	7.92968937778271	7.72852330519099	8.74525465157623	7.33174076576471	7.5489715675234	7.56953415039137	7.72470166046801	7.18246712625412	7.46002657041838	7.79992924319898	7.77312507629654	8.01154121778375	7.83300116153088	7.32138102382727	7.78530738242991	7.61642399696484	7.09758547867329	7.59392810118173	7.49135552606058	7.55869499926121	7.64742420808812	7.74190327002367	7.56990997668326	7.01930348200784	7.78943870743747	6.99593727314728	8.00819739406932	7.45914822731647	7.33438503982974	7.66458062356929	7.74104027769853	8.04881766679875	7.00943286265391	7.46223268050984	7.76568620975033	7.50786656683337	7.46314335066869	7.66188483963593	7.49497260848156	7.74966333276912	7.92867572372623	7.84378606946152	7.01340628728003	7.44661067111554	7.62747204868104	7.9331490934481	7.1754631073545	7.84457428785802	7.29184882438131	7.5794389740143	7.62578113322202	6.15724430461424	7.5948996780576	7.87380278630777	7.55529614860704	7.58796200531727	7.43137958448155	7.37438263685663	7.18005041647982	7.35004083033267	7.91112131484507	7.51619783818284	8.86846623164574	7.4721009655506	7.56849510063279	6.96643088527732	7.78830735210305	7.22637261791858	7.46209753377617	7.16505083039922	7.78605573854366	7.83398030320977	7.78789343692718	7.53485574285948	7.6601796389559	7.7549151918094	7.63901874688592	7.17047314741379	7.83123453577056	7.53901724457116	7.68922972582426	7.65136287797782	7.58735527863194	7.26187637055583	7.55461969396298	7.57431657776437	7.29072775286117	6.91578350086662	7.42970882584221	7.32371162189888	7.79896955727002	7.40419892165155	7.73281200196169	7.30122975749373	7.85761005650041	7.34139875817075	7.69196560947453	7.32400442019388	7.97852798864988	7.79034732164786	7.70131170269426	8.07893644844625	7.72031736282816	6.84686475341649	7.73739708854816	7.60080302459932	7.62979904247421	8.15268272679492	7.52370394022163	7.27558586599303	9.75705804653601	7.50759073039723	7.76668200766655	7.20300550224327	7.39548024299537	7.29260107617999	8.00264536257673	7.75279116008863	7.55089691959023	7.38656499018784	7.7719623624346	7.57481207913633	7.7878197787064	7.70717822031881	7.51682006964046	7.07547093458588	7.47509906853436	7.47468482579927	7.34827225731062	7.2461433567742	7.84617497611046	7.76191184703735	7.69774316756566	7.85284161285773	7.82060260267994	7.98789568728454	7.57349496771142	7.60871417135291	7.5531014801102	7.60101881831796	7.30602629097004	7.54776553129159	6.98901868474457	7.66787376251321	7.62107894091375	7.54945633821846	7.74818687833117	7.17693061487852	7.18205938879962	7.29006075721825	7.57920704029832	8.18415696112149	7.7689705691108	7.46904076887021	6.97058168406985	8.07623443833757	7.71844802656918	7.67213014058952	7.7551310577909	7.39110374859473	7.75603950119357	7.920145624939
ABL2	ABL2	5.89271838140684	6.11145030206417	5.75954040304162	5.79670082457493	5.69203596254312	5.79242302374465	5.78345578819766	6.04108816997966	6.35944327571655	6.43821796091389	5.64730241335513	5.96156507025645	6.02680570329713	5.76357530094735	5.96052811204722	5.91572696132182	5.81673069630538	6.25166158889896	6.28675511212397	5.98354011455704	5.74979772362098	6.01419036262932	6.22389924883194	5.61357468076664	6.0282868013215	5.67195480585336	5.6655758558426	5.7051446774958	5.82860133167125	6.2450147813832	6.31941189814484	5.88560840635926	6.1404231218223	6.09359385120468	6.1271425411189	5.72234893095666	6.0534304953783	5.59046581801977	5.73939764567783	6.33001841306077	5.66434397103444	6.00897323634204	6.16344828149475	6.3957048844765	5.72803255508038	5.76886484836013	5.75401685979574	5.88246371722271	5.11725409771376	5.96984135657704	6.21682597917762	5.86681623496581	6.03422523651222	6.32356214448249	5.9819922945396	5.83951383072572	5.96906916694737	6.61460443571324	6.09694372685405	5.72272260929255	5.67623182454149	6.15339897352479	5.87943593198429	5.90041961372885	6.12959846873014	5.65585762546309	6.07693886367157	5.72632017729082	6.12136059353092	5.82957350268037	6.00392392863858	6.07190531478621	6.24573375089773	6.31239744468286	6.06805951915885	5.57277863989697	6.10660127098896	6.04794383084888	5.95377036772966	6.41475368005503	6.06495102032415	5.80019567318122	5.79184517750894	6.17755244372128	5.92079085211592	6.0532128715286	6.29072854724676	6.2088106160666	6.50446522500735	6.10115228192223	5.75423722597873	6.34964482820317	6.68094184048008	5.81528559562173	6.05984473133145	5.62714825330467	6.075176343763	5.89340250743022	5.87723902689853	5.91768107147009	5.82523081284919	6.26807923481131	6.03671303599817	5.78400749869583	6.33867176882174	6.03690896431194	5.85087263083878	5.7479061137071	5.73261336703099	6.01807005002641	5.74248383507147	5.90477288098395	6.07588783353252	6.24089440651331	6.20144966416831	6.10471204729095	6.27072572038042	6.07822295841473	6.38650926004767	5.8694234022476	6.07743573529673	5.9517039248499	5.50646714447922	6.00034872142359	5.84848445759399	5.73425731210828	5.41928820205248	5.99942614467723	5.92717555057265	5.92791006257959	6.20518337635157	5.84345164891096	6.07380092422614	5.80135179632571	5.71678605856332	5.78211297289	5.88340454852992	5.78184498068018	5.81233789459027	6.18425327093545	5.50295608290864	6.24757240043287	5.58181788821559	5.5216534553138	5.82050066393041	5.97076314111041	5.77958729912138	5.94367359926392	5.86120865247905	6.18243621597363	6.17050535658761	6.10503394963992	5.47969601723369	5.82898648081696	6.20630435748052	6.20990523410297	5.86289860381169	5.96245916540764	5.97925498852511	5.9146531810907	5.51575602673138	5.76226751254725	5.61442791538944	5.77433229938915	5.67058703223826	5.86442332086063	6.02471405285752	5.92520915225828	6.10152200793134	5.93594749731839	5.77796191902447	5.63257406571547	6.33482002383662	6.0959433552565	6.01963432420403	5.97521125124193	5.99731139061425	6.16862997548927	5.90266748486137	6.30251620219435	6.12750198310069	5.71383209391494	5.85534198907615	6.14160958935941	5.88495826906037	5.57647946397107	6.11914117904894	5.66459189101084	5.89341893937576	5.89147104571312	6.26066966433111	5.98698631385508	6.33163071342319	6.57243220459428	6.03278936456216	5.93576338289598	6.01532599921858	6.29186788055778	6.2461349208278	6.19273446294768	5.74254147364745	6.07089259046816	6.21368670421983	6.09825001572839	6.16692361297498	5.7950377467396	5.58066606661974	5.81097234578257	6.12821429848092	6.22500789470212	6.26694458160602	6.23019556428388	6.11267505062299	6.21629493878484	5.98143729797153	5.87310289986042	6.26032152780534	6.13921683238327	6.0180569707756	5.78844075941974	5.80956163766554	6.05385651646863	5.75977181728276	5.36965284682761	6.04288795426382	6.19614827532718	5.99421849317874	6.69517849537923	6.0133989706246	5.56840239503688	6.20092321003491	5.99011292807857	6.15057394034347	6.81964328705836	5.9988861263711	5.93803068676251	5.98754499212757
ABLIM1	ABLIM1	8.42525879932374	8.80074901418975	7.67548998484497	8.67950844878195	8.80606373970635	8.59090028711966	8.87235253508156	8.6229742317771	8.97889958186213	8.491960931455	8.12936287395348	8.06483923958394	8.53735962274085	8.14453869711741	7.64099239352146	8.08901706783457	8.35216706687069	7.34506847533157	7.80768029717062	8.70017585769862	8.58711902703575	8.10441857999891	9.0593829683275	7.29045654695972	8.39830104987405	8.50883719516454	9.08453609312086	6.97056731554374	8.08447883518599	8.01397205155672	7.73227634136588	8.25077008991012	8.35932781539023	8.81394526162444	8.27144181698299	8.36395934701355	9.01497229907762	8.80313278713992	8.91278815302239	8.30975314865814	7.00245600845304	7.82630993938799	8.65706492120348	8.8703183501028	8.20167992207312	8.43812956806094	8.05633280494089	8.75153256252884	7.56254016652531	8.94656536348343	8.67942112975824	7.89186641041894	7.62190883794675	7.81582323442223	9.07075150930465	7.98338714674273	9.40492420853386	7.26151283488999	9.06243613234552	9.00323739018219	8.37778850971466	9.35584262380361	8.08417385417586	8.64754004137554	8.3497968146866	8.32561850802652	8.07269740310312	8.28286781906821	8.8638842936683	9.19947100990806	6.76087253860916	8.42096651315088	7.96283035740792	7.7378407119587	8.87379135766355	8.89156861291467	7.94325801710438	9.262183978831	8.71893925634449	8.14687473383171	8.85134527752349	8.14523929274845	7.68041550400825	7.53326976972301	8.74618884161466	9.35619500790955	8.74450519558708	9.10680536711012	8.18609143747294	8.24761950955386	8.92370425510058	7.6074318097731	8.20234553272548	8.50868791958453	7.76330256074309	8.69534480174998	7.45033791586051	8.45417379837882	7.20682067947432	8.28220741084047	7.6837322621671	7.88853598867933	8.85155067834052	8.26809762023842	7.80196880370042	9.55461392698752	8.38452365494644	8.53784627241277	8.4652115534184	8.33299318067846	8.88057419725719	8.67799934875539	7.96381030237768	8.44410444693163	9.02721386636235	8.18366575656039	9.15589996144138	8.10381381070687	8.77600656949784	8.72691994265902	8.45781888918218	8.46682035717525	8.3863134202414	8.4706484778123	8.56595996538163	7.96569315963466	7.99268377831885	8.47018423830174	7.79177043247647	7.96593717127318	7.18908209919792	7.74270426495848	8.00359353363761	7.63705184936199	8.80999488912126	8.23848249768716	8.27068635378139	8.10384431976382	8.27331179815579	8.62349213410608	8.20765066206384	8.27742749276154	9.14038124568101	8.47788922941455	8.54750524613636	8.63716957321911	8.74193348350324	9.35640226630135	8.97125774975787	9.06105679625173	8.83473670772312	8.16441435425357	7.62946463425507	7.93455272305462	8.62181527366975	7.65604869768296	7.98412430996226	8.30196764545665	8.74743779024946	9.54111708231946	8.11428174864986	7.04476856520896	8.32794226588834	8.2395019071953	7.465278484027	7.82451138936086	7.78139606429923	8.48492018638871	8.05039110960663	8.16946389874093	8.06420627165948	7.85658889190792	8.60188308504123	7.9668448080215	8.01157558719919	8.42406738474243	8.7264842483271	8.21593236293392	8.04317514390434	8.19084133998515	9.42595896735473	8.32740263123466	8.70401421106377	8.61370771309257	7.97205672138041	8.63152480969898	8.68803691458433	7.73208379169516	8.24086501337913	8.24149290861991	8.67311285940758	5.27254257111472	8.37604954207342	8.288198356108	8.9193395655147	8.37729175165438	8.52029638594644	8.43325423391592	8.37413392657673	7.70193017474128	7.74801261520023	9.41779754615869	8.59210506092648	7.94495241499286	8.76560529165317	9.12581632863812	7.93328408222903	8.19972155295761	9.29205877025775	8.06618733815295	9.22095052329877	9.32166621862109	8.75013777275193	8.75047763720066	8.56420922460408	9.87222637183414	9.45983557234116	7.46916156621779	8.56506082275706	7.64334722229521	8.93961731002142	8.13994487928655	7.64441102222347	8.10687614371183	7.7087086565829	8.18790819363787	8.50676427981822	8.42802769880089	8.57438195818903	8.5537182664349	7.81909358958174	8.297677414939	8.01875925467235	7.81493544564771	7.6762271440433	8.4220650526541	8.2695040159088
ABLIM2	ABLIM2	4.51994227687089	4.74116884699939	4.71603147293784	4.59154549056833	4.58750639417738	4.66637759442529	4.86202498045591	4.60852276686229	4.60792690336048	4.61005075668526	4.6314766416466	4.67306965004219	4.71300720891823	4.63664750233159	4.93557580831719	4.68477657577259	4.69265212679071	4.70641061611461	4.6022698486875	4.69259846429525	4.58507225867731	4.58211235001418	4.6587087967922	4.8635184371317	4.71614722774758	4.61041047973581	4.75786831216907	4.98104275906001	5.30822478379909	4.45275502211954	4.72051383680003	4.68046203995956	4.45716505561445	4.49007551721783	4.66073319373837	4.70700995011098	4.61258733610134	4.63926115829778	4.60827056309053	4.65765905962539	5.04009693003732	4.76618611407002	4.69216925275204	4.91503748469064	4.6606292523323	4.76307867979508	4.75727568699103	4.40140753851073	4.96219836506542	4.91284524203213	4.43890862471108	4.63750743846446	4.69103863863008	4.63505258712489	4.69823637216638	4.73301096655067	4.5936215352966	4.83992587696795	4.52467651047795	4.71939096447338	4.70784907650013	4.63962574103073	4.74524631851905	4.79138126879805	4.56639843338649	4.77222650762137	4.81966326511592	4.80456124835479	4.60353660676378	4.63016893774535	4.63441907868488	4.57189843418989	4.63577147430976	4.66810518121656	4.59298663670164	4.91112194638719	4.69769805217129	4.60269109035029	4.51182671660202	4.67585733296793	4.71343894386482	4.6685627404817	4.75571184001194	4.69841796944378	4.59303632474789	4.79591967683599	4.83220727840456	4.56199281229648	4.56296481334002	4.522934650798	4.62688048306512	4.84896514007594	4.43737514259423	4.73710073687139	5.01879678090957	4.71579577259731	4.60943418077509	4.54281656700573	4.81742133863992	5.01016142853215	4.84199010386736	4.87280908254944	4.61634558225265	4.82083088461672	4.80013817512151	4.56826939156506	4.63547612813735	4.65090363442504	4.78955538395053	4.64700664762732	4.91906741272689	4.67538749840488	4.80841912388073	4.77500048028212	4.68577731800826	5.06775014646895	4.59719156903053	4.59530171490632	4.72655983275436	4.58739996378371	4.60029106482207	4.91363630332338	4.70828132066501	4.84075158798931	4.69588505148216	4.71381034944636	4.70451825482593	4.59514575747869	4.64843223904023	4.58311672420127	4.57220569018622	4.57830739994195	4.67849121204515	4.75758560912188	4.47369971498859	4.57926867503496	4.88383030737976	4.80775262907322	4.64808950062824	4.70168956202403	4.78684651323206	4.53631610359537	4.54631167142531	4.62990384643724	4.51940281219208	4.59697093214205	4.77313247264017	4.84684878700843	4.58938085516014	4.55279602726642	4.62223578811424	4.52167899998542	5.32526255472186	4.80470982311687	4.93953994952327	4.52102279976319	4.7023462826118	4.64002368129029	4.61998623983177	4.53157492200218	4.7550247973635	4.76147481940122	4.70135172486761	4.50828016758237	4.67722671178907	4.5642923649781	4.53868055659392	4.86441000356113	4.51820840906975	4.92803149459803	4.89471032920411	4.55425323797045	4.61769032232825	4.73888392871401	4.76406658257832	4.61332851523483	4.87001413306819	4.56641746286795	4.64336816817385	4.63032059294748	4.44041439087921	4.69845125711878	4.70569844238533	4.60534064818295	4.80675193762294	5.03132159642763	4.66281942107124	4.70919804302474	4.79699755064173	4.73500898457178	4.61984748034941	4.79076303744853	4.66637016477129	4.64556706003532	4.5748334237365	4.78987199226755	4.63403300496768	4.58920361066533	4.80731359656789	4.64276876506371	4.69843678902807	4.56576358297642	4.65006488749915	4.54922048908345	4.44242604348012	4.43561945724051	4.64626984596659	4.60678517354503	4.95418057363147	4.8262261932215	4.73518649676287	4.7913035754803	5.0214578828506	4.61126028778444	4.76872180313548	4.8232474373541	4.6710698940907	4.67123759191893	4.76376195577558	4.77860322059268	4.72122731677998	4.75152317990446	4.83580740489458	5.00705361433816	4.48391406755174	4.64142954911523	4.53169878298267	4.73963209894429	4.71048484082332	4.62180627367189	4.64371129637368	4.50565227944101	4.42727682886278	4.71759122180562	4.67646102021518	4.73569269288289	4.5873026759467
ABLIM3	ABLIM3	4.98556746296525	5.23240953790234	4.58050832511705	5.19464260428426	6.07442575569293	5.7663783603338	5.81807812666113	5.47827524665505	4.63462560477952	4.84113287683248	4.82972120131238	4.92260051398094	4.75347087124425	5.85837740898334	5.1532423476966	5.30072590540084	4.84593954246084	4.60604916314349	5.25130779316291	4.66870631658461	5.61588123145497	4.86861741962533	4.74667907445325	5.25011638528957	4.88079698748808	5.34545109150305	4.72281488389604	4.86961145857442	5.44962043315449	5.17824197512761	4.29132792079247	5.05374430924045	4.89268235879414	5.10038062495685	4.52390755071183	4.95551427109124	5.47657404564398	5.25783115167285	5.37059608322322	4.82847789715697	4.67140306420748	5.1738292016913	4.60157476093332	5.66225829982518	5.33459960336932	5.19841369065065	4.60101919005419	5.10474527858242	5.22470949080389	5.02007220336392	5.08504496694725	5.79580754480077	4.72406921858741	4.46926249998154	4.96538324186852	5.14772223261929	4.74634645301873	4.53643327165467	5.3171943279776	5.52553745726067	5.2959431314113	4.79134273040672	4.69540770862221	5.46874573093236	4.93802807964025	4.77663779913096	5.18975167441984	4.87968455058507	5.41652159837104	5.71907930524674	5.62541397509321	5.23579564738923	5.38212742248817	4.4432317776715	6.04731882202483	4.80067584418165	4.84512851310261	4.97743707945841	4.83123332845448	4.80194845691776	5.3266076360447	5.36366994781414	4.69988260468744	5.21351097007582	4.75792180279867	5.20874021588694	5.01708631771128	5.40641162322453	5.38136835561114	5.08574108048828	4.95285160607092	5.5187161133367	4.81113385558195	4.76027923701487	5.30734599050734	5.15301162924565	4.81001108958726	4.88654545217028	5.03079547683078	4.80871952064589	4.76141016615842	5.09783523614391	4.81991928807522	5.42850838931738	4.9007932326325	4.6780707520312	5.36610208595058	4.70754978104417	5.04578117397192	5.13834515964551	5.18825841604949	4.52012996510177	4.79450660473017	4.95544541012005	5.07928240041693	5.25080130029327	5.1339929525592	5.24370018464649	4.85032826570404	4.88870344577062	4.86509152007491	5.19052250401824	5.1796490056497	4.90669436860362	5.25620991014243	5.14492466983458	5.16611886345562	5.0424780139399	5.43157782913781	5.76313660620444	4.93744609443051	5.11654320128548	4.91663987305672	5.18282100949915	4.8319188948479	5.52228200313246	5.10194298236904	5.82031583037455	4.79205746698884	5.02511676605742	5.24533573348526	4.92405959002288	4.76791103103131	4.61925038253139	4.942779840356	5.90300941231773	5.91129878326316	5.04265863148912	4.91810084975655	4.4104807000333	5.27336037090342	5.40764560275719	4.569840442279	5.34279014864142	4.89882435189728	4.51977583114119	5.83819457053283	5.67862675215691	4.8028155056883	4.45901608986953	5.29863228423398	4.99349636262244	5.22850117892595	4.86045558172578	4.96080467016745	4.476452419068	5.1821782793175	5.60425540470455	5.51752317728799	5.57480114135075	5.45329668801442	5.39693648328862	5.65068221109325	4.84943062849731	4.96612643461206	5.03818016923562	4.82464787479927	5.11803890553728	4.93676084095817	5.25717675622385	4.79978548356913	4.77904119820726	5.03963176221942	5.12175546902588	4.81008010879198	5.25419732952243	4.84943062849731	5.48862994341778	5.17195817700079	5.15726040654551	4.9226638326764	5.52090138346987	4.74691466673582	4.86924917694169	4.7953546516582	5.32105120806583	4.46501581619003	4.83395718080696	5.80376945492495	5.37415817452016	4.62807997241522	4.86788894930414	5.19059813885715	4.54761381604408	5.25282144365345	5.04148332926766	5.68706143359812	4.86167962916447	5.10317729130726	5.12286069260318	4.91742665972825	4.62829656797021	5.24642765773038	4.90449707809196	5.05356777102989	4.43402717304857	5.03293959875441	5.15761243913778	5.34769651494377	5.00578402183698	5.14134589375218	4.84828691672681	4.66108778065453	5.01805915938935	5.02759549472311	4.82506023098841	5.08270201603181	5.05873664667285	5.07884754824707	4.80210847775844	5.116076321377	5.56602957717054	4.97136402164401	4.43488169847278	5.18564706456451	4.66010557538652	5.44020185557522
ABO	ABO	4.44801465999365	4.37876975911581	4.65230466516813	4.5863990079258	4.6746082770121	4.6750694943329	4.46081513865482	4.44177497973144	4.61116127575378	4.48594479325883	4.45495742110192	4.22257738784189	4.55540152625552	4.24558300776267	4.70953161670674	4.32209792115701	4.42787020975489	4.38347058294394	4.5489693406553	4.61057089017916	4.42747628139756	4.59332433428262	4.42928256867312	4.77775631674041	4.43752431875079	4.81916451660764	4.4425239834113	4.60674218699408	4.89631398892616	4.38404972044385	4.42579384399562	4.54040164007228	4.4060517443203	4.49051516836229	4.43815584688948	4.3996025014095	4.48753512357598	4.46940948133029	4.48968954990115	4.41011022174424	4.34285677047681	4.33442929173496	4.62680577076233	4.7829128623782	4.61496496286574	4.37121776547576	4.56620280805418	4.28444963529161	5.31768009735829	4.59284993542884	4.45391828635243	4.51172273492733	4.03212137288453	4.73229001020331	4.47647203082279	4.55243758482611	4.30003158066968	4.5061570925551	4.31781090536968	4.34936155671982	4.43578843261454	4.47430332850044	4.54084798515824	4.58731675064933	4.00973908710296	4.78000868162207	4.48668635614095	4.59751633737085	4.27457082390381	4.42373878011037	4.53170584295574	4.66707258182593	4.46725823355395	4.59552056009212	4.37739148568611	4.41023059572661	4.48191688896622	4.20491563291277	4.25848099107945	4.56243416388501	4.31819183247159	4.51848929723617	4.554957358778	4.49485646120796	4.48776977539441	4.41289790981131	4.73634969721902	4.29996068627923	4.53567295000947	4.27224211551001	4.36118118551823	4.79426836203213	4.24407579560796	4.43099079558401	4.35207357699744	4.45620616315165	4.63019325623924	4.41431398524885	4.75508773899729	4.51307925025224	4.30504006311692	4.38679067497965	4.43512119486124	4.49380794854376	4.57003546241027	4.26918106786599	4.2884925359001	4.56131549364336	4.96611930917497	4.71044224440325	4.92885183649113	4.57068116735441	4.51003287684883	4.53020714422413	4.42296133513814	4.54439949013723	4.90947464758411	4.6123358625904	4.59869119232013	4.36495424802271	4.43517065115706	4.53012170013203	4.48039807783481	4.6217757776286	4.53911396766267	4.64320138082464	4.54943276185288	4.51134617738134	4.62656041767192	4.60023654666484	4.29722670240751	4.78380252869168	4.46456366839538	4.41757494418603	4.63634427909513	4.44444822035049	4.57478475275134	4.60145535565297	4.48314409974934	4.44654594634051	4.56424678483347	4.43173163084623	4.43872311295403	4.58121083483879	4.42431509093282	4.30777736542979	4.65994294814507	4.543373958314	4.30490015490772	4.41149469961141	4.41094482718627	4.48796411628264	4.74919872640002	4.55245644023573	4.67561942431009	5.10924333817629	4.49037944153366	4.25906262673891	4.44541810424666	4.25428278571209	4.54155934496345	4.24985702908856	4.09289634300029	4.46983305775991	4.36134699112646	4.53389918219895	4.59612137082153	4.59984814678512	4.4619665122317	4.7323252053993	4.62080178654902	4.60945835155079	4.47987034240425	4.26909169117086	4.49070254283073	4.27883486212585	4.51576152946736	4.03981638958985	4.53321025541654	4.33013715643654	4.31368019993413	4.31328525670266	4.59395604235937	4.63335943563284	4.43545577411823	4.6191933786599	4.68103501230294	4.58848274756428	4.56243002705053	4.31890450040523	4.47685959015735	4.53405480571554	4.2686976742393	4.40379806875012	4.4786381463496	4.58637222956134	4.48023873445802	4.39016125619757	4.54936911466162	4.54957029707416	4.71001298327949	4.41141693076276	4.522447709378	4.33725744131314	4.34098207456006	4.44488603390399	4.55248293721248	4.56155448655196	4.5815507648526	4.40151988940004	4.6367396244701	4.56770671599987	4.68395976567742	4.49135716407668	4.4414259065071	4.47906371358201	4.42005647831749	4.28772962443459	4.39686724573139	4.58844290911728	4.68687449742702	4.67853898657711	4.53335610548526	4.55813901048498	4.44648207451857	4.3250920280644	4.48481312405928	4.53657818685623	4.64507875018836	4.42575446232359	4.14412443784634	4.11183605491743	4.10085566488508	4.06586106101385	3.8405955608118	3.78025228218981	4.04261639762161
ABR	ABR	7.79212595436614	8.03565569734904	6.97716557305508	7.43364869354853	7.39754173580898	7.37812536321014	7.40464498358555	7.39595321414902	8.0009699552883	7.72861567811015	9.1313495730807	8.15055570507186	8.07226353200022	6.74826819438094	7.65794425232271	7.82326122560473	7.32003831663314	7.67361343299841	7.52453272641017	7.96369552099006	7.67319495064671	7.9525164361504	7.58094251992625	7.26069008207287	8.27598133036047	7.71702271294258	7.56844993222486	6.9472181764937	7.50816640441616	8.14984165293912	8.47325702354047	8.34365951882349	7.67086825558318	8.26016820703444	8.19061360197422	7.96482495031896	7.6781213595692	7.04104713684383	7.37566172008288	8.65019195078244	7.66558810031635	8.43809870217772	7.87337206193167	7.73004123551825	7.47476650523527	7.84014767676613	7.76182403746636	7.65783138359683	7.82928141221515	7.32453035349379	8.38416516725791	7.38404323642316	8.53277266088825	6.99188706738189	8.18992034318916	7.54578604382667	8.55273886161087	8.72426626114317	6.93574779816082	7.46853432058088	7.44411288440274	7.96428186951493	8.28562286173479	7.12675572678915	7.83456887487729	7.69965919005102	8.52563101509322	7.49965463339511	7.9036412906829	7.37200562628638	7.59204094226184	7.54969946099872	8.22127201497916	8.76941143710549	7.63136288310907	7.06669006670124	7.72804999804635	7.70649866531201	7.57871989020478	7.31893775895052	7.59046882838957	7.84479212896093	7.64729615082354	7.49856758428986	7.4565047106254	6.68140748968325	8.09289308489047	7.72791090829733	6.77046826645672	7.3782275520222	8.03943146517589	7.91540374775441	9.09921359916226	7.13727345556675	8.57569919513901	7.86609390433184	7.99604658675042	7.4801337954286	7.5195868394862	7.84707813300566	8.56395845970994	7.9147736793991	7.59633859792172	7.75308764693204	8.60067405058451	7.49068477499084	7.7786215212574	7.53228218065847	7.75632161356513	7.80277076308328	7.89031901807869	6.9965040932328	8.68749658711301	6.12900485103201	7.85020584714726	8.12343080991393	7.73536957534356	8.13130190082798	8.02349524334141	7.71886852847399	7.49951115982413	7.3596489017274	7.86137811243128	8.1175262629677	7.65693905333036	8.30845075419691	7.45955256295097	6.32926135294699	7.73756130968186	7.24098143315414	8.20404139675039	7.72175818229304	7.64467765952706	7.72623949788488	7.88724455829689	7.93449530609037	7.97142426756521	7.12656320653526	7.732885391658	7.38645670209969	7.81788616134073	7.76375994924726	7.94228302000423	6.7704190411936	7.47406287358471	7.66599553141575	6.97222112790937	7.04216358503707	8.32687457367319	7.56098164572976	8.06830685355679	7.20054671071326	8.00416750306542	6.86720701217647	7.94514535962078	7.14846375043205	7.76106898338063	6.8392179495912	8.47294356535293	8.18252894417192	7.73207405808952	8.01398297905478	7.3928531254094	7.67442726754421	7.47637492581231	7.53389698537653	7.33185594560913	7.48851735535471	8.46664396188292	7.95714911579028	8.58845220845128	7.4287650429754	8.10188410899385	7.9245940313475	7.82860801289795	7.70970966799124	6.98588601560951	8.2978217490743	7.75377791148638	6.87177832668001	7.3706344948382	7.60577828059696	8.219110649105	8.26771507351945	7.50255743811536	7.53449844819296	7.94837806346972	7.54967832606974	8.02671876902326	7.76740369497165	8.36377559165503	7.12321782907686	8.27972089812132	8.92389374800876	8.02267264990368	6.70201213128404	7.65920301305746	8.27383219829354	7.33189856992219	8.39816650812108	8.04248743499414	7.55693886311279	8.96302875767333	8.43730420324935	8.11213628214199	7.69976367456288	7.5389329865601	7.58716689773922	7.58881579230823	8.14363805492973	7.78948419662725	8.00073441721277	7.02837073181117	8.18977198407384	7.19680708577037	6.83793363712704	7.58563924386034	7.97487611363193	8.09363413308916	8.20646372610693	7.70467315420425	8.2704600760171	8.0065793966733	7.5728940944621	7.70243762599002	7.27207670583442	7.78113625069785	8.83661009571158	8.02632376618748	8.22839440957275	8.05734268272649	8.03388711906128	7.98778801868121	8.30794677981107	7.9135505101187	8.53220009508815	7.80877344306259
ABRACL	ABRACL	7.66400521629195	7.7385528736046	8.80403674399607	8.44486401923488	8.99601300858342	8.74406464764639	7.39593306202108	7.69274509729761	8.13963531953647	7.90242738492642	8.07886626948448	7.46164699047437	8.18265103906132	7.58573657622357	7.78797443679136	7.92450097675249	8.24172388952067	6.50864686339761	7.24996919398097	7.99240520756274	7.930435934527	7.48707518282521	7.19794170414973	7.13089455973491	7.38112005428434	7.67359771646346	8.00116835616783	6.20472673690345	6.68384484177161	8.15502996989303	7.07294438168141	7.63762855759349	7.96141189898263	8.94823609646639	7.95965682149426	6.77789996887001	8.61265393667575	9.30483303684717	8.36426902245516	7.60410438395229	6.19495315020667	7.28147661202409	7.20979410961858	7.78908734250572	7.62921306185709	8.15614654452579	8.09820562192455	8.93752391192955	8.06382232415685	8.30021612984304	6.90368007369227	6.96937718319001	6.94597790237596	6.71255392230163	7.81554305045645	6.90698804510593	8.89761541793372	6.92646495957124	7.97667773934601	8.72137427930875	7.95590555350298	7.84655810118812	6.6699128108081	8.57330593182922	8.23146451567621	8.17264277350676	6.72043268907752	7.85812593390768	7.57816934885678	8.0731155287961	8.25710868489802	8.59565672134207	7.46259043665377	6.98266404843056	8.10799189066587	8.35622127684767	8.38012324592051	8.22032557872765	7.94624304851031	7.49950091761011	8.09990694987684	7.85722241980299	7.50305033902319	7.58323686788306	8.06795165210412	6.86104672735413	7.81755567920835	8.01652115221381	7.85921136459371	8.70605559955426	7.66606484996052	7.44642597520262	7.01054971786002	8.23000151867426	6.17215815958628	8.84155040213225	7.56742435731386	8.1808384390308	7.70950249359614	7.28376309557685	7.47545569444425	7.19843991259772	8.59764274891535	8.66530595102218	6.88174668646096	8.14528607026655	7.43666054705304	8.19520661622276	8.05556678593103	6.98056602159658	8.90300772098487	7.60299300859663	7.396465231933	8.08887777419841	7.75693216829081	6.35169122449331	8.41327012413283	7.02217215041271	7.09855604077378	7.24451371669365	7.56837845789499	7.19162164776909	7.35429168541773	5.86116382950912	7.99669416847246	7.96355991941388	9.09014611470814	9.24175911408972	8.29089979140094	8.70860645231548	8.82183393084595	8.27116871868334	8.26423985779306	7.68926121598793	9.23712378434985	8.26801670924801	7.61379600358814	8.11458226276276	7.48496530334316	7.50670383365857	8.7400426833238	7.89789005765037	8.24288310156938	7.68460014020974	8.40447771085903	7.85600083644805	8.10048733917701	6.20146760553764	8.34340633212178	8.64895446681136	7.89637209961347	7.51193228293012	7.24184042800765	8.14352191425866	7.35170052051191	8.01697236513406	7.39552877400517	7.24005859391362	7.28980249233408	8.76129474505869	8.01436114249618	8.62912953884586	8.07964199893972	9.21992930429478	9.14562611246792	7.65374779467939	8.6482946382446	8.09804216146655	8.3813033177338	7.79288507189042	8.27174909289644	8.27160317823031	7.41864755461624	8.11690335353192	8.23851912801201	7.54236020569466	5.96202429604071	7.35571450950091	7.98295145757345	7.00237922066057	8.29960786106372	8.92387995513766	7.88148839925835	7.26307841416435	7.6927065596745	7.84758311811623	7.60801640811417	8.85344835088603	6.57763883956369	8.22960090555935	6.82663297424325	7.06587516623653	6.74347645807594	7.13121464436587	7.56607072161678	6.8618328823072	7.16452137716563	7.53112368944894	7.88824654726617	7.73444696435934	7.47341006235986	7.95772282215396	7.54881950309311	7.65123084153852	8.18651724916211	7.34207847419122	8.68786623986994	8.12793723320772	7.18503826052148	7.39317450181761	8.37935237342926	7.73173677752283	7.25376204152253	7.7753426660581	7.37041317593678	8.35201669408305	7.24418170759529	8.443823482973	7.9579800643005	7.26473906862031	7.25147544704117	7.30686277377303	8.5781915357252	8.41640782056859	8.01691169735691	7.60339266811251	7.21758673261255	6.67131823686052	7.30064960471919	7.43574001757784	7.44626159514777	7.73978137449302	7.4310602171641	7.39077223094531	7.99225311952966	7.1227355409843	7.70009428711861
ABT1	ABT1	9.11942860048283	7.94634123862377	7.05960318985357	9.42693484998244	8.75073947471119	8.74978963692107	8.92398290159727	9.25254984796743	9.07735018645097	8.24514358852135	9.73239567817406	8.32574991174087	9.37955344219027	8.47907427912316	9.64015722458438	9.30481423008714	8.88623372468277	8.02158554756455	9.42546536739938	8.6645534605016	8.62897882519182	8.64192964196189	8.97400040145591	9.11860924420116	8.98043829832779	8.93951235308893	9.12503836367546	7.33191784129269	7.42317847187081	8.20053171203507	7.77496384981374	8.40526054522249	8.96666616505615	8.42322491030324	9.2707534941967	9.46588381085925	8.8145765794753	8.37933178394106	8.4003504128523	9.01702261605612	8.49473223115052	8.85336220219495	9.00704667165259	9.32862100584289	9.09474676553712	9.46026415091477	9.41230395110202	8.54202266221516	8.07500459131678	8.80795682624575	8.864363043764	8.88623372468277	9.04578931873321	8.46892845577537	9.14037871470556	9.01690532044007	8.38434531635051	8.95302093418781	8.88028508868269	8.54026477087333	9.2401944657189	8.26541963940445	9.16543861980471	9.42770913771386	7.92102646924606	7.61849598084088	8.34983776836755	9.33380945327732	9.5454033520472	8.72782454597083	8.77571572718701	8.99536452556262	9.28914930554937	9.71543117107778	9.23913869504798	9.01839944904723	7.36985299197742	8.99104561925082	9.19305635808082	8.72170919082428	8.67101419200892	9.17426847170914	9.88153426358729	9.00995583213799	8.89194565068638	8.60137594547413	9.24735500129926	8.54758510206633	8.84361523285829	8.66511270262478	8.94422846820538	9.81974054741624	9.13961814992088	9.0947328518859	8.23114766577855	8.3526770776681	9.15430874170174	9.16240612998194	8.47055490758476	8.90762523713029	9.09697778339558	8.59974919570376	8.64424258312203	8.51565852449299	9.52321944533294	8.77744681797845	8.80195475693466	8.9562323332106	8.70444998589388	9.41068295365766	8.38272237345829	8.08164117762504	8.6560213346455	9.23206893980094	9.29300872104621	8.9840888787712	7.79275933250806	8.80249932169554	8.25256250480591	9.1609591362487	9.30651866754382	7.90895756521657	9.09062615411545	8.62827177810062	8.79130031001995	8.96020144564072	8.4024119948097	8.03363714579453	9.72886799012661	8.895237660956	7.5718595548977	9.15946971201842	9.0745198462555	8.93814249165807	8.12447492482112	9.41365546080073	8.49632522864843	8.32329880242088	8.95895216374266	9.00663300601424	7.14225374575728	8.99529999619438	7.3236672299719	9.11145100296811	8.96152640434225	8.93845264251834	8.84575338665889	9.50138339154992	8.49344961915221	8.27914138479713	8.55917153083102	9.37783306289729	9.06125768303745	8.89574145805209	8.70816124122968	9.04310104481542	8.5552965420372	9.10661204059094	9.18707186670678	8.32654578392356	8.96287707746547	7.19600384912892	8.73048252528304	8.30678189098712	9.15953829557125	9.24683386165324	8.97100859068192	9.41504110746354	8.5972559513486	7.78220789539193	7.67726929920018	8.87025293958161	8.89733485701082	9.27128315565845	8.97835859167246	9.03419755322665	9.3997553097686	9.29445332540417	8.12552008126195	9.27515925195279	8.58022419041586	8.88940121133233	9.37742828284063	9.35165312755559	8.61913250454619	9.47048280017629	9.20563164582214	9.08699157249675	9.10915881757351	9.6223455144685	9.66329116205676	8.60229793534472	8.82495712727736	9.35979407137369	8.06606887502437	9.13902536142061	8.94200543023224	9.08729689161435	8.93499803919315	8.74996074994431	9.15522789156329	8.77834837731777	9.79228980449228	9.37547881093642	8.58371250578944	8.41559572832958	8.99057369105556	9.45757020701586	8.56951649702346	9.56974394704797	8.59330430565097	8.72874739951733	9.54280295865855	8.37333015861994	9.08087633226333	8.21693104435563	8.78160650887054	8.26136513533086	9.01183498209647	8.55390222891081	8.4415210646991	8.31143939436547	8.814211620955	8.15750026317714	9.09213605287955	8.88373661498971	9.34125023360296	8.53827396002998	8.91359026996095	7.8923118478439	9.95563525055433	9.20638417066289	8.65724484123865	9.88905582087839	8.47806383364769	9.04472867901262	9.47851415031156
ABTB1	ABTB1	5.52587264300548	5.05356429709322	5.06697251715354	5.25067397509534	5.46984537041208	5.368493548074	5.0785675806245	5.37183992871508	5.55875603031069	5.39649005644879	5.27055681619999	5.14272009288486	5.28907518781008	5.11246356839891	5.1958732101527	5.10904829044783	5.2016362912629	4.82710335966032	5.38510328425701	5.40205611628539	5.83178692786907	5.55751857787588	5.48063714877009	5.14204372380602	5.11987017320272	5.58899782991069	5.32665737314443	4.96651827145776	5.10932332544569	5.46622854285383	4.66278948420506	4.75826608415578	5.47589985634405	5.29500609543762	5.34752782901448	5.08393574351014	5.49748768631246	5.40382417476891	5.28254127831201	5.08418435313054	4.52106881725921	4.78299584595652	5.53361490263856	5.13454400831242	5.17041625974798	5.42821415595487	5.17523660018498	5.56792844824179	5.44540129311171	5.5928634736652	5.37161431605919	5.1698610508558	5.04263630969013	4.95255069282184	5.60592231393699	5.24596567704898	5.37730659771169	5.25571303362489	5.61932958719053	5.51234765002129	5.50195991004918	5.51754548742326	5.05068364212043	5.42788071967401	4.99682756017103	5.24791699392043	5.19740251166398	5.34988746736811	5.20904609230548	5.16222718827426	5.2399637291177	5.56882858983648	5.10136818432576	5.01171576051602	5.4830506988259	5.3797928675676	4.87642669157898	5.44319074022938	5.29666521902575	5.29965416229797	5.30760683201868	5.19756861668442	5.30539864872782	5.11396222033645	5.62664930274933	5.57684842807352	5.33751201411477	5.40059599237092	5.35916086175836	5.31138148086226	5.58415202279148	5.32287185172072	4.92061330084769	5.32064235232319	5.01113843780605	5.59372385272482	5.24944693192322	5.3222997019935	5.04388397414477	5.28826674761003	4.96915736857173	4.832209750779	5.47743440119142	5.40665608540893	5.2946961495141	5.41702111600227	5.10112288378412	5.24740510193015	5.35684789924392	5.14652185860328	5.49905988075191	5.35268956263016	5.01075996233125	5.36240778975031	5.19629299003698	5.16354981663445	5.36998205758535	5.04067684806867	5.1698660213711	5.02834229741099	5.09146344704966	5.53504444685455	5.29536134107186	5.35211193667877	5.33176452709489	5.09750344141548	5.33209993139351	5.54685982282954	5.08594742992164	4.91071224823688	5.40564744221607	5.28322418486672	5.0548816192026	5.18773897670874	5.47728721149802	5.30878192461874	5.07434760043153	5.25884581100773	5.02742226741451	5.13411626009683	5.44745124309826	5.01852958597593	5.16763777913769	5.21607831116277	5.37622833271208	5.48609711097976	5.36050858369026	5.38506932844329	5.43296679723184	5.90023891516868	5.64319082810577	5.47489929280256	5.41768799442565	4.8914326265514	5.04944177729175	4.99442082040289	5.18148931972327	4.85657273275371	5.56470850111289	5.62718884915057	5.28986872037849	5.19492838112912	5.35236218117657	5.46953723041125	5.18918574092989	4.93626187326545	5.06002736728259	5.10424643184155	5.34617791783405	5.4062933514921	5.47950536474058	5.00258998116454	5.31756453278007	5.06597414738761	5.07648701158995	5.39395917737163	5.2891058174154	5.49068035310658	5.38464786912092	5.37618028424524	5.55021621817193	5.28020426963477	5.09759674477838	5.13247112008554	5.13617751696758	5.05860222637972	5.35026658945567	5.09911366882006	5.30833371697378	5.48880207880151	5.39078863061932	5.30485687312711	5.26259357887322	5.18630006711701	5.56063662181642	5.2497317821297	5.33502934770843	5.28352827027583	5.50487231629913	5.37406980931322	5.03321723822568	5.44879462169432	5.02238650038797	5.17369457991831	5.74443688044923	5.17339187152439	5.31863744313432	5.1564695293304	5.25394653458213	5.0457569936885	5.0701985260393	5.46833131006384	5.59531320699468	5.60473971744423	5.02677251005029	5.99233628459282	5.44479786943799	5.42323283670952	5.51234650970343	5.16430600055022	5.13738932133467	5.0410244136659	5.14081709449042	5.18381853810341	5.24325285211434	5.43065294563677	4.94329959103871	5.52605202098654	5.17594438141611	5.73354355181596	5.09983302494723	5.1450097460418	4.82265909253041	5.28773206006898	4.92885043715228	5.06811678493371	5.17644672296651
ABTB2	ABTB2	4.93465263104143	5.1887773614483	4.94931273048386	5.07401244469143	5.00594065874429	4.97279578741454	4.87740587387811	5.15007201026364	4.85180361597737	4.67552482092193	5.36802462769532	5.12637470475264	5.04270915269719	5.2806501274708	4.8902793754341	4.86165407530469	4.96065449520898	5.23316851261567	5.06294066542885	4.96368638314306	4.96806736976137	5.20999276499938	4.79628990016611	5.13471075030727	5.24069707001118	5.40839316817703	4.7422726962068	5.17075930128323	5.23372096879235	5.03323405628661	5.22930304977851	5.08289747410866	4.82925807384618	4.72558491592548	5.00259339417996	5.11245707629733	5.10057148551608	4.8560407945704	4.7005297383704	5.13824925853742	6.32020178271078	4.69649047125339	4.82654927221686	5.2932325626669	4.80781325115166	5.09670644062249	5.07726735000976	4.87975322547722	5.25954384243372	5.14191836302967	4.76990042908206	5.31916522833161	5.1260895283914	4.85742123722485	5.22936467242007	5.36814760300309	5.22986720632324	4.68917526415703	5.22648560658117	4.95921819628528	4.76611577777885	4.91620686238698	4.98627167333085	5.14431291808841	4.67294140465524	4.9491739656641	5.08188679498459	5.33647463388658	4.98909386192172	5.00585348233137	4.80552974840318	4.93089364808585	4.86575210478628	5.06219518725203	5.04424925976479	5.08158358926923	4.89563211359721	4.61583277211303	4.8410913543886	4.86712687200837	4.87907186539675	5.03679916063981	5.11904420064317	4.69124206474278	5.12571992270158	5.10365031808804	4.78519218712204	4.50709016770284	5.19382117748628	4.72855051737661	4.93185497928572	5.09874099923479	5.11061526554689	4.78648873878768	5.02106962121636	4.85263562529547	5.21732668765559	4.82563669706688	5.042012328151	4.79840898228708	5.01443930361946	6.01146649989317	4.86043790775761	4.86427906760392	4.67966018108627	4.75434222216025	5.20034786008405	4.82563095080738	5.14099233965884	4.96506281506646	5.03607210883105	4.70507757984957	5.27470757771009	4.76820626600191	4.74855362054324	5.37065142306316	4.67212205626896	4.86277266518902	5.00687958313026	5.18951446171591	4.82527375820108	5.35757423799346	5.16222804099326	5.13042672830649	5.00361675649107	5.23347108708341	5.08804676238838	4.87008570621863	4.86580136911773	4.71461765299795	4.94356175394931	4.97055200939779	5.05145006374416	5.22533690733174	4.89653432473708	4.84237242690001	5.04203458942751	5.39726755431189	5.22355854737257	5.19121434971073	5.16001968113145	4.83499072850969	5.16045442123899	4.94674294450733	5.00772362308224	5.13829437816293	5.25645328668883	5.29939799910739	4.98835341366102	4.90930076417056	5.09308660089074	4.87193268449936	5.67128600121989	5.08443160593012	4.96555958007153	4.78497523038533	4.97123774382035	4.68511651301771	5.24861493828095	4.68400615123759	5.03884929701397	4.94930959974693	5.23768436547087	4.95555711824771	4.94478080984643	4.7924618917361	4.64833099385934	4.8512067675137	4.73690084235787	5.40125949782476	5.42382454731853	4.96644208742428	5.06971333369407	5.13018115607541	5.11346747239109	4.80592063591024	5.31021990446068	4.92012967551128	4.92208932075302	4.82408157409667	4.78424921343066	5.32260311670057	5.20954072423557	4.82323075593149	4.93846625754427	5.41816897773683	4.82501199282635	4.86874517773971	5.23122913733376	4.84556831197699	4.91306301185449	5.3855436800873	4.82171179366473	4.6768609986091	4.74088597757866	4.8852081463363	4.8858519421025	5.26622273435747	5.06405949760532	4.86014603990289	4.89059863651425	5.00808837649458	5.16586566159363	4.83601194160107	4.80823470953067	4.9929404904972	5.25556485706383	5.0224724357345	5.25495469814332	5.22160529795483	5.07832603729824	5.14379399441732	5.32535373212535	4.86075272318644	5.30243563285079	4.79203347240077	5.0944949999252	5.29864005958157	5.03804522527358	5.32372238228439	4.85403654172688	5.05631837158379	5.30470060868716	5.43605590839506	4.74956656926148	5.16487629425905	5.16563346957856	5.10533916300376	5.25054716967366	5.29714371382974	4.79275795696794	4.80291986051448	4.78077819388892	4.94184111207536	5.00797879443309	5.06635236135825	4.72834910620335
AC002480.2	AC002480.2	3.95253652471586	4.19177549653981	4.25348198260122	3.83576497035948	4.21351858864682	4.01843359758028	4.32279448995947	4.1323077654958	4.15177968727289	4.13882846757487	4.18666831500333	4.16671631595352	4.16855660293293	4.07144619374622	4.10758399340936	4.15950824216959	4.23467469322028	4.25232940706731	4.26057969096605	4.06013802601977	4.08929881048334	3.82385186993093	3.91273793373459	4.36565432850393	4.39742387040466	4.10335065460866	4.1993550794061	4.47359986866856	4.68057473076105	4.04835315813147	4.27764594904588	4.12258874621579	4.01763759435985	3.97882103580617	4.13383711425456	4.02872311421233	4.19135232664011	4.18793760754885	4.01791528250505	4.2508682932392	4.51474361448017	4.17558489585551	4.17282053864555	4.13834489359776	4.34004686297668	4.18163827452936	4.11985629634725	4.16903217668882	4.20214883706207	4.6728495503893	4.07186829645464	4.12503945481843	4.16071262023037	4.14681619917939	4.05658473360597	4.14750622453861	4.19827796719169	3.95836692631052	4.19557650189504	4.13045532997622	4.14549680483926	3.92103690734259	4.11215496159413	3.95307218173782	4.21908185605693	4.27669441974636	4.19137703313402	4.22494304718901	3.97286657274392	4.12391811562472	3.96128687861055	4.16832894240456	4.14330513039232	4.20781459751142	4.28395274356554	4.08587886606203	4.26162108267267	4.15187746400983	4.05201345184674	4.02043482587703	4.10941867908896	4.13770825694753	4.14430459825619	4.2550376646423	4.80802202677028	4.26891669608039	4.23708139943741	4.0410449374873	4.16486358456471	4.08862999981167	4.04464721888112	4.33747384274913	3.99181289847052	4.13924700513682	4.40077551570307	4.14086630395281	4.08212541457594	3.95810037319828	4.23991019815477	4.08313557967423	4.25046769385677	4.2907023375119	4.07169714691083	4.23604851217843	4.18502482854069	4.01780402546833	4.06305527706574	4.25270373050639	4.21546065793292	4.21997268773423	4.39040214936948	4.16706575639753	4.11984986177055	4.12658506137624	4.09977520046598	4.22253650286648	4.15839828207516	4.32985049897648	4.17464239216457	4.04211217475735	4.06741495611652	4.31617875513461	4.06338762289576	4.04728608914451	4.31711941839131	4.14527048602304	4.24980076827047	4.0113964697295	4.09168363109495	4.20584508278995	4.17714855727515	4.21909173099343	4.03816553089145	4.14373439021801	4.00741712444107	4.08008854286293	4.16890212355262	4.23287380451505	4.19920670350907	4.27627215495858	4.1487417721635	4.01234730439818	4.3189441695643	4.16314590418974	4.18233078872345	4.11035734753235	4.42611645271733	4.24205800062585	4.01288063414781	4.01203262516972	4.24773291201958	4.04908353819498	4.37387521860216	4.23793758982513	4.25463005327855	3.98068639521338	4.20724461262451	4.1751960206401	4.17695589354547	4.02938973151871	4.19476056709663	4.28791722243952	4.10373023128533	3.98281141843621	4.05494454526493	4.1285922397701	4.12054083914779	4.21287407013157	4.00360402387242	4.23925937467522	4.04052854909537	4.15498741847553	4.19235192699783	4.12436381652753	4.18135016250585	3.93316484389695	4.00212675473469	4.35844290335561	4.00878042414919	4.03983381354131	4.07459166993417	4.09234989670012	4.13462955468513	4.00945405701495	4.10828819737597	4.35483529664246	4.08876197232193	4.12606486702646	4.49095271117319	4.04040576230777	4.07051307253747	4.32920008495612	4.00239909649129	4.16245821094918	4.20136268338352	4.30852949993223	4.32662788388923	4.14489253295854	4.14325769669678	4.27943554767927	4.13899971291071	4.31280735921031	3.99510607200508	4.08943833873467	4.0919288647849	4.11834325763569	4.19916580539128	4.08577481094147	4.08923893228821	4.17135050043913	4.05886424738074	3.97614786543185	4.35550923208222	4.065282492966	4.08510892921806	5.358993440716	4.0195413223656	4.02941599315512	3.98766025699013	4.00874464974058	4.08728569584726	3.97839298250425	4.26549290301489	4.08753989194698	4.15951256125065	4.03816721469592	4.15786591266813	4.14080248530324	4.19980616959776	4.26057591241828	4.21741148455206	3.97302026581911	4.05084503421062	4.33305600708485	4.11319861865686	4.31847767222144	4.11511606438154
AC006372.4	AC006372.4	4.30058232672458	4.68751479923692	4.21481987806248	4.06101296613849	4.45654930198128	4.25157705033515	4.44107396327763	4.16206699352151	4.4191685980572	4.134198636738	4.4670630852266	4.33880838370522	4.42000327653796	4.18749762591772	4.40978673922594	3.99208911238324	4.24191307432789	4.35727343204196	4.13738200966209	4.09286357398275	4.08339338219047	4.28401522865948	3.96119064309472	4.43527282410346	4.55222091177062	4.44107396327763	4.45319460608262	4.73867833024705	4.60404411987004	4.14780725582033	4.19843794001434	4.35715402962697	4.34994009192134	4.15898073351616	4.15153343554698	4.25406756055532	4.43354502527058	4.14780725582033	4.12805155098182	4.25660317888598	4.48222256881496	4.03987846533378	3.86309120631718	4.57431183058608	4.0939073812989	4.70965386418639	4.34904560769669	4.08718645883053	4.55405774253242	4.09964696323569	4.18114307713929	4.37946134431656	3.85930575509615	4.32367368039138	4.16711702718062	4.59885873496946	4.45427838165544	3.87417910401869	4.40640475623111	4.09263630853088	4.31153045091416	4.24308344186023	3.83581142834181	4.1592437477194	3.99119250778394	4.10398489023917	4.04053118389499	4.13433368667614	4.17864942348463	4.24008953348227	4.12890138933969	4.68592562440788	3.93705958174136	4.0770394769462	4.12674033141099	4.35057049496886	4.09831921244566	4.14418933406194	4.07769101328751	4.28475508779839	4.15710986747304	4.19225731518166	4.45175021962983	3.954442321252	3.71545577326849	4.20885475345079	4.18367702610265	4.01069176240079	4.26854029068738	3.98647454093461	4.20140222423334	4.80035353842044	4.05841889119214	4.10687608852491	3.85568014405404	4.261447098012	4.33207238899117	4.35389328550326	4.23316567803077	4.42514560237405	4.25731923716868	4.27199224015179	4.26021651049107	4.32684850054309	4.05806996305373	4.08480031604076	3.99818216505277	4.14638798135815	4.38444634848125	4.0673763552549	4.46013500757553	4.52744162448604	4.39616914121041	4.42109378188848	4.45597335492952	4.27408162868591	4.16057022475682	4.23226667593883	3.95451021976599	4.17910986873246	4.14931021622302	4.78367188277817	4.30774259335145	4.20411546073925	4.13984081501115	4.05372873968429	4.25664096586294	4.35834837416378	4.2035372831388	3.92393770585684	3.96143232361041	4.15885938767011	4.1506145616131	4.00213684718981	4.07122367702775	4.20308362017053	4.54554898044043	4.55380002338834	3.84978855677408	4.5495186718364	4.46298997451043	4.10114794865581	4.42241354649479	4.45438296574254	4.29293292525618	4.28504027692885	4.10601591869696	4.39750470684246	4.00453683583092	4.19135138127752	4.18646165726129	4.40550576408758	4.72331254203726	4.30157786580503	4.1918818500004	4.43103097778191	4.26374460035812	4.17480785030008	4.20065735260371	3.90154475784774	4.52298448643079	4.24097446720573	3.95243774759591	3.84551331007886	4.4544892885903	4.34882802612783	3.93684410068415	4.08111433741649	4.24005137172493	4.30471447515263	4.31257666558679	4.53974954334009	4.27380562911322	4.2265853356606	4.41546168065336	4.22690690389113	4.11554639851217	4.00097250365904	4.63672024253743	4.22031061147933	3.91677283769397	4.03967448147212	4.05286105117862	4.31002478730564	4.25400376865182	4.55169445226242	4.31272982860754	3.96947705760234	4.32619386085941	4.24786484601498	3.91732790213269	4.79762303862474	3.8849003876716	3.9923358889289	4.05511270601505	4.05511270601505	4.00178770742004	4.20437663661237	4.14651287097349	4.19829719701427	4.29913130337083	4.2980634480055	4.38843860341936	3.91061035447308	4.30385828795577	3.95773663000477	3.75727806404246	4.24895532143367	4.59087614683903	4.48996101319403	4.36810608903984	4.38135372735719	4.35577966434737	4.34342095224492	4.40200876314208	4.19910814121954	4.37514913231235	4.39042969874787	4.22939200108728	4.1561434676247	4.18726706528593	3.80001730286986	4.31897694605518	4.91860543134463	4.14172635183713	4.00966941277664	3.99966149035325	4.59525621461359	4.61657199687688	3.81224137718928	4.16701933592545	4.18550304184533	4.07052501872	4.27574453366515	4.07420801466815	4.21833017035727	4.27149216781937
AC007099.1	AC007099.1	4.1287375174295	4.38748896776306	4.1468672879185	4.43982533769873	4.54945416925285	4.30243419965019	4.40428164532772	4.34682739303328	4.29832485167041	3.98521985178687	4.86322318457644	4.41734126455972	4.21792687393023	4.98382707753241	4.47435882669537	4.22694609623461	4.44013219477939	4.53303994114452	4.19335093025905	4.37565937309027	4.3763051136918	3.98429508525994	3.99859996115749	4.32945784332673	4.68441703714677	4.5992958065395	4.50852570826792	5.63545451708206	4.81052726051179	4.55703030858016	4.42347267913778	4.65191975328756	4.38391571081359	4.20366278621267	4.48317361867564	4.44385936112041	4.30518039039968	4.08459559025165	4.15245110483285	4.39764094876945	4.99721727951552	4.16987850203875	4.12431848968536	5.07322619322802	4.00324623278187	4.29037544874157	4.04764570917277	4.49382589986659	4.39531260258819	4.4537736698386	4.47796821202143	4.58469409608319	4.26902160349936	4.29464092959213	4.00287956770185	4.42297884184093	4.5646163908445	4.30574517817026	4.23617929895876	4.18470257648104	4.46856977382109	4.26672530040876	4.11611425275641	4.2238726942246	4.32895409696344	4.36102304710506	4.30303391553054	4.46753178991265	4.31851894242565	4.33912333011571	4.16501193357258	4.2216187038994	4.40517034871747	4.83960360869033	4.19719682821462	4.40946869524575	4.35104209308352	4.05047620613011	4.17566984222501	4.49969807878975	4.62308434060061	4.36377751980996	4.29960317288181	4.05075981837166	4.19846769466948	4.2996452181689	4.46866233951164	4.14936893960663	4.76465289589129	4.22454544102362	4.57182291936277	4.6562969219089	4.12104829525627	4.34432926930512	4.82681084159001	4.33863735192352	4.47917151954271	4.09350825408274	4.59458438481126	4.34412453464509	4.39284721306385	4.39176973259739	4.38955719694592	4.30157723916619	4.42059965376573	4.37365755545083	4.02858860268772	4.69874066956961	4.52611746752125	4.15230942792948	4.51324262339289	4.21675203040484	4.38019402966379	5.19951458288863	4.60841926397585	4.68794303067696	4.60215599543903	4.59507402733629	4.76850072321231	4.71010195529769	4.56947985432837	4.55501957212415	4.42489342915378	4.30632035122454	4.40150379379184	4.54728821090623	4.47901254164199	4.41211185990537	4.55469723441214	4.45294339809737	4.41211185990537	4.62241881515674	4.5033523861518	4.47660432425705	4.38232682221652	4.34894885989938	4.66567995306414	4.94275267665153	4.57859160107222	4.69406982320186	4.6886850304892	4.62042773661512	4.49262314994357	4.44560294230476	4.14706048224311	4.36927797214831	4.30378676102962	4.74150136906534	4.04329489169624	4.31903437991539	3.98208392080957	4.46080461629913	4.54746281420521	4.87074032023333	4.50903805968354	4.22939670359344	4.43485860857913	4.82727062963666	4.28906037062208	3.95831289099749	4.49168148082971	4.42302733115562	4.26751080712312	4.27600827070509	4.32087402595143	4.46189837701423	4.24232212520234	4.11172017924281	4.27202150651406	4.99427445214565	4.52565617155343	4.17533824541889	4.26550040746118	4.35899610088765	4.47847397498025	5.02799284394758	4.3939439636601	4.33169660877376	4.10734754085872	4.25958595408142	4.29382289792797	3.93718161281608	4.21676822770355	4.07882841854442	4.55418395399156	4.69877269206897	4.15442997725245	4.2522986559348	4.36365027345704	4.24099772815989	4.31448382450195	4.26978266844394	4.24537191571196	4.23971394893658	4.25825573902086	4.38365185287156	4.12128010694036	4.4244416650027	4.27953314754701	4.33263363035206	4.30721245254198	4.02329855350469	4.16208585594805	4.43070666149451	4.1169057651746	4.49046108807951	4.32244524524196	3.98182015251324	4.34690761244693	4.75863436281863	4.69513587166893	4.45483692067207	4.20592394649464	4.15769546227121	4.02417450435238	4.15432656881532	4.05246951231148	3.88339822334481	4.14075259525022	4.46004358455126	4.36123010264511	4.39603508075602	4.00336139545111	4.2617019236278	4.37316365923845	4.18595382288784	4.00108710240973	4.2230743048542	4.1507951973693	4.54194718584526	4.41980786554221	4.1846384746012	4.32309509224504	4.49004781255738	4.65992050680135	4.40323059208954	4.73629222098554
AC007365.1	AC007365.1	4.57861617180178	4.45419484357524	4.65839865657531	4.80011519838547	4.62393225441035	4.80082686620245	4.45058992851419	4.72849729502193	4.47512543482231	4.60421017345994	4.91870538030665	4.56508410472656	4.65563591057506	4.59403090068726	4.68069888092543	4.52933834964523	4.66581763942999	4.93032224990313	4.69161197763322	4.31261192755492	4.60421017345994	4.6239291560101	4.59027933030131	4.71038631174772	4.50389701287287	4.53334348520278	4.43628296105946	4.62951034653884	4.61452104285091	4.77349692733455	4.97242304465271	4.2812389306691	4.60073417469349	4.49175670634968	4.77610249066247	4.43179968284245	4.62121611934515	4.27010350217048	4.71457865699793	4.25720043445302	4.87414400214675	4.76783902570292	4.62719062476098	4.68514944912363	4.52407158516722	4.76557112781833	4.49898957355732	4.41318449105573	4.91957036183909	4.77950833933713	4.30437494566485	4.35742672532773	4.80322672106408	4.30145019782453	4.30591902791897	4.94681212980247	4.78892268094905	4.55032962420827	4.55871664923963	4.32845601728622	4.30863338636338	4.61548399009315	4.56599078779003	4.84750896833407	4.82624232572819	4.81035614264734	4.61483422238248	4.73569252832034	4.51036270146621	4.76507626781653	4.37448286911938	4.60421017345994	4.39004839063658	4.57643433201574	4.93850604712444	4.89673163206601	4.34313341958725	4.66234820744302	4.3725392878107	4.71127532410598	4.78893444448009	4.47853473472496	4.7988021130483	4.54564403627586	4.34791552569324	4.42085667367517	4.80490637871775	4.46172105262876	4.70555217087316	4.43920082957142	4.37882541128058	5.07893593851472	4.63800525160568	4.53524495871983	4.60421017345994	4.79614945392443	4.64534877992138	4.48555563999583	4.94389961006362	4.64678089416174	4.71818388942275	4.43314563166581	4.46722336894735	4.73375697948342	4.334761829279	4.62815753984649	4.50806678808311	4.46627216660567	4.72348513403368	4.38553534193927	4.74117991528351	4.48570719465953	4.7735132582422	4.68205531612668	4.48559904490409	4.93894938406923	4.60186354895431	4.46949612983067	4.76921258417263	4.81665058060902	4.26955975903987	4.60618772637402	4.7423973387189	4.81235427139102	4.54705240863294	4.26186924861213	4.61719299768232	4.64900698131623	4.63138487647483	4.20424578861558	4.60251334961386	4.30354108376618	4.79986900690217	4.56207063859098	4.62672080776349	4.67013928351382	4.68813456967366	4.95003019075732	4.41413778839117	4.68845247885538	4.81226149619221	4.46707847208129	4.69482759675621	4.51774615683024	4.42253748938564	4.50620014377576	5.02009544940101	4.65316301591445	4.49734723511729	4.59841022578653	4.84647271211997	4.52247552935959	5.59462965093575	4.58435968833345	4.76504137863601	4.4056711229505	4.54422692810579	4.80173677746327	4.24283936265992	4.50772436231651	4.86105557200119	4.49443668375298	4.45865867951158	4.18127654410183	4.59518243937376	4.73100966089862	4.41404658373178	4.53041217981033	4.74706411202393	4.69946945770883	4.68141493405436	4.57266195507238	4.4390208358578	4.75609456702002	4.74706411202393	4.38803251172734	4.87422315588968	4.48139324507183	4.68268051002288	4.5453220912527	4.63070453968982	4.61644241593918	4.30868256990109	4.59743237349965	4.60756240211085	4.90633823231203	4.58322909480812	4.50996423014006	4.60288963315043	4.54551418457194	4.57192061019887	4.46236554327333	4.55765466436356	4.41600453355825	4.49231968000306	4.40399115572723	4.41758228102487	4.75077784140222	4.69064799629558	4.86134256234419	4.82229125390305	4.5202870542637	4.48766019084637	4.46292103610873	4.3647361447439	4.30634063563001	4.27890567926041	4.57268889869284	4.38959955389924	4.49288115998985	4.71638974154271	4.69176370874687	4.61681060994508	4.63983602522926	4.73653508240896	4.62839810833118	4.57595933780937	4.77405581660493	4.45772628048588	4.47784330138852	5.00134729518402	4.33784551611438	4.75211062993578	4.54993092453098	4.57232496971663	4.59691587254551	4.53865208321017	4.743796690397	5.12716422432489	4.28952421193357	4.61680429813429	4.74590257611449	4.5690624479644	4.62981016887271	4.34085949414801	4.50030384835378	4.60075413489468
AC007386.2	AC007386.2	3.77111739134362	4.53314084853446	3.95268734348504	4.33128258919385	4.13363164679254	4.33932989332368	3.8125214261611	4.12808745831877	4.55715883550323	5.04954938886721	3.89242383202241	3.65529193092766	3.89626543834257	4.15200145192502	3.6979324710861	4.55878496907622	5.01822863090579	3.82530312549076	3.84142733571194	4.42726465805597	4.96445250997345	4.38502671038351	4.31077598222773	3.86046519198485	4.20838390710577	3.62619094292329	3.94004681233849	4.15359344039871	4.00557774894282	4.25185218917028	4.0976336742119	4.29262523957542	4.68388689318558	4.60220101267844	4.64425421125242	3.93477381682544	4.42893493386918	4.0809396739653	4.350277735027	3.62283893323506	3.69976663264476	3.61020576341042	4.26807488399704	3.83554083732108	3.8621052680765	5.04493855860877	4.77010877309913	4.85201719655905	5.13020276970603	4.57069862707842	4.26417161433123	3.77869772643595	4.2057722613668	3.61902490475956	4.19236065032866	4.19853005400266	4.79519143036127	4.15359344039871	4.43649241818871	3.82244749316449	3.5506353964332	4.46435090142227	3.87910836398974	3.77236149528573	4.5297881993637	4.60785345677486	4.49289645520577	3.65311825271626	3.37286385725608	3.16019029581731	3.94431325499796	4.9892713508276	3.73023622156716	3.74669223801361	4.30896874696915	3.68212669090628	4.23168658845814	3.6289643912841	4.52092837868871	4.36143051969316	4.55181788642297	3.90186290887463	3.73090953788971	3.75839397548103	3.93858791235602	4.50591124655663	4.07737602975874	4.18259116016001	3.56326900419769	3.91504656497208	4.21362177439869	3.83658836870931	4.35094465323743	4.9045383366893	4.03505568550232	5.24081687144464	3.90559508081693	4.58467242093301	3.89505772294993	3.81833197959051	4.30287672171269	3.79129633598854	4.86955465457675	4.52017564691486	3.89089726329187	5.17417673784028	4.64073902345595	4.22329529969109	4.00661179212855	4.14608490571535	4.42155733175888	4.37438639632925	3.64324588247697	4.90372330642435	3.5382500308097	4.21347752701122	4.062232348722	3.83535945827798	4.58215261748868	3.8801763675182	3.82930332588901	4.43857951451473	3.89260119049007	4.12903904461816	4.68975195207661	4.64141584098216	4.59811274204559	4.05408586600209	3.41443630440408	3.77583126090539	5.24685025043038	3.81940553041824	4.65573752915881	3.8072430696209	4.49090874971819	5.19736064909518	4.1828810958583	5.75838128082227	4.80178734233168	3.96579880739968	4.62684024317178	3.6564566028341	4.54024962395554	3.99208217874969	4.62754513047733	4.52120665285532	3.41928635679416	3.61267599490765	4.47401322464659	4.66998712027154	4.21559633722383	4.1843854516098	4.31040145014254	5.28073986096768	4.02749999670404	4.5267241686881	4.2098290053043	4.87067189084108	4.28094521949694	4.0508262501005	4.35594763625855	4.99635965297201	4.58180961960162	4.9286067890808	4.14297010305667	3.94173579715832	4.43302884533484	3.53717531124993	4.24510637791778	4.28693519039778	4.40513359241907	3.72373612122416	5.02017440725274	3.83095817143923	4.10580555627345	4.02851882211777	3.36882058230642	3.62873204878351	4.7409768037816	4.26267176554353	4.15005056393506	4.04561241472642	4.22522177213914	4.21295001784645	4.13500216519635	5.18056709850246	4.26841777776756	3.29557227757244	3.87962222107185	4.44769493516223	3.80390406272525	4.95847866343075	4.10566435215088	3.97843696005891	3.4169896493721	3.96791494123971	3.98023627671751	4.34927122787747	4.54828308981622	4.45375407546651	3.62698251150011	4.18147883079927	3.64201635632122	4.4041993351633	4.32817911228113	4.11900248809579	4.34169235823889	4.14809204870651	4.15769151486624	3.52138608766859	4.4160875961805	3.94746633442924	3.84131347496269	4.22552792809384	4.08284509677245	3.67912942198396	4.03978736825484	4.67239665519168	4.25383251758562	4.84449923246903	4.38213335338344	4.48476584555806	3.80569848811739	4.30474743951156	4.39837584137847	4.32079924219001	3.47662069641119	3.67931432093216	3.98376176251827	3.03120241347505	4.33294836887373	4.00102362520102	4.75824061741862	3.88419992218485	3.80029444836743	3.5277231721997	3.97748674222537
AC007392.3	AC007392.3	3.7359374939239	4.1545209680391	4.36399470252432	3.92048505619399	4.0191730564835	3.9376904947627	4.02964070293673	4.02048188800021	3.9433521474018	4.14830968534716	4.04601233826364	3.87444509524379	4.07070771526279	4.20104506774881	4.05082188111114	4.03720091367971	4.1498466868317	4.40005341872501	3.9093241874903	4.05286092121582	3.99747841162846	3.95236407483762	3.97870034557245	4.10519030829748	4.08418870754242	3.97215431825898	4.16834824587805	4.98559874338806	4.64802145568306	3.98686367844769	4.16898632067715	3.96064925970176	4.02732408209918	4.06982601440735	4.07950353690052	3.81143130426755	3.99903173987453	3.87582446442003	3.7927698345796	4.10717582622589	4.63661629603438	4.20521068995296	3.99742507755255	4.22596257940587	4.10117599600098	3.97558728612797	3.86076456854652	3.88241311450518	4.16569607064982	4.12948813513751	3.94185053404553	4.08762967603772	3.95072208346384	4.0467731361807	3.87284909389555	3.91564652917161	3.99368030148647	4.08974485836999	4.09600838653539	4.190735571317	4.08701533280853	3.90290576858969	3.94313898320186	3.95491132633915	3.92613014747273	4.16304646739622	4.00823906328285	4.03019804094375	3.96005701450433	3.98757251387386	4.07997755449651	4.04278487558016	4.03746807535052	4.31254974788471	3.9983880647732	3.8547806674899	4.17372617297487	4.10546688636207	3.85778657107536	4.05057815484093	3.8891370361513	4.00892129533707	4.02782649165742	3.99170350937574	4.06715389862955	3.95944029634705	4.28950981339558	3.94512517848122	4.06165895189872	4.00250359603352	3.85835717261614	3.93665376633704	3.90103411214476	3.91122484498265	4.45063394794153	3.95424943977946	3.85786816428947	3.99920198914368	4.40122228144765	3.94529412939776	4.07926059457342	4.15728842772436	4.0309514008614	4.01402325671504	4.00751933709581	3.81124790977457	4.16603277310663	4.09766305201487	4.21736315270659	3.88075568636175	4.30301164479564	3.76598382184896	3.95225259934189	3.87710771591308	4.21630645268534	4.12534007995227	4.02482931079931	4.04861331874682	4.049372506784	3.9564951628513	3.97943765275566	4.13600595695611	4.22272039439188	4.07596193238471	4.12145863822972	4.05994378035696	4.3214514771079	4.0806440715293	4.03790659043645	3.98975127024522	4.21393372600628	4.05180357027216	4.39721427733448	3.93079688014863	4.05458761118094	4.19735134183144	4.07576112564993	3.84195535730485	4.03478876871273	3.95854166872402	4.10667939090054	3.99446697715033	3.86627026328292	4.17314449047971	3.88594277105308	4.10677185465579	4.08893834735623	4.42429603024455	4.1826604878832	3.99336051423184	4.14379382662929	3.86354276825475	5.0553621348764	4.03582397947228	4.10852126986372	4.00094640606474	4.12494815358388	4.32558984638087	3.98320563224649	3.81188813031337	4.11347664661275	4.12225676750819	4.10324141043972	3.99079692043102	3.89003433493252	4.16341617520685	4.02386718755205	3.99819889829755	4.01723666507852	4.16974910907574	4.14329315990695	3.9185884478669	4.22148619263115	4.17934261923363	3.70358280313267	4.06799068962986	3.85484215785948	4.14720683066338	3.95785094099237	4.03528030483493	3.95687994984145	3.96457450186482	3.88927042831081	3.98482731362913	4.47749432580082	4.30176456686459	3.986035449223	3.93351782638996	3.8594848979312	3.91192115552789	3.9636914603368	4.05982471857618	4.01156079165721	3.89336983797458	3.96371448810076	4.22260707345889	3.82844929891884	4.15797898968562	4.39618702347746	3.93225792549831	4.07921127984272	4.02664781387604	3.93496457263182	4.12715087087435	4.02901825631631	4.04283787982138	4.14888472017685	3.95686986766466	3.87861160802615	3.99042523280751	4.00328009041772	4.09576657993301	4.0970216494315	4.28808237850596	4.09339567969097	4.06710247850817	3.88886611738594	3.80027137806503	3.825786190171	4.29622822100064	3.93017378523104	4.12463210459757	4.15246833461829	4.12360939144496	3.82334899365298	3.86891867151997	3.75350664282873	4.06542768836227	3.8553206412793	3.87490485478385	4.04846178970692	3.90600046705282	4.01070720558653	4.2816631647348	4.23297884335045	4.13290647510578	4.00951751382383
[truncated: 63,440,211 more chars]
