# Supplementary material for: Clustering of Expression Data in Chronic Lymphocytic Leukemia Reveals New Molecular Subdivisions
Source: PLoS One. 2015 Sep 10;10(9):e0137132. doi: 10.1371/journal.pone.0137132 (PMC4565688; doi:10.1371/journal.pone.0137132)
Supplement: S2 Table — (TXT) [file pone.0137132.s005.txt]

Sample	Cluster	Cohort
GSM562951	1	GSE22762
GSM562954	1	GSE22762
GSM562955	1	GSE22762
GSM562958	1	GSE22762
GSM562959	1	GSE22762
GSM562960	1	GSE22762
GSM562961	1	GSE22762
GSM562962	1	GSE22762
GSM562963	1	GSE22762
GSM562965	1	GSE22762
GSM562966	1	GSE22762
GSM562971	1	GSE22762
GSM562973	1	GSE22762
GSM562975	1	GSE22762
GSM562976	1	GSE22762
GSM562978	1	GSE22762
GSM562979	1	GSE22762
GSM562982	1	GSE22762
GSM562983	1	GSE22762
GSM562987	1	GSE22762
GSM562988	1	GSE22762
GSM562989	1	GSE22762
GSM562991	1	GSE22762
GSM562992	1	GSE22762
GSM562993	1	GSE22762
GSM562994	1	GSE22762
GSM562996	1	GSE22762
GSM562999	1	GSE22762
GSM563000	1	GSE22762
GSM563001	1	GSE22762
GSM563003	1	GSE22762
GSM563008	1	GSE22762
GSM563010	1	GSE22762
GSM563011	1	GSE22762
GSM563014	1	GSE22762
GSM563015	1	GSE22762
GSM563016	1	GSE22762
GSM563017	1	GSE22762
GSM563020	1	GSE22762
GSM563021	1	GSE22762
GSM563023	1	GSE22762
GSM563026	1	GSE22762
GSM563027	1	GSE22762
GSM563029	1	GSE22762
GSM563030	1	GSE22762
GSM563031	1	GSE22762
GSM563032	1	GSE22762
GSM563034	1	GSE22762
GSM563039	1	GSE22762
GSM563040	1	GSE22762
GSM563042	1	GSE22762
GSM563044	1	GSE22762
GSM563046	1	GSE22762
GSM563048	1	GSE22762
GSM563049	1	GSE22762
GSM563054	1	GSE22762
GSM977138	1	GSE39671
GSM977139	1	GSE39671
GSM977142	1	GSE39671
GSM977143	1	GSE39671
GSM977144	1	GSE39671
GSM977145	1	GSE39671
GSM977147	1	GSE39671
GSM977149	1	GSE39671
GSM977150	1	GSE39671
GSM977152	1	GSE39671
GSM977158	1	GSE39671
GSM977161	1	GSE39671
GSM977166	1	GSE39671
GSM977167	1	GSE39671
GSM977168	1	GSE39671
GSM977169	1	GSE39671
GSM977171	1	GSE39671
GSM977173	1	GSE39671
GSM977175	1	GSE39671
GSM977176	1	GSE39671
GSM977177	1	GSE39671
GSM977181	1	GSE39671
GSM977182	1	GSE39671
GSM977183	1	GSE39671
GSM977184	1	GSE39671
GSM977185	1	GSE39671
GSM977186	1	GSE39671
GSM977187	1	GSE39671
GSM977195	1	GSE39671
GSM977197	1	GSE39671
GSM977199	1	GSE39671
GSM977201	1	GSE39671
GSM977203	1	GSE39671
GSM977204	1	GSE39671
GSM977206	1	GSE39671
GSM977207	1	GSE39671
GSM977209	1	GSE39671
GSM977212	1	GSE39671
GSM977213	1	GSE39671
GSM977214	1	GSE39671
GSM977215	1	GSE39671
GSM977217	1	GSE39671
GSM977218	1	GSE39671
GSM977220	1	GSE39671
GSM977225	1	GSE39671
GSM977226	1	GSE39671
GSM977227	1	GSE39671
GSM977228	1	GSE39671
GSM977229	1	GSE39671
GSM977230	1	GSE39671
GSM977232	1	GSE39671
GSM977233	1	GSE39671
GSM977235	1	GSE39671
GSM977236	1	GSE39671
GSM977237	1	GSE39671
GSM977239	1	GSE39671
GSM977240	1	GSE39671
GSM977242	1	GSE39671
GSM977244	1	GSE39671
GSM977248	1	GSE39671
GSM977249	1	GSE39671
GSM977250	1	GSE39671
GSM977251	1	GSE39671
GSM977253	1	GSE39671
GSM977255	1	GSE39671
GSM977256	1	GSE39671
GSM977257	1	GSE39671
GSM977258	1	GSE39671
GSM977260	1	GSE39671
GSM977261	1	GSE39671
GSM977262	1	GSE39671
GSM977263	1	GSE39671
GSM977265	1	GSE39671
GSM977266	1	GSE39671
GSM562948	2	GSE22762
GSM562949	2	GSE22762
GSM562950	2	GSE22762
GSM562952	2	GSE22762
GSM562953	2	GSE22762
GSM562956	2	GSE22762
GSM562957	2	GSE22762
GSM562964	2	GSE22762
GSM562967	2	GSE22762
GSM562968	2	GSE22762
GSM562969	2	GSE22762
GSM562970	2	GSE22762
GSM562972	2	GSE22762
GSM562974	2	GSE22762
GSM562977	2	GSE22762
GSM562980	2	GSE22762
GSM562981	2	GSE22762
GSM562984	2	GSE22762
GSM562985	2	GSE22762
GSM562986	2	GSE22762
GSM562990	2	GSE22762
GSM562995	2	GSE22762
GSM562997	2	GSE22762
GSM562998	2	GSE22762
GSM563002	2	GSE22762
GSM563004	2	GSE22762
GSM563005	2	GSE22762
GSM563006	2	GSE22762
GSM563007	2	GSE22762
GSM563009	2	GSE22762
GSM563012	2	GSE22762
GSM563013	2	GSE22762
GSM563018	2	GSE22762
GSM563019	2	GSE22762
GSM563022	2	GSE22762
GSM563024	2	GSE22762
GSM563025	2	GSE22762
GSM563028	2	GSE22762
GSM563033	2	GSE22762
GSM563035	2	GSE22762
GSM563036	2	GSE22762
GSM563037	2	GSE22762
GSM563038	2	GSE22762
GSM563041	2	GSE22762
GSM563043	2	GSE22762
GSM563045	2	GSE22762
GSM563047	2	GSE22762
GSM563050	2	GSE22762
GSM563051	2	GSE22762
GSM563052	2	GSE22762
GSM563053	2	GSE22762
GSM977137	2	GSE39671
GSM977140	2	GSE39671
GSM977141	2	GSE39671
GSM977146	2	GSE39671
GSM977148	2	GSE39671
GSM977151	2	GSE39671
GSM977153	2	GSE39671
GSM977154	2	GSE39671
GSM977155	2	GSE39671
GSM977156	2	GSE39671
GSM977157	2	GSE39671
GSM977159	2	GSE39671
GSM977160	2	GSE39671
GSM977162	2	GSE39671
GSM977163	2	GSE39671
GSM977164	2	GSE39671
GSM977165	2	GSE39671
GSM977170	2	GSE39671
GSM977172	2	GSE39671
GSM977174	2	GSE39671
GSM977178	2	GSE39671
GSM977179	2	GSE39671
GSM977180	2	GSE39671
GSM977188	2	GSE39671
GSM977189	2	GSE39671
GSM977190	2	GSE39671
GSM977191	2	GSE39671
GSM977192	2	GSE39671
GSM977193	2	GSE39671
GSM977194	2	GSE39671
GSM977196	2	GSE39671
GSM977198	2	GSE39671
GSM977200	2	GSE39671
GSM977202	2	GSE39671
GSM977205	2	GSE39671
GSM977208	2	GSE39671
GSM977210	2	GSE39671
GSM977211	2	GSE39671
GSM977216	2	GSE39671
GSM977219	2	GSE39671
GSM977221	2	GSE39671
GSM977222	2	GSE39671
GSM977223	2	GSE39671
GSM977224	2	GSE39671
GSM977231	2	GSE39671
GSM977234	2	GSE39671
GSM977238	2	GSE39671
GSM977241	2	GSE39671
GSM977243	2	GSE39671
GSM977245	2	GSE39671
GSM977246	2	GSE39671
GSM977247	2	GSE39671
GSM977252	2	GSE39671
GSM977254	2	GSE39671
GSM977259	2	GSE39671
GSM977264	2	GSE39671
