# Supplementary material for: Clustering of Expression Data in Chronic Lymphocytic Leukemia Reveals New Molecular Subdivisions
Source: PLoS One. 2015 Sep 10;10(9):e0137132. doi: 10.1371/journal.pone.0137132 (PMC4565688; doi:10.1371/journal.pone.0137132)
Supplement: S3 Table — (TXT) [file pone.0137132.s006.txt]

Gene Name	Score(d)	Numerator(r)	Denominator(s+s0)	Fold Change	q-value(%)
FOS	11,52405	4,60312	0,39944	24,30403	0
FOSB	11,8175	3,58707	0,30354	12,0175	0
RRM2	11,22816	3,56028	0,31708	11,79641	0
RGS1	8,45879	2,94562	0,34823	7,70406	0
NR4A2	7,15853	2,83045	0,39539	7,11294	0
RGS2	6,49385	2,60362	0,40094	6,07811	0
CCL4	8,2515	2,58908	0,31377	6,01714	0
ZWINT	9,92554	2,54444	0,25635	5,83381	0
DTL	8,81372	2,28842	0,25964	4,88521	0
UHRF1	9,43046	2,23262	0,23675	4,69986	0
EGR1	6,86143	2,18948	0,3191	4,56142	0
KIAA0101	10,73527	2,16132	0,20133	4,47322	0
TYMS	11,63174	2,11824	0,18211	4,34165	0
DLGAP5	7,47044	2,10958	0,28239	4,31567	0
TOP2A	10,84948	1,90728	0,17579	3,75101	0
UBE2C	7,48879	1,88979	0,25235	3,70582	0
EGR2	6,62506	1,88654	0,28476	3,69748	0
PBK	6,89212	1,88126	0,27296	3,68398	0
HMMR	8,20897	1,83196	0,22317	3,56021	0
TPX2	8,21293	1,79886	0,21903	3,47946	0
MELK	7,26297	1,7602	0,24235	3,38745	0
NUSAP1	11,58052	1,74836	0,15097	3,35977	0
CDKN3	6,95316	1,72317	0,24783	3,30161	0
CKS2	8,66169	1,70098	0,19638	3,25122	0
NCAPG	6,45261	1,68284	0,2608	3,21059	0
CDK1	7,46305	1,62299	0,21747	3,08013	0
CD69	8,92982	1,61298	0,18063	3,05884	0
FABP5	7,2126	1,61221	0,22353	3,05719	0
DUSP2	7,22507	1,5998	0,22142	3,031	0
SHCBP1	7,3773	1,57835	0,21395	2,98629	0
KIF11	8,08772	1,57248	0,19443	2,97415	0
DUSP6	6,42073	1,56573	0,24386	2,96028	0
PHACTR1	17,67076	1,55542	0,08802	2,93919	0
CCNB1	6,96567	1,54816	0,22226	2,92444	0
CD83	10,51228	1,54722	0,14718	2,92254	0
KLF10	5,83432	1,53773	0,26357	2,90337	0
DUSP1	7,16685	1,5239	0,21263	2,87568	0
TTK	5,73142	1,52151	0,26547	2,8709	0
EGR3	5,42864	1,4934	0,2751	2,81551	0
SUSD1	10,21746	1,48403	0,14524	2,79728	0
PPP1R15A	6,12401	1,45906	0,23825	2,74929	0
CEP55	6,89082	1,45706	0,21145	2,74549	0
LOC158402	8,54437	1,42889	0,16723	2,6924	0
MAD2L1	6,04256	1,42882	0,23646	2,69227	0
MND1	5,26932	1,40795	0,2672	2,65359	0
CENPW	5,78953	1,40612	0,24287	2,65024	0
MKI67	7,04289	1,38204	0,19623	2,60638	0
IL4I1	4,59369	1,3819	0,30083	2,60612	0
DCAF12	8,93162	1,37605	0,15407	2,59557	0
CCNA2	6,26118	1,3678	0,21846	2,58077	0
GINS1	6,11923	1,3624	0,22264	2,57112	0
AICDA	4,34647	1,35122	0,31088	2,55128	0
APOBEC3B	5,04097	1,34776	0,26736	2,54517	0
KIF20A	5,5615	1,31803	0,23699	2,49326	0
LOC100996866	5,59809	1,31309	0,23456	2,48473	0
CD1C	6,56774	1,31171	0,19972	2,48235	0
CDCA5	7,91773	1,30586	0,16493	2,4723	0
BIRC5	6,29585	1,29706	0,20602	2,45728	0
CENPE	7,12075	1,29108	0,18131	2,44712	0
NUF2	5,72745	1,27733	0,22302	2,4239	0
RGCC	5,77161	1,24649	0,21597	2,37263	0
NME1	7,14314	1,24586	0,17441	2,3716	0
CTPS1	8,98412	1,22475	0,13632	2,33714	0
KIF2C	8,91948	1,20794	0,13543	2,31008	0
CCND2	10,92029	1,2077	0,11059	2,30969	0
GMNN	5,97441	1,2062	0,2019	2,3073	0
BUB1B	5,76594	1,20536	0,20905	2,30594	0
PLK2	5,18276	1,20531	0,23256	2,30587	0
MPEG1	5,90751	1,1835	0,20034	2,27126	0
BCAR3	9,9381	1,16073	0,1168	2,2357	0
UBE2T	6,06972	1,15913	0,19097	2,23323	0
IPCEF1	5,82718	1,15878	0,19886	2,23268	0
CDC45	5,54448	1,15595	0,20849	2,22831	0
MTHFD2	6,87543	1,15199	0,16755	2,2222	0
KIF18B	5,61337	1,15012	0,20489	2,21933	0
JUNB	4,93215	1,14363	0,23187	2,20936	0
DUSP4	4,6268	1,14008	0,24641	2,20394	0
CDCA3	5,91229	1,13772	0,19243	2,20034	0
SLC2A3	5,41793	1,12483	0,20761	2,18076	0
ABCG1	7,53835	1,1119	0,1475	2,1613	0
OIP5	6,37353	1,1068	0,17365	2,15367	0
TK1	7,20207	1,08062	0,15004	2,11495	0
FOXM1	5,3032	1,07546	0,20279	2,10739	0
HJURP	5,84175	1,0721	0,18352	2,10249	0
ASPM	6,00227	1,06125	0,17681	2,08675	0
CHI3L2	5,28539	1,05669	0,19993	2,08015	0
PTGER4	6,08841	1,05063	0,17256	2,07143	0
KIF4A	5,03815	1,03549	0,20553	2,04981	0
KIF14	5,08273	1,03489	0,20361	2,04896	0
TRIP13	4,896	1,03305	0,211	2,04635	0
CR2	10,4345	1,02477	0,09821	2,03463	0
SPAG5	5,38741	1,02205	0,18971	2,03081	0
EZH2	9,68538	1,01069	0,10435	2,01487	0
CHEK1	5,45971	1,00738	0,18451	2,01026	0
CDK5R1	6,30351	0,99861	0,15842	1,99808	0
SRGN	7,6686	0,97818	0,12756	1,96997	0
PUS7	6,37815	0,97498	0,15286	1,96562	0
HSF5	10,70501	0,97367	0,09095	1,96382	0
ESPL1	6,01311	0,96852	0,16107	1,95683	0
CDC6	4,39534	0,96321	0,21914	1,94964	0
CENPA	5,62167	0,96272	0,17125	1,94898	0
AURKA	5,92239	0,95944	0,162	1,94456	0
PTTG1	5,70962	0,95921	0,168	1,94425	0
CDCA8	5,28212	0,9556	0,18091	1,93938	0
IL2RB	6,96519	0,95407	0,13698	1,93734	0
CDCA7	5,82948	0,94086	0,1614	1,91968	0
DENND2D	10,09108	0,93567	0,09272	1,91278	0
LPL	5,68057	0,93128	0,16394	1,90697	0
EVI2A	6,966	0,93109	0,13366	1,90672	0
EXO1	4,35091	0,92643	0,21293	1,90056	0
CHAC2	4,69054	0,92587	0,19739	1,89983	0
NCAPH	4,61357	0,92566	0,20064	1,89955	0
FANCI	6,53721	0,91647	0,14019	1,88749	0
AURKB	6,04403	0,90249	0,14932	1,86929	0
PNP	7,85599	0,89908	0,11444	1,86487	0
POLE2	4,36161	0,89499	0,2052	1,85959	0
IL21R	9,27299	0,89207	0,0962	1,85583	0
ABRACL	11,04588	0,87717	0,07941	1,83677	0
DOK3	9,34887	0,8766	0,09377	1,83604	0
C4ORF34	7,67579	0,86273	0,1124	1,81848	0
MCM4	4,56058	0,85749	0,18802	1,81188	0
UBE2S	5,43216	0,85582	0,15755	1,80978	0
STK39	6,19611	0,85498	0,13799	1,80874	0
CENPK	6,33542	0,84398	0,13322	1,79499	0
CENPF	7,74678	0,82777	0,10685	1,77494	0
PRR11	12,07264	0,82772	0,06856	1,77487	0
RACGAP1	7,53789	0,82645	0,10964	1,77331	0
GADD45B	4,94953	0,82245	0,16617	1,76841	0
CKLF	7,55253	0,81051	0,10732	1,75383	0
UGT8	5,7284	0,80817	0,14108	1,75099	0
NABP1	6,41176	0,8065	0,12578	1,74896	0
FAM159A	11,82859	0,80008	0,06764	1,7412	0
FMNL3	9,58865	0,79609	0,08302	1,73639	0
C15ORF23	4,89685	0,79515	0,16238	1,73526	0
BYSL	5,43877	0,79385	0,14596	1,7337	0
ORC6	6,28598	0,79359	0,12625	1,73338	0
NDC80	4,60676	0,78521	0,17045	1,72334	0
PCNA	5,78789	0,77867	0,13453	1,71554	0
DFNA5	4,96184	0,77581	0,15636	1,71216	0
TMC8	8,94787	0,77519	0,08663	1,71141	0
WDR12	6,65846	0,77277	0,11606	1,70854	0
PTPN7	9,28781	0,76795	0,08268	1,70285	0
LPIN1	9,43803	0,76535	0,08109	1,69979	0
VASH2	5,67935	0,75987	0,1338	1,69334	0
C18ORF1	6,63963	0,7568	0,11398	1,68974	0
TUBG1	5,26196	0,75678	0,14382	1,68971	0
TMEM2	8,01978	0,75614	0,09428	1,68896	0
GEMIN6	5,08031	0,74921	0,14747	1,68087	0
HIST1H1C	4,57648	0,7486	0,16358	1,68017	0
PPA1	4,66345	0,74252	0,15922	1,6731	0
SUCLA2	5,44309	0,73344	0,13475	1,6626	0
TIGIT	5,93223	0,73259	0,12349	1,66162	0
LCK	7,83788	0,7295	0,09307	1,65807	0
ANGPTL6	7,18099	0,72949	0,10159	1,65806	0
CTLA4	4,38318	0,72464	0,16532	1,65248	0
FEN1	4,883	0,72456	0,14838	1,6524	0
RNASE6	4,78956	0,72318	0,15099	1,65082	0
SMC2	5,95173	0,72078	0,1211	1,64807	0
CHST11	9,58688	0,71565	0,07465	1,64222	0
LDHB	7,85171	0,71533	0,0911	1,64186	0
MCM10	4,46798	0,71381	0,15976	1,64013	0
PPIF	5,72089	0,71165	0,1244	1,63768	0
MFSD2A	8,78913	0,71152	0,08095	1,63753	0
MTFP1	7,38202	0,71035	0,09623	1,6362	0
HK2	7,35096	0,70953	0,09652	1,63527	0
LOC100505519	6,06944	0,70947	0,11689	1,63521	0
CENPM	5,53	0,70701	0,12785	1,63242	0
PAICS	5,11546	0,70558	0,13793	1,6308	0
KIF18A	4,48676	0,70459	0,15704	1,62968	0
LOC100996457	6,16722	0,70329	0,11404	1,62822	0
KPNA2	6,56601	0,70068	0,10671	1,62527	0
CYTIP	7,33841	0,70005	0,09539	1,62456	0
SLC1A4	9,90563	0,69847	0,07051	1,62278	0
BTBD19	5,80686	0,69772	0,12015	1,62194	0
DDIT3	4,96296	0,69629	0,1403	1,62034	0
LOC100288637	6,13914	0,69472	0,11316	1,61857	0
TLR6	6,58337	0,68637	0,10426	1,60923	0
SLA2	7,11596	0,68568	0,09636	1,60846	0
CYBRD1	5,56498	0,68557	0,12319	1,60833	0
METTL1	6,45533	0,68469	0,10607	1,60736	0
GRAMD3	6,8105	0,68157	0,10008	1,60389	0
TUBB	5,16921	0,68102	0,13175	1,60328	0
TOX2	5,15128	0,68102	0,1322	1,60327	0
LY9	7,1312	0,67928	0,09525	1,60133	0
RRP12	6,26142	0,67804	0,10829	1,59997	0
NDFIP2	9,95746	0,67439	0,06773	1,59592	0
TNF	4,80741	0,67429	0,14026	1,59581	0
HSPD1	7,06289	0,6667	0,09439	1,58743	0
PFAS	5,86004	0,66202	0,11297	1,58229	0
LARS2	6,6238	0,66196	0,09994	1,58223	0
TLR1	4,40079	0,65933	0,14982	1,57935	0
TXN	4,95844	0,65668	0,13244	1,57645	0
PHTF1	7,97488	0,65581	0,08223	1,5755	0
TROAP	4,23165	0,6533	0,15438	1,57276	0
TRAF4	5,71224	0,65162	0,11407	1,57093	0
BIK	5,49409	0,64936	0,11819	1,56848	0
RASA1	7,89048	0,64593	0,08186	1,56475	0
C1ORF112	4,67409	0,64579	0,13816	1,56459	0
OVOS2	4,82213	0,64405	0,13356	1,56271	0
DONSON	5,90085	0,643	0,10897	1,56157	0
HIST1H2AE	4,24409	0,64269	0,15143	1,56124	0
LHFP	4,42318	0,64094	0,1449	1,55934	0
HIST1H2BC	4,32701	0,64015	0,14794	1,5585	0
ASB2	7,79401	0,63646	0,08166	1,55451	0
NAF1	6,59771	0,6363	0,09644	1,55434	0
GLRX2	5,16035	0,63597	0,12324	1,55398	0
DNASE1L3	4,49818	0,633	0,14072	1,55079	0
HSPE1	5,48806	0,63173	0,11511	1,54942	0
NCAPG2	4,23835	0,6317	0,14904	1,54939	0
LDHA	5,62507	0,63161	0,11228	1,54929	0
SERTAD1	4,40376	0,6282	0,14265	1,54563	0
NFKBIE	4,93459	0,62816	0,1273	1,54559	0
SYNGR3	6,44844	0,62607	0,09709	1,54336	0
POLQ	4,83192	0,62448	0,12924	1,54165	0
TMEM65	6,48602	0,62331	0,0961	1,54041	0
ZNF367	4,49935	0,62086	0,13799	1,53779	0
EED	5,64492	0,62047	0,10992	1,53738	0
MRPL39	7,65086	0,61902	0,08091	1,53583	0
ZNF791	7,09179	0,61497	0,08672	1,53153	0
ZNF267	4,37656	0,61356	0,14019	1,53003	0
HIST1H3A	4,28808	0,61321	0,143	1,52966	0
RPS24	7,40315	0,6095	0,08233	1,52573	0
TWSG1	4,85157	0,60512	0,12473	1,52111	0
RMI2	5,70869	0,60457	0,1059	1,52052	0
TLR10	5,45062	0,60414	0,11084	1,52008	0
C1QC	4,31461	0,60282	0,13972	1,51868	0
RAD51AP1	4,87051	0,60266	0,12374	1,51851	0
CISD1	4,48983	0,60262	0,13422	1,51847	0
RRM1	4,77772	0,60205	0,12601	1,51787	0
HIST1H2BI	6,08275	0,6014	0,09887	1,51719	0
C16ORF80	4,50496	0,59569	0,13223	1,51119	0
CCNH	8,30815	0,59568	0,0717	1,51118	0
PIGR	5,00159	0,59224	0,11841	1,50759	0
SLC40A1	5,06752	0,59187	0,1168	1,5072	0
EIF4A1	5,84198	0,59097	0,10116	1,50626	0
PANK1	5,50364	0,58981	0,10717	1,50505	0
GFI1	4,56776	0,58913	0,12898	1,50434	0
PARP15	4,78646	0,58738	0,12272	1,50251	0
RCN1	4,6014	0,58381	0,12688	1,4988	0
LMNB1	4,41146	0,58287	0,13213	1,49782	0
C11ORF75	4,58274	0,58282	0,12718	1,49778	0
ARHGAP44	4,6545	0,58135	0,1249	1,49625	0
HIST1H2BD	6,41323	0,58067	0,09054	1,49554	0
LOC284454	4,38537	0,5801	0,13228	1,49496	0
HCST	6,09158	0,57728	0,09477	1,49203	0
GRAMD4	4,2573	0,5756	0,1352	1,49029	0
CDT1	4,7165	0,57228	0,12134	1,48687	0
GAPDH	8,3979	0,57099	0,06799	1,48554	0
LARP4	6,5927	0,56922	0,08634	1,48372	0
CENPC1	7,83925	0,56575	0,07217	1,48016	0
PDGFD	5,7796	0,56366	0,09753	1,47801	0
ARHGAP18	6,16383	0,56245	0,09125	1,47678	0
SLFN12	5,05554	0,55976	0,11072	1,47403	0
MRRF	9,485	0,55966	0,059	1,47392	0
TPK1	6,4921	0,559	0,0861	1,47325	0
GPR174	6,54236	0,55783	0,08526	1,47205	0
HIST1H2BH	4,959	0,5569	0,1123	1,4711	0
HELLS	5,62164	0,55566	0,09884	1,46984	0
DNA2	4,69323	0,553	0,11783	1,46713	0
SLC17A9	5,98797	0,54979	0,09182	1,46387	0
SERPINE2	4,22385	0,54857	0,12988	1,46264	0
CCDC167	5,10469	0,54811	0,10737	1,46217	0
WSB2	5,92098	0,54801	0,09255	1,46207	0
MAP3K8	4,73495	0,54644	0,11541	1,46048	0
TTC26	8,6277	0,54264	0,06289	1,45663	0
ICAM1	8,35623	0,53978	0,0646	1,45375	0
SLC16A1	5,71102	0,53968	0,0945	1,45365	0
LTA	5,6626	0,5386	0,09512	1,45257	0
ZC3HAV1L	7,02484	0,53741	0,0765	1,45137	0
NAB2	6,18955	0,53577	0,08656	1,44971	0
CKAP2	5,69162	0,53418	0,09385	1,44811	0
BUB1	5,15386	0,53257	0,10333	1,4465	0
SCO1	5,31058	0,53205	0,10019	1,44598	0
CENPL	4,49262	0,53138	0,11828	1,44531	0
ACP5	4,9773	0,53077	0,10664	1,4447	0
FILIP1L	4,71736	0,53035	0,11242	1,44428	0
MTHFD1	5,80509	0,52899	0,09112	1,44291	0
MCOLN2	7,34729	0,52849	0,07193	1,44242	0
DDX21	7,69289	0,52768	0,06859	1,44161	0
TYW3	4,47952	0,52635	0,1175	1,44028	0
MCM6	5,41468	0,52599	0,09714	1,43992	0
NUDCD1	6,56692	0,52492	0,07993	1,43885	0
ZC3H8	7,47776	0,52445	0,07013	1,43839	0
PRC1	4,9384	0,52444	0,1062	1,43838	0
TACC3	9,76253	0,52296	0,05357	1,4369	0
PPAN	6,01785	0,5228	0,08687	1,43674	0
SUV39H2	4,7834	0,52274	0,10928	1,43668	0
MLF1IP	4,38154	0,52251	0,11925	1,43645	0
C7ORF23	8,16384	0,52066	0,06378	1,43461	0
E2F6	4,83165	0,52046	0,10772	1,43441	0
LRRC33	4,44584	0,51722	0,11634	1,43119	0
TP53BP1	6,31052	0,5161	0,08178	1,43008	0
MRPL42	4,96011	0,51516	0,10386	1,42915	0
UAP1L1	5,63589	0,51336	0,09109	1,42737	0
BRCA1	4,26449	0,51058	0,11973	1,42462	0
TGFBR3	4,2659	0,50601	0,11862	1,42012	0
ABAT	7,07816	0,502	0,07092	1,41617	0
DIEXF	5,15297	0,49789	0,09662	1,41214	0
SASH3	4,72458	0,49397	0,10455	1,40832	0
FAM54A	4,67749	0,49375	0,10556	1,4081	0
RBM28	6,02262	0,49225	0,08173	1,40663	0
CMC1	5,39744	0,49121	0,09101	1,40563	0
PHF16	5,21511	0,48989	0,09394	1,40434	0
ECD	6,79793	0,48913	0,07195	1,4036	0
ETHE1	5,89432	0,48462	0,08222	1,39922	0
EMC2	4,25565	0,48454	0,11386	1,39914	0
KNTC1	5,49228	0,4844	0,0882	1,39901	0
SNHG8	4,85949	0,48417	0,09963	1,39878	0
SLC29A1	4,59354	0,48388	0,10534	1,3985	0
HSP90AB1	4,58244	0,47602	0,10388	1,3909	0
CPOX	5,78931	0,47565	0,08216	1,39054	0
PKM	4,22636	0,47549	0,1125	1,39039	0
GPN3	4,4068	0,47525	0,10784	1,39016	0
BLMH	4,68003	0,47362	0,1012	1,38859	0
BTBD10	6,76174	0,47277	0,06992	1,38777	0
ST8SIA4	5,14923	0,47156	0,09158	1,38661	0
SFXN1	7,4982	0,47156	0,06289	1,3866	0
C5ORF30	5,13375	0,47122	0,09179	1,38628	0
CSE1L	4,43358	0,46987	0,10598	1,38499	0
PNPT1	5,09876	0,469	0,09198	1,38415	0
SLC7A6	4,64596	0,46899	0,10095	1,38414	0
LEPROTL1	5,87042	0,46826	0,07977	1,38344	0
ASUN	5,15421	0,46648	0,09051	1,38174	0
PTPLA	4,93703	0,46525	0,09424	1,38056	0
CTSA	6,75637	0,46463	0,06877	1,37996	0
GLA	6,38036	0,46333	0,07262	1,37872	0
WDR75	7,01446	0,4632	0,06604	1,3786	0
PLCG2	5,17692	0,46132	0,08911	1,3768	0
MLKL	6,34751	0,46116	0,07265	1,37665	0
NUP35	4,99115	0,46108	0,09238	1,37657	0
VDAC1	5,18377	0,45986	0,08871	1,37541	0
ADAMTS6	4,83887	0,45984	0,09503	1,37539	0
ARHGAP9	6,13341	0,45892	0,07482	1,37452	0
CTSC	6,19492	0,45849	0,07401	1,3741	0
RILPL2	5,43177	0,4578	0,08428	1,37344	0
ELMO1	5,35863	0,4576	0,0854	1,37326	0
GTSE1	4,48065	0,45594	0,10176	1,37167	0
LRMP	4,87674	0,45589	0,09348	1,37163	0
C1QA	4,41026	0,45531	0,10324	1,37108	0
HIST1H2BF	4,90967	0,45466	0,0926	1,37046	0
ACOT13	4,71803	0,45464	0,09636	1,37044	0
E2F3	6,40882	0,45397	0,07084	1,36981	0
SLC25A5	5,18326	0,45385	0,08756	1,36969	0
PTGDS	5,19934	0,45364	0,08725	1,36949	0
PTPRE	5,21347	0,45319	0,08693	1,36906	0
WDHD1	4,28354	0,45225	0,10558	1,36817	0
WDR3	5,0244	0,44861	0,08929	1,36472	0
CDC25A	4,56001	0,44613	0,09783	1,36238	0
HIST1H2AI	4,25659	0,44595	0,10477	1,36221	0
FAM216A	5,26929	0,44591	0,08462	1,36217	0
TBCCD1	4,66688	0,44375	0,09509	1,36014	0
ENTPD1	5,602	0,44363	0,07919	1,36002	0
CD72	4,30661	0,4432	0,10291	1,35961	0
GNL3	5,87205	0,44317	0,07547	1,35958	0
TMEM86B	6,0761	0,44291	0,07289	1,35934	0
INTS2	6,32119	0,44206	0,06993	1,35855	0
CD44	4,49684	0,44105	0,09808	1,35759	0
MINPP1	4,69931	0,43843	0,0933	1,35513	0
RFC5	4,49855	0,43832	0,09744	1,35503	0
CCDC18	6,46554	0,438	0,06774	1,35472	0
AKAP5	4,77823	0,4365	0,09135	1,35332	0
ATL2	5,55352	0,43608	0,07852	1,35292	0
GALK2	5,43567	0,43548	0,08011	1,35236	0
MTX2	7,07794	0,43512	0,06148	1,35203	0
TBC1D7	7,88556	0,43476	0,05513	1,35169	0
LOC100133130	5,61229	0,43476	0,07747	1,35169	0
RCL1	6,73361	0,43246	0,06422	1,34953	0
ZMIZ1	6,71263	0,43245	0,06442	1,34952	0
CCDC141	5,49192	0,43214	0,07869	1,34923	0
CTSB	5,62422	0,43205	0,07682	1,34915	0
SNAPC1	5,28262	0,43204	0,08178	1,34914	0
ZFYVE26	5,21468	0,43092	0,08264	1,34809	0
IVNS1ABP	5,25473	0,42982	0,0818	1,34706	0
ATAD2	5,57168	0,42981	0,07714	1,34706	0
COX17	5,10146	0,42938	0,08417	1,34666	0
SEMA7A	5,67988	0,42791	0,07534	1,34528	0
DGKA	4,71652	0,4278	0,0907	1,34518	0
ADAT2	6,10149	0,42387	0,06947	1,34152	0
TTF2	4,37334	0,42317	0,09676	1,34087	0
HOMER1	4,90971	0,42291	0,08614	1,34063	0
RPF2	4,31592	0,42267	0,09793	1,3404	0
S100PBP	4,50899	0,42248	0,0937	1,34023	0
PGM2	5,0411	0,42088	0,08349	1,33875	0
MTAP	6,78176	0,42075	0,06204	1,33863	0
ENOSF1	5,44237	0,42055	0,07727	1,33843	0
MYL6B	4,6198	0,42041	0,091	1,33831	0
SHFM1	4,7164	0,41825	0,08868	1,33631	0
TPST2	6,25773	0,41778	0,06676	1,33587	0
SEC61B	4,2547	0,41676	0,09795	1,33493	0
FAM114A1	5,32582	0,41663	0,07823	1,33481	0
MNAT1	5,62186	0,41623	0,07404	1,33444	0
SNX9	4,95492	0,41537	0,08383	1,33364	0
SNORD104	4,74705	0,41508	0,08744	1,33337	0
RAD51	4,95266	0,41363	0,08352	1,33203	0
MCCC2	5,11328	0,41276	0,08072	1,33123	0
ABHD6	4,45045	0,41251	0,09269	1,331	0
NOP10	4,77241	0,41194	0,08632	1,33048	0
ASAH2B	4,79633	0,41192	0,08588	1,33046	0
GGCT	4,38159	0,40922	0,09339	1,32796	0
PYCR1	4,22453	0,40892	0,0968	1,32769	0
GNPDA1	4,23091	0,40829	0,0965	1,32712	0
ANKRD37	4,96456	0,40791	0,08216	1,32676	0
ATIC	5,47233	0,40711	0,0744	1,32603	0
PSMB2	6,95185	0,40709	0,05856	1,32601	0
TMEM194A	5,03907	0,40646	0,08066	1,32543	0
RAB8B	4,92742	0,40646	0,08249	1,32543	0
OSTC	4,99256	0,40645	0,08141	1,32542	0
SAT1	5,0011	0,40636	0,08125	1,32534	0
MIOS	8,50789	0,40607	0,04773	1,32507	0
CHIC2	5,54264	0,40605	0,07326	1,32506	0
STAMBPL1	5,87908	0,40596	0,06905	1,32497	0
ENO1	4,68308	0,40559	0,08661	1,32463	0
CARD11	4,7827	0,40453	0,08458	1,32365	0
TLE3	4,34091	0,4043	0,09314	1,32345	0
PSME2	4,66201	0,40312	0,08647	1,32237	0
MAN2B1	4,49472	0,40224	0,08949	1,32156	0
RCAN1	4,59625	0,40223	0,08751	1,32155	0
GCLC	5,30537	0,40205	0,07578	1,32138	0
C5ORF34	4,22432	0,40036	0,09478	1,31984	0
PLK3	7,50881	0,39764	0,05296	1,31735	0
CLECL1	5,69292	0,39733	0,06979	1,31707	0
BAG4	4,75343	0,39666	0,08345	1,31645	0
GAS5	5,96312	0,39613	0,06643	1,31598	0
GM2A	6,27669	0,39494	0,06292	1,31489	0
CHORDC1	5,64195	0,3944	0,06991	1,3144	0
PHACTR2	4,9964	0,39388	0,07883	1,31392	0
CERS6	4,60253	0,39314	0,08542	1,31325	0
PRMT3	4,79162	0,39261	0,08194	1,31277	0
IMPA1	5,72504	0,39232	0,06853	1,3125	0
N4BP2	4,54424	0,39124	0,0861	1,31152	0
NUDT6	5,16949	0,39031	0,0755	1,31068	0
MMP9	4,81849	0,38963	0,08086	1,31005	0
GYPC	4,8642	0,38934	0,08004	1,3098	0
ATAD2B	4,36198	0,38896	0,08917	1,30945	0
LUC7L2	6,38958	0,38889	0,06086	1,30938	0
WRN	4,94821	0,38842	0,0785	1,30896	0
CHMP5	5,01172	0,38788	0,07739	1,30847	0
LCP1	5,53371	0,38744	0,07002	1,30807	0
FERMT3	5,16477	0,38604	0,07474	1,3068	0
HEATR1	8,55916	0,38499	0,04498	1,30585	0
NIPA2	6,57849	0,38467	0,05847	1,30556	0
WARS	4,74922	0,38448	0,08096	1,30539	0
ACTG1	6,34162	0,384	0,06055	1,30496	0
ESF1	4,86301	0,38384	0,07893	1,30481	0
ZNRF3	4,54758	0,38358	0,08435	1,30458	0
MRPL51	5,11068	0,38354	0,07505	1,30454	0
BZRAP1-AS1	4,97227	0,38333	0,07709	1,30435	0
GSS	5,01673	0,38189	0,07612	1,30305	0
SNX8	4,55764	0,38121	0,08364	1,30243	0
SGK223	5,11342	0,38109	0,07453	1,30232	0
UTRN	4,55943	0,37916	0,08316	1,30058	0
SYS1	4,46512	0,37819	0,0847	1,29971	0
KLHL8	5,19295	0,37721	0,07264	1,29883	0
WSB1	4,58179	0,37671	0,08222	1,29838	0
CNST	6,4504	0,37606	0,0583	1,29779	0
GUF1	6,85844	0,3756	0,05477	1,29738	0
CCDC41	4,23117	0,37497	0,08862	1,29681	0
RASAL3	5,79212	0,37409	0,06459	1,29603	0
PPP1R16B	5,39568	0,37286	0,0691	1,29491	0
FLJ46875	5,02512	0,37119	0,07387	1,29342	0
CCDC43	4,22708	0,36792	0,08704	1,29049	0
CD99	4,22745	0,36783	0,08701	1,29041	0
IARS	6,1657	0,36773	0,05964	1,29032	0
MAPKAPK3	4,57622	0,36772	0,08036	1,29031	0
UTP20	6,06682	0,36755	0,06058	1,29016	0
NDE1	10,30791	0,36175	0,03509	1,28499	0
TDG	6,29217	0,36103	0,05738	1,28434	0
CLK4	4,36103	0,36087	0,08275	1,2842	0
PIKFYVE	5,7142	0,36064	0,06311	1,28399	0
TAF1D	5,50258	0,35981	0,06539	1,28326	0
EIF4G1	5,29691	0,35928	0,06783	1,28278	0
MED26	5,58286	0,35818	0,06416	1,2818	0
ANGPTL3	4,7804	0,35797	0,07488	1,28162	0
PPT1	4,62863	0,35793	0,07733	1,28159	0
ADCY3	4,65036	0,35788	0,07696	1,28154	0
SLC22A15	4,66697	0,35666	0,07642	1,28046	0
CLHC1	4,40855	0,3553	0,08059	1,27925	0
WARS2	5,71436	0,35415	0,06198	1,27823	0
GINS2	4,81644	0,35388	0,07347	1,27799	0
C6ORF108	5,30247	0,35346	0,06666	1,27762	0
PI4K2A	5,96304	0,35287	0,05918	1,2771	0
GPCPD1	4,82028	0,35285	0,0732	1,27708	0
FAS	4,3964	0,35179	0,08002	1,27614	0
RCC2	5,9855	0,35111	0,05866	1,27554	0
PPIL4	5,05617	0,34981	0,06919	1,27439	0
ASCC3	5,04309	0,34924	0,06925	1,27389	0
HSP90AA1	5,61022	0,34876	0,06216	1,27346	0
ATP6V1C1	5,06312	0,34869	0,06887	1,27341	0
RASGRF1	4,83391	0,34859	0,07211	1,27332	0
PEX7	4,32376	0,34757	0,08039	1,27242	0
ANKLE1	4,24532	0,34722	0,08179	1,27211	0
VEZT	5,03229	0,34698	0,06895	1,2719	0
TASP1	4,57726	0,34625	0,07565	1,27125	0
GTF2E2	5,4625	0,34601	0,06334	1,27104	0
EIF2B3	4,35286	0,3457	0,07942	1,27077	0
POLR1C	6,06308	0,34564	0,05701	1,27071	0
SIDT1	4,27869	0,34562	0,08078	1,2707	0
CD40LG	5,34631	0,34436	0,06441	1,26959	0
MRPL27	4,57843	0,34388	0,07511	1,26917	0
MORC2	5,12117	0,34374	0,06712	1,26904	0
C12ORF4	4,75604	0,34372	0,07227	1,26902	0
AKAP12	4,66585	0,34364	0,07365	1,26895	0
CHD1L	6,40732	0,34251	0,05346	1,26796	0
WDR4	5,76842	0,3405	0,05903	1,26619	0
PGGT1B	5,02486	0,33988	0,06764	1,26565	0
EIF4G3	6,49311	0,33925	0,05225	1,2651	0
EXOSC3	4,44897	0,33908	0,07621	1,26495	0
ZNF827	7,12578	0,33868	0,04753	1,2646	0
NEK6	6,37172	0,3376	0,05298	1,26365	0
STK17B	5,54878	0,33712	0,06076	1,26323	0
NUPL1	4,27498	0,33707	0,07885	1,26319	0
KIAA0020	5,61391	0,33651	0,05994	1,2627	0
MAML2	4,9912	0,33621	0,06736	1,26244	0
HNRNPAB	5,0737	0,33587	0,0662	1,26214	0
EIF2B2	4,40363	0,33575	0,07624	1,26204	0
GTPBP4	4,22439	0,33407	0,07908	1,26056	0
DCAF17	5,40042	0,33312	0,06168	1,25974	0
GPX7	5,43876	0,33282	0,06119	1,25948	0
TSG101	5,20823	0,33122	0,0636	1,25808	0
NAT10	5,54349	0,33062	0,05964	1,25755	0
NOP58	5,66056	0,33012	0,05832	1,25712	0
H2AFX	4,8355	0,32963	0,06817	1,25669	0
SERPINH1	5,20642	0,32905	0,0632	1,25618	0
GLB1	4,91507	0,32851	0,06684	1,25572	0
SNHG5	4,24911	0,32827	0,07726	1,25551	0
MED28	5,05411	0,32708	0,06472	1,25447	0
YARS2	4,32466	0,32564	0,0753	1,25322	0
TMEM167A	4,47674	0,32503	0,07261	1,25269	0
RNF149	4,89587	0,32377	0,06613	1,2516	0
ZNFX1-AS1	5,06042	0,3233	0,06389	1,25119	0
C16ORF88	4,74661	0,32301	0,06805	1,25094	0
GART	5,65006	0,32284	0,05714	1,25079	0
C20ORF196	6,75037	0,32236	0,04775	1,25037	0
PIK3CB	4,62314	0,3215	0,06954	1,24963	0
KLHDC5	5,1189	0,32056	0,06262	1,24882	0
HLA-DQB1	5,67765	0,31998	0,05636	1,24831	0
RELT	4,70622	0,3189	0,06776	1,24738	0
CCNB2	4,49348	0,31878	0,07094	1,24728	0
MFSD1	7,19838	0,3187	0,04427	1,2472	0
WDR33	5,58452	0,31688	0,05674	1,24563	0
TACC1	4,96142	0,3163	0,06375	1,24514	0
MRPS25	4,7523	0,31589	0,06647	1,24478	0
MAFG	5,57853	0,31342	0,05618	1,24265	0
NOP2	4,92053	0,31261	0,06353	1,24195	0
GALNT7	5,55082	0,31228	0,05626	1,24167	0
RGS10	4,63935	0,31086	0,067	1,24044	0
EARS2	4,70394	0,30829	0,06554	1,23824	0
NTMT1	4,3826	0,30776	0,07022	1,23778	0
WIPF1	6,88592	0,30765	0,04468	1,23769	0
EHD4	4,96456	0,30669	0,06178	1,23687	0
PDSS2	5,03531	0,30625	0,06082	1,23649	0
TNFRSF10A	5,70229	0,30622	0,0537	1,23647	0
ALKBH3	4,76713	0,3053	0,06404	1,23568	0
STT3A	4,69277	0,30439	0,06486	1,2349	0
DCP2	4,27368	0,30428	0,0712	1,2348	0
C9ORF41	4,76442	0,30266	0,06352	1,23341	0
DHX33	4,92808	0,30173	0,06123	1,23262	0
DCAF13	4,91049	0,30115	0,06133	1,23212	0
IVD	8,46264	0,30076	0,03554	1,23179	0
IMPAD1	4,49415	0,29995	0,06674	1,23111	0
NPM1	4,36264	0,29913	0,06857	1,23041	0
NT5DC2	4,33488	0,299	0,06897	1,23029	0
NUP155	4,26899	0,29846	0,06991	1,22983	0
IL18BP	5,36699	0,29838	0,0556	1,22976	0
HMGCS1	4,44023	0,2981	0,06714	1,22953	0
CASP3	5,10069	0,29744	0,05831	1,22896	0
MFSD6	5,39281	0,29727	0,05512	1,22882	0
BLNK	7,03237	0,29644	0,04215	1,22811	0
DDX11	4,29224	0,29515	0,06876	1,22701	0
SLC25A40	4,65715	0,29481	0,0633	1,22672	0
HLA-F	4,70474	0,29246	0,06216	1,22473	0
NEDD9	4,82252	0,29239	0,06063	1,22467	0
COA1	5,21483	0,29231	0,05605	1,2246	0
ADCK1	5,77759	0,29157	0,05047	1,22397	0
PARVB	4,47198	0,29157	0,0652	1,22397	0
ATP11B	5,20156	0,29014	0,05578	1,22276	0
CHCHD8	4,62474	0,28908	0,06251	1,22186	0
MRC2	4,25026	0,28879	0,06795	1,22161	0
PLEKHG2	4,64374	0,28831	0,06209	1,22121	0
NFE2L1	4,99371	0,28537	0,05714	1,21872	0
NPC1	4,30801	0,28461	0,06607	1,21808	0
SESN3	4,81226	0,28312	0,05883	1,21682	0
SCLT1	4,58834	0,28204	0,06147	1,21591	0
LOC81691	4,31148	0,28087	0,06515	1,21493	0
NUP153	5,12593	0,28072	0,05477	1,2148	0
HSCB	4,61823	0,27857	0,06032	1,21299	0
RABGGTB	4,59153	0,27742	0,06042	1,21202	0
SPICE1	4,27305	0,27733	0,0649	1,21195	0
NLN	4,73849	0,277	0,05846	1,21167	0
B4GALT4	5,00219	0,27654	0,05528	1,21129	0
APEX1	4,29172	0,27541	0,06417	1,21034	0
SLC35F5	4,47406	0,27509	0,06148	1,21007	0
IFNGR1	4,60271	0,27436	0,05961	1,20946	0
LAT2	5,71173	0,27363	0,04791	1,20885	0
CAPRIN1	4,89992	0,27278	0,05567	1,20813	0
TMEM161B	4,42897	0,27213	0,06144	1,20759	0
STX6	4,98541	0,27202	0,05456	1,2075	0
NDUFB3	4,31408	0,27099	0,06282	1,20663	0
SRSF7	4,24784	0,26939	0,06342	1,2053	0
COMMD10	5,73967	0,26932	0,04692	1,20524	0
RFX5	5,34289	0,26826	0,05021	1,20436	0
BASP1	5,02156	0,26788	0,05335	1,20404	0
DPAGT1	4,58037	0,26775	0,05846	1,20393	0
UGCG	6,22713	0,26547	0,04263	1,20203	0
ABCB7	4,97596	0,26379	0,05301	1,20063	0
HEXB	5,77941	0,26329	0,04556	1,20022	0
ARMC8	4,56152	0,26008	0,05702	1,19755	0
PMM2	4,27685	0,25885	0,06052	1,19653	0
SNX5	7,47543	0,2588	0,03462	1,19648	0
SH2B3	4,33088	0,2581	0,05959	1,1959	0
AHI1	4,29658	0,25802	0,06005	1,19583	0
ERCC1	4,52958	0,25725	0,05679	1,1952	0
IRAK2	4,93089	0,25673	0,05207	1,19477	0
GPR89A	5,13893	0,25238	0,04911	1,19117	0
NFATC1	4,69109	0,25171	0,05366	1,19062	0
SYNCRIP	4,5406	0,25113	0,05531	1,19014	0
TIMM23	4,7579	0,24918	0,05237	1,18853	0
CPEB3	4,3392	0,24786	0,05712	1,18744	0
FAM105B	4,90943	0,24538	0,04998	1,18541	0
VPS37C	5,57184	0,24518	0,044	1,18524	0
R3HCC1L	4,847	0,24451	0,05045	1,18469	0
LRRC8B	4,43505	0,24448	0,05513	1,18467	0
HINFP	4,25162	0,24355	0,05728	1,1839	0
LOC90784	4,29468	0,24271	0,05651	1,18321	0
AGK	4,53408	0,24256	0,0535	1,18309	0
GLE1	5,58383	0,2422	0,04337	1,18279	0
PTCD2	4,44434	0,24071	0,05416	1,18157	0
NFKB1	4,68355	0,24004	0,05125	1,18102	0
LPIN2	5,23577	0,23879	0,04561	1,18	0
TMCO1	4,37514	0,23827	0,05446	1,17957	0
CLCC1	5,19318	0,23606	0,04546	1,17777	0
RAC2	4,5775	0,23479	0,05129	1,17674	0
BTN2A2	4,45123	0,23476	0,05274	1,17671	0
TMEM135	4,23234	0,23302	0,05506	1,17529	0
PLSCR1	4,25684	0,2328	0,05469	1,17511	0
HSPA8	4,45958	0,23213	0,05205	1,17457	0
GFM1	4,89952	0,23207	0,04737	1,17452	0
FASN	4,48406	0,23086	0,05148	1,17353	0
MBTPS2	4,23989	0,23085	0,05445	1,17353	0
ABCD2	4,37303	0,23076	0,05277	1,17346	0
VCP	5,01626	0,23043	0,04594	1,17318	0
BTAF1	4,33358	0,22942	0,05294	1,17237	0
AGFG2	5,38004	0,22818	0,04241	1,17136	0
KLHL18	4,43438	0,22568	0,05089	1,16933	0
PEAK1	5,18459	0,22342	0,04309	1,1675	0
MEF2D	4,29878	0,22314	0,05191	1,16727	0
TIMM17A	5,05571	0,22178	0,04387	1,16617	0
TNPO1	5,62898	0,22118	0,03929	1,16569	0
TRMT1	4,81979	0,21515	0,04464	1,16083	0
KLHL20	4,3095	0,21512	0,04992	1,1608	0
GNB2L1	6,94841	0,20936	0,03013	1,15617	0
TMEM245	4,22593	0,207	0,04898	1,15428	0
STAU2	4,33	0,20545	0,04745	1,15305	0
NSUN3	4,24414	0,20309	0,04785	1,15116	0
METTL15	5,40393	0,20093	0,03718	1,14944	0
KCNAB2	4,22326	0,18442	0,04367	1,13636	0
RBMX	5,34295	0,18271	0,0342	1,13501	0
TPP1	4,50913	0,16676	0,03698	1,12254	0
ACTB	4,543	0,15667	0,03449	1,11471	0
MPRIP	-4,50284	-0,15694	0,03485	0,89693	0
LSM14A	-4,68268	-0,15759	0,03365	0,89652	0
TOR1AIP2	-4,46592	-0,15939	0,03569	0,89541	0
SHOC2	-5,1058	-0,16463	0,03224	0,89216	0
MED25	-5,16303	-0,16678	0,0323	0,89083	0
ZER1	-4,8593	-0,17138	0,03527	0,88799	0
ZNF688	-4,64693	-0,17373	0,03739	0,88655	0
FLJ35390	-4,39022	-0,17546	0,03997	0,88549	0
UBE2J2	-4,52519	-0,17614	0,03892	0,88507	0
LRRN4	-5,56198	-0,1776	0,03193	0,88417	0
C21ORF91-OT1	-4,45334	-0,18176	0,04081	0,88163	0
DUSP18	-4,74505	-0,18232	0,03842	0,88128	0
HSD17B11	-4,48896	-0,18754	0,04178	0,8781	0
RAB3IP	-4,38184	-0,18931	0,0432	0,87703	0
PIK3C3	-4,43302	-0,19083	0,04305	0,8761	0
CCDC111	-5,04513	-0,19346	0,03835	0,87451	0
TAF7	-5,52917	-0,19376	0,03504	0,87433	0
MYD88	-4,46316	-0,19818	0,0444	0,87165	0
ICK	-5,0697	-0,19981	0,03941	0,87066	0
FTL	-4,94375	-0,20018	0,04049	0,87044	0
STARD7	-5,1455	-0,20116	0,0391	0,86985	0
RAP2C	-4,53653	-0,2031	0,04477	0,86868	0
MBTPS1	-4,50117	-0,20499	0,04554	0,86754	0
NCLN	-5,41216	-0,20538	0,03795	0,86731	0
KHNYN	-4,70559	-0,20792	0,04419	0,86578	0
BET1L	-4,51364	-0,20825	0,04614	0,86559	0
CREBBP	-6,1406	-0,21029	0,03425	0,86436	0
PRDM2	-5,15166	-0,21175	0,0411	0,86349	0
EXOSC6	-4,86458	-0,21225	0,04363	0,86319	0
TMSB10	-6,28164	-0,21316	0,03393	0,86265	0
NBR1	-4,45171	-0,21358	0,04798	0,86239	0
YTHDF1	-4,92065	-0,21418	0,04353	0,86204	0
CHMP3	-4,57367	-0,21544	0,0471	0,86129	0
FLOT1	-4,72702	-0,21553	0,0456	0,86123	0
SPTBN1	-4,96107	-0,21674	0,04369	0,86051	0
ARIH2	-4,98056	-0,21787	0,04374	0,85983	0
PDE6B	-4,52164	-0,21821	0,04826	0,85963	0
TMCO3	-4,81375	-0,21924	0,04554	0,85902	0
CTNNA1	-5,33869	-0,21953	0,04112	0,85885	0
USP3	-4,7378	-0,22003	0,04644	0,85855	0
SLC9A1	-5,08804	-0,22115	0,04346	0,85788	0
MGST3	-4,37148	-0,22145	0,05066	0,8577	0
UBXN2B	-4,9904	-0,22191	0,04447	0,85743	0
BNIP2	-4,65557	-0,22279	0,04785	0,85691	0
CTDSP2	-5,55917	-0,22469	0,04042	0,85578	0
GMEB2	-4,73601	-0,22471	0,04745	0,85576	0
TCF3	-5,12218	-0,22485	0,0439	0,85568	0
GTF3A	-5,0152	-0,22688	0,04524	0,85448	0
STAG2	-5,66771	-0,22696	0,04004	0,85444	0
ARHGAP35	-4,76066	-0,22759	0,04781	0,85406	0
ZRANB1	-4,84297	-0,22889	0,04726	0,85329	0
KIAA1191	-5,37109	-0,22935	0,0427	0,85302	0
ZNF552	-5,02509	-0,23109	0,04599	0,85199	0
ZFPL1	-4,61368	-0,23174	0,05023	0,85161	0
SNHG10	-4,58558	-0,23223	0,05064	0,85132	0
KIAA0947	-4,51879	-0,23228	0,0514	0,85129	0
RCSD1	-4,3713	-0,23303	0,05331	0,85085	0
FLOT2	-4,41635	-0,23379	0,05294	0,8504	0
ABTB1	-5,14099	-0,23378	0,04547	0,8504	0
DERL2	-5,15907	-0,23556	0,04566	0,84936	0
BRPF3	-5,49129	-0,23617	0,04301	0,849	0
ZNF33A	-5,02046	-0,23637	0,04708	0,84888	0
LOC100507463	-4,48547	-0,23708	0,05286	0,84846	0
FAM116A	-4,47575	-0,23717	0,05299	0,84841	0
NAIF1	-5,20447	-0,23796	0,04572	0,84794	0
WHSC1L1	-4,54064	-0,23801	0,05242	0,84791	0
PATZ1	-5,14619	-0,23874	0,04639	0,84748	0
ZYG11B	-4,4453	-0,23939	0,05385	0,8471	0
FBRSL1	-4,44421	-0,23961	0,05392	0,84697	0
ZCCHC3	-5,38209	-0,24048	0,04468	0,84647	0
MED16	-4,56775	-0,24108	0,05278	0,84611	0
KRT10	-4,67241	-0,24117	0,05161	0,84606	0
SLC30A4	-4,96076	-0,24129	0,04864	0,84599	0
THRA	-4,67792	-0,2413	0,05158	0,84598	0
PAIP1	-4,5836	-0,24166	0,05272	0,84577	0
RAB2A	-4,69691	-0,24306	0,05175	0,84495	0
ATMIN	-5,16056	-0,2433	0,04715	0,84481	0
MARCH8	-5,88798	-0,24409	0,04146	0,84435	0
SNX10	-4,9744	-0,24449	0,04915	0,84411	0
ING4	-5,13975	-0,24548	0,04776	0,84353	0
CAT	-4,89661	-0,24578	0,05019	0,84336	0
LOC728743	-6,68278	-0,24736	0,03702	0,84243	0
TMEM80	-4,88262	-0,24769	0,05073	0,84224	0
SLC24A6	-4,53658	-0,24962	0,05502	0,84112	0
GEMIN7	-6,95985	-0,24981	0,03589	0,84101	0
FBXL5	-4,72508	-0,25214	0,05336	0,83965	0
HMGN4	-5,55182	-0,25269	0,04551	0,83933	0
CRBN	-5,29756	-0,25293	0,04775	0,83919	0
YY1	-7,2793	-0,2531	0,03477	0,83909	0
MED10	-4,88528	-0,25353	0,0519	0,83884	0
CSDE1	-5,80285	-0,25353	0,04369	0,83884	0
GPS2	-4,96848	-0,25517	0,05136	0,83789	0
GSK3B	-4,38084	-0,25578	0,05839	0,83753	0
NAA38	-4,4325	-0,25635	0,05783	0,8372	0
RIPK1	-5,28456	-0,25671	0,04858	0,837	0
LOC100507530	-4,45582	-0,25694	0,05766	0,83686	0
ARL2BP	-5,1396	-0,2587	0,05033	0,83584	0
PACS2	-4,97419	-0,25896	0,05206	0,83569	0
CD37	-5,57038	-0,25978	0,04664	0,83522	0
PINK1	-5,42372	-0,25978	0,0479	0,83521	0
EIF2AK1	-4,52529	-0,26038	0,05754	0,83487	0
THAP7-AS1	-5,69121	-0,26058	0,04579	0,83475	0
GNG7	-6,47007	-0,26106	0,04035	0,83447	0
ANXA11	-5,72401	-0,26155	0,04569	0,83419	0
FAM58A	-4,5032	-0,26216	0,05822	0,83384	0
SLC25A34	-4,64985	-0,26257	0,05647	0,8336	0
TIMM22	-4,8794	-0,2636	0,05402	0,83301	0
INPP5K	-5,0467	-0,2647	0,05245	0,83237	0
MIIP	-6,97337	-0,26667	0,03824	0,83123	0
RAB14	-6,29736	-0,26797	0,04255	0,83048	0
BAZ2A	-5,41378	-0,26855	0,04961	0,83015	0
R3HDM4	-4,92076	-0,27136	0,05515	0,82854	0
CDC14B	-5,37772	-0,27152	0,05049	0,82845	0
FAM76A	-4,43083	-0,27189	0,06136	0,82823	0
SEPHS2	-4,54429	-0,27206	0,05987	0,82814	0
TUBA4A	-6,04831	-0,27205	0,04498	0,82814	0
ZSWIM7	-6,30602	-0,27234	0,04319	0,82798	0
C22ORF39	-5,15866	-0,2739	0,0531	0,82708	0
FMR1	-4,70001	-0,27454	0,05841	0,82671	0
ARHGAP5-AS1	-4,67701	-0,27569	0,05895	0,82605	0
MKRN1	-6,39294	-0,27802	0,04349	0,82472	0
RTF1	-5,30157	-0,27857	0,05254	0,82441	0
CCDC109B	-5,62769	-0,27879	0,04954	0,82428	0
KIAA2013	-5,22308	-0,27887	0,05339	0,82424	0
SKI	-4,39407	-0,27919	0,06354	0,82405	0
FAM98C	-5,70591	-0,27994	0,04906	0,82363	0
NRF1	-4,81828	-0,28005	0,05812	0,82356	0
SPSB3	-5,20551	-0,28021	0,05383	0,82347	0
PARD6A	-4,46679	-0,28047	0,06279	0,82332	0
THAP9	-4,94414	-0,28172	0,05698	0,82261	0
AHNAK	-5,4264	-0,28239	0,05204	0,82223	0
RNF114	-6,87969	-0,2839	0,04127	0,82137	0
TRAPPC2L	-5,28267	-0,28414	0,05379	0,82123	0
ZNF33B	-6,51954	-0,28495	0,04371	0,82077	0
ARHGAP5	-5,39697	-0,2861	0,05301	0,82011	0
NTAN1	-5,43599	-0,28659	0,05272	0,81984	0
ZNF432	-4,64495	-0,28668	0,06172	0,81978	0
TMEM203	-4,55429	-0,28717	0,06305	0,81951	0
MAF1	-4,36808	-0,28766	0,06585	0,81923	0
FCHO2	-4,49815	-0,28795	0,06401	0,81907	0
ZNF518B	-4,87925	-0,28843	0,05911	0,81879	0
IDNK	-5,61163	-0,28888	0,05148	0,81853	0
TDRD7	-5,19231	-0,28984	0,05582	0,81799	0
MMGT1	-4,89401	-0,29063	0,05939	0,81754	0
HSDL2	-4,74742	-0,29066	0,06123	0,81753	0
FBXO32	-5,18065	-0,29191	0,05635	0,81682	0
ZBTB39	-6,08891	-0,29197	0,04795	0,81678	0
LYSMD4	-4,73635	-0,29239	0,06173	0,81655	0
ORAI2	-4,52653	-0,29379	0,0649	0,81575	0
ARHGEF10L	-5,55672	-0,29383	0,05288	0,81574	0
SLC25A28	-4,78771	-0,2939	0,06139	0,81569	0
CCDC115	-4,94869	-0,29564	0,05974	0,81471	0
SNX3	-6,5925	-0,29697	0,04505	0,81396	0
PRKCB	-4,76364	-0,29757	0,06247	0,81362	0
GPBP1	-6,42143	-0,29792	0,04639	0,81342	0
LOC100507602	-4,52655	-0,29806	0,06585	0,81335	0
ADNP	-4,85944	-0,29835	0,0614	0,81318	0
SLU7	-5,10855	-0,29846	0,05842	0,81312	0
AP5S1	-5,095	-0,29894	0,05867	0,81285	0
TAF10	-4,60405	-0,29909	0,06496	0,81276	0
THAP11	-5,77206	-0,30004	0,05198	0,81223	0
UBE2G1	-4,94747	-0,30028	0,06069	0,8121	0
CDC16	-5,07001	-0,30053	0,05928	0,81195	0
ABR	-4,37604	-0,30071	0,06872	0,81185	0
SMAP2	-7,36911	-0,30216	0,041	0,81104	0
TMEM127	-4,90246	-0,30279	0,06176	0,81068	0
NCOA5	-4,56511	-0,30283	0,06633	0,81066	0
ISCU	-5,05996	-0,30346	0,05997	0,8103	0
CCDC101	-5,29577	-0,3039	0,05738	0,81006	0
SNED1	-4,81996	-0,30511	0,0633	0,80938	0
FAM127B	-4,86395	-0,3052	0,06275	0,80933	0
USP30	-4,68003	-0,30527	0,06523	0,80929	0
TULP4	-4,36501	-0,30556	0,07	0,80913	0
B3GALTL	-4,56565	-0,3057	0,06696	0,80905	0
MAGED2	-6,27188	-0,30712	0,04897	0,80825	0
FAM32A	-5,28413	-0,30777	0,05824	0,80789	0
PPP6C	-6,35054	-0,30784	0,04847	0,80785	0
FAM46A	-4,37424	-0,30889	0,07061	0,80727	0
GNB2	-4,37131	-0,30913	0,07072	0,80713	0
YWHAZ	-5,46531	-0,31067	0,05684	0,80627	0
CTDSP1	-4,36395	-0,31104	0,07127	0,80606	0
SRSF8	-7,66493	-0,31363	0,04092	0,80461	0
GBAS	-4,68129	-0,31365	0,067	0,8046	0
PRMT2	-4,90592	-0,31425	0,06406	0,80427	0
C6ORF106	-5,05688	-0,31491	0,06227	0,8039	0
FAM8A1	-5,79218	-0,3153	0,05444	0,80368	0
CLMN	-4,99703	-0,31551	0,06314	0,80357	0
FAM96A	-7,31854	-0,31587	0,04316	0,80337	0
TBC1D1	-6,70725	-0,31832	0,04746	0,802	0
IFT88	-5,8563	-0,3194	0,05454	0,8014	0
RNF126	-5,93133	-0,3201	0,05397	0,80101	0
PJA1	-5,17821	-0,32213	0,06221	0,79989	0
C16ORF86	-5,70942	-0,32244	0,05647	0,79972	0
ADARB1	-5,05286	-0,32283	0,06389	0,7995	0
SEC62	-4,49754	-0,32443	0,07213	0,79862	0
RAB11A	-4,78215	-0,32452	0,06786	0,79857	0
SNX2	-6,06848	-0,32549	0,05364	0,79803	0
TSPAN14	-5,30854	-0,3256	0,06133	0,79797	0
QRICH1	-5,59314	-0,32599	0,05828	0,79775	0
BCL3	-4,93842	-0,32796	0,06641	0,79666	0
TSHZ1	-4,64963	-0,32824	0,07059	0,79651	0
EHD1	-6,49705	-0,32876	0,0506	0,79622	0
HAL	-6,07249	-0,32882	0,05415	0,79619	0
PRKRIR	-5,36687	-0,32928	0,06135	0,79593	0
WAC	-7,24444	-0,33204	0,04583	0,79441	0
MAPKAPK2	-7,29468	-0,33253	0,04559	0,79414	0
MIR210HG	-4,74871	-0,33306	0,07014	0,79385	0
VCL	-5,81159	-0,33386	0,05745	0,79341	0
KBTBD3	-4,51325	-0,33409	0,07402	0,79328	0
CDC42SE1	-5,5636	-0,33454	0,06013	0,79304	0
ZNF154	-5,16811	-0,33584	0,06498	0,79232	0
ADD1	-5,48552	-0,33602	0,06126	0,79222	0
CYFIP2	-5,17308	-0,3365	0,06505	0,79196	0
GLYATL1	-5,82088	-0,33845	0,05814	0,79089	0
LINC00657	-4,74242	-0,33934	0,07155	0,7904	0
SAP18	-5,61936	-0,34014	0,06053	0,78996	0
PKIA	-4,37913	-0,34138	0,07796	0,78929	0
ALOX5	-6,37877	-0,34168	0,05357	0,78912	0
MKNK2	-6,07525	-0,34174	0,05625	0,78909	0
IMP3	-4,85343	-0,34173	0,07041	0,78909	0
DNAJC30	-7,78984	-0,34179	0,04388	0,78906	0
ZFP28	-5,70236	-0,3422	0,06001	0,78884	0
RBM15B	-4,76405	-0,3438	0,07217	0,78796	0
CDKN2D	-6,96827	-0,34389	0,04935	0,78792	0
TECPR1	-4,9602	-0,34664	0,06988	0,78641	0
UBE2Q2	-6,4244	-0,34822	0,0542	0,78555	0
CAPN2	-4,72365	-0,3485	0,07378	0,7854	0
ANKRD49	-6,23991	-0,34894	0,05592	0,78516	0
PIAS1	-6,57616	-0,34893	0,05306	0,78516	0
CSDA	-5,43805	-0,34956	0,06428	0,78483	0
CNNM4	-6,63503	-0,35006	0,05276	0,78455	0
ZCCHC10	-4,77061	-0,35117	0,07361	0,78395	0
ARF6	-7,3153	-0,35215	0,04814	0,78341	0
SIN3A	-5,47014	-0,35235	0,06441	0,78331	0
ZBTB4	-4,95681	-0,35296	0,07121	0,78297	0
RABAC1	-4,74865	-0,35337	0,07442	0,78275	0
CNOT7	-5,54972	-0,35514	0,06399	0,7818	0
ARL8A	-6,5715	-0,3556	0,05411	0,78155	0
PPP2R5E	-7,12521	-0,35747	0,05017	0,78053	0
FAM53B	-6,19239	-0,35775	0,05777	0,78038	0
EPB41L4A	-5,48504	-0,35806	0,06528	0,78021	0
LOC100505683	-4,46409	-0,35843	0,08029	0,78001	0
MIPEPP3	-5,09224	-0,35885	0,07047	0,77979	0
TMBIM1	-5,57289	-0,35909	0,06443	0,77966	0
RALB	-7,30524	-0,35963	0,04923	0,77936	0
PQLC3	-7,32191	-0,36014	0,04919	0,77909	0
TADA2B	-5,47338	-0,36019	0,06581	0,77906	0
TSTD1	-5,43129	-0,36149	0,06656	0,77836	0
TSSC4	-5,36913	-0,36162	0,06735	0,77829	0
BANK1	-4,8982	-0,36243	0,07399	0,77785	0
UCKL1	-6,39949	-0,36335	0,05678	0,77736	0
ZNF24	-4,62413	-0,36448	0,07882	0,77675	0
KIAA1407	-5,46672	-0,36457	0,06669	0,7767	0
GNA12	-6,45744	-0,36471	0,05648	0,77662	0
HDAC5	-6,76372	-0,36499	0,05396	0,77647	0
RASA3	-4,7984	-0,36511	0,07609	0,77641	0
C16ORF48	-4,96525	-0,3682	0,07415	0,77475	0
DENND5A	-4,72263	-0,36833	0,07799	0,77468	0
NUP88	-4,94313	-0,3686	0,07457	0,77453	0
LOC100134937	-5,21922	-0,36912	0,07072	0,77425	0
SIPA1L1	-4,877	-0,36947	0,07576	0,77407	0
CD5	-4,7345	-0,37055	0,07827	0,77349	0
RASGRP2	-4,72422	-0,37065	0,07846	0,77344	0
GPR155	-4,47478	-0,37137	0,08299	0,77305	0
SAV1	-4,62929	-0,37237	0,08044	0,77251	0
EZR	-5,00271	-0,37252	0,07446	0,77243	0
MIA3	-6,90152	-0,37321	0,05408	0,77206	0
UPF3A	-5,62217	-0,37525	0,06674	0,77097	0
ZNF512	-5,5685	-0,37546	0,06743	0,77086	0
FCGRT	-4,74155	-0,37632	0,07937	0,7704	0
RPS6KA2	-5,23396	-0,37747	0,07212	0,76978	0
PLCL2	-6,53038	-0,37766	0,05783	0,76969	0
FAM210B	-4,77868	-0,37996	0,07951	0,76846	0
ACBD3	-7,11159	-0,38144	0,05364	0,76767	0
MED29	-5,92097	-0,38229	0,06457	0,76722	0
FLJ37798	-6,62467	-0,38393	0,05795	0,76635	0
ZNF395	-5,12966	-0,38457	0,07497	0,76601	0
TCTA	-4,9899	-0,38548	0,07725	0,76552	0
LOC202781	-4,81005	-0,3856	0,08017	0,76546	0
RNF34	-4,83954	-0,38591	0,07974	0,76529	0
KCNA3	-5,16803	-0,38653	0,07479	0,76497	0
WDSUB1	-5,29069	-0,38687	0,07312	0,76479	0
BNIP3L	-8,23697	-0,38696	0,04698	0,76474	0
UBL3	-6,35218	-0,39068	0,0615	0,76277	0
DYRK2	-4,65414	-0,39126	0,08407	0,76246	0
STX2	-8,89377	-0,392	0,04408	0,76207	0
LOC100996419	-5,42171	-0,39215	0,07233	0,76199	0
PXN	-4,37995	-0,39219	0,08954	0,76197	0
TRIP10	-5,26387	-0,39327	0,07471	0,7614	0
CBX4	-5,21626	-0,39402	0,07554	0,76101	0
ZNF32	-6,34071	-0,39412	0,06216	0,76095	0
GALNS	-5,7598	-0,39501	0,06858	0,76048	0
CCDC112	-4,91689	-0,39509	0,08035	0,76044	0
POGK	-5,59582	-0,39557	0,07069	0,76019	0
RANBP6	-5,09217	-0,39836	0,07823	0,75872	0
TFEB	-6,4261	-0,39857	0,06202	0,75861	0
NAT6	-4,78836	-0,39909	0,08335	0,75834	0
DEDD2	-5,28924	-0,39958	0,07555	0,75808	0
DCUN1D5	-7,1148	-0,39958	0,05616	0,75808	0
EPM2AIP1	-4,43123	-0,40007	0,09028	0,75782	0
RBM4B	-5,87721	-0,40016	0,06809	0,75778	0
FBXO21	-6,55855	-0,40107	0,06115	0,7573	0
LOC338799	-5,46651	-0,40279	0,07368	0,7564	0
ZNF266	-4,8376	-0,40371	0,08345	0,75591	0
CCDC6	-4,87702	-0,40426	0,08289	0,75562	0
SAMD9L	-4,647	-0,40507	0,08717	0,7552	0
C7ORF29	-4,83707	-0,40533	0,0838	0,75506	0
SLC48A1	-5,75662	-0,4088	0,07101	0,75325	0
C7ORF31	-5,66862	-0,40902	0,07216	0,75313	0
DCAF4	-6,07791	-0,40928	0,06734	0,753	0
RELB	-4,46294	-0,4094	0,09173	0,75294	0
FAM65A	-7,81589	-0,40943	0,05238	0,75292	0
STK38	-5,72941	-0,40949	0,07147	0,75289	0
FAM117A	-7,03893	-0,40973	0,05821	0,75276	0
CBX7	-5,92313	-0,41054	0,06931	0,75234	0
ING1	-5,50243	-0,41098	0,07469	0,75211	0
CGRRF1	-5,07291	-0,41158	0,08113	0,7518	0
ANXA2	-5,816	-0,41218	0,07087	0,75149	0
MARCH3	-5,78721	-0,41304	0,07137	0,75104	0
DDX6	-4,69001	-0,41323	0,08811	0,75094	0
AIDA	-6,99767	-0,41355	0,0591	0,75077	0
TBC1D14	-6,51032	-0,41444	0,06366	0,75031	0
IGHV5-78	-4,84651	-0,41522	0,08567	0,74991	0
GLO1	-7,19636	-0,41563	0,05776	0,74969	0
TPD52	-5,05763	-0,41608	0,08227	0,74946	0
LOC100130097	-4,70485	-0,41713	0,08866	0,74891	0
S100A6	-8,7774	-0,41732	0,04755	0,74881	0
MGC21881	-7,10675	-0,41897	0,05895	0,74796	0
WDR13	-5,56091	-0,42011	0,07555	0,74737	0
LFNG	-4,83981	-0,42209	0,08721	0,74634	0
EAPP	-7,46724	-0,4222	0,05654	0,74629	0
ANXA2P2	-5,80354	-0,42326	0,07293	0,74574	0
DDX28	-6,12362	-0,4247	0,06935	0,745	0
GNAZ	-4,62977	-0,42558	0,09192	0,74454	0
PTP4A2	-8,72177	-0,42592	0,04883	0,74436	0
CENPB	-5,25996	-0,42705	0,08119	0,74378	0
PARP4	-7,6012	-0,42729	0,05621	0,74366	0
FAM26F	-4,57602	-0,42795	0,09352	0,74332	0
OGFRL1	-5,91912	-0,42829	0,07236	0,74314	0
TIGD5	-7,84796	-0,43407	0,05531	0,74017	0
RNF19B	-7,02189	-0,43505	0,06196	0,73967	0
MAP3K1	-5,05756	-0,43953	0,08691	0,73737	0
ZNF596	-6,74488	-0,44191	0,06552	0,73616	0
TCL1A	-6,20397	-0,44427	0,07161	0,73496	0
ZNF844	-5,94409	-0,44671	0,07515	0,73371	0
BLOC1S4	-4,75801	-0,44776	0,09411	0,73318	0
VAT1	-5,18597	-0,44888	0,08656	0,73261	0
C14ORF169	-4,99913	-0,44892	0,0898	0,73259	0
LTA4H	-9,587	-0,4493	0,04687	0,7324	0
C16ORF74	-6,54216	-0,44945	0,0687	0,73232	0
GSPT2	-4,8951	-0,4495	0,09183	0,73229	0
LOC728769	-4,48178	-0,45076	0,10058	0,73166	0
LUC7L3	-4,98218	-0,45434	0,09119	0,72984	0
YPEL3	-5,58634	-0,45717	0,08184	0,72841	0
TPRG1L	-6,4543	-0,45907	0,07113	0,72745	0
TTC28	-4,56578	-0,46204	0,1012	0,72596	0
LMO4	-5,31893	-0,46339	0,08712	0,72528	0
SPIB	-5,87738	-0,46467	0,07906	0,72464	0
AIM1	-5,45041	-0,46475	0,08527	0,7246	0
TCFL5	-6,32675	-0,46487	0,07348	0,72454	0
USP44	-5,02419	-0,46618	0,09279	0,72388	0
VAMP2	-5,16042	-0,46851	0,09079	0,72271	0
SPAG4	-4,47311	-0,46993	0,10506	0,722	0
LIPT1	-5,13556	-0,47058	0,09163	0,72167	0
VEZF1	-5,15579	-0,47537	0,0922	0,71928	0
ZDHHC23	-5,61812	-0,476	0,08473	0,71897	0
CLASRP	-6,69235	-0,47956	0,07166	0,7172	0
NDRG1	-4,89569	-0,4798	0,098	0,71708	0
GYLTL1B	-4,59967	-0,48225	0,10484	0,71586	0
KBTBD4	-5,35388	-0,48582	0,09074	0,71409	0
FUT11	-6,36982	-0,48675	0,07641	0,71363	0
C20ORF195	-4,62164	-0,4878	0,10555	0,71311	0
NOSIP	-6,05524	-0,49213	0,08127	0,71098	0
FLNA	-4,49079	-0,49294	0,10977	0,71058	0
USP28	-6,35007	-0,49471	0,07791	0,7097	0
SLC18B1	-5,53524	-0,4948	0,08939	0,70966	0
FLJ10038	-4,46426	-0,4987	0,11171	0,70774	0
H2AFJ	-5,52391	-0,49875	0,09029	0,70772	0
LOC152217	-5,04336	-0,49961	0,09906	0,7073	0
LOC338620	-4,99115	-0,50034	0,10025	0,70694	0
YPEL1	-5,40083	-0,50443	0,0934	0,70494	0
LHPP	-4,55225	-0,50642	0,11125	0,70397	0
ZFP3	-5,00657	-0,50726	0,10132	0,70356	0
PNMA2	-4,57207	-0,51169	0,11192	0,7014	0
RAB31	-4,85779	-0,51188	0,10537	0,70131	0
LOC283194	-6,67952	-0,51206	0,07666	0,70122	0
IL12A	-4,69874	-0,51505	0,10961	0,69977	0
RXRA	-4,97745	-0,51558	0,10358	0,69951	0
LOC285835	-6,26323	-0,51637	0,08245	0,69913	0
USP7	-7,72291	-0,5165	0,06688	0,69906	0
C5ORF25	-7,31191	-0,51851	0,07091	0,69809	0
LOC282997	-6,27992	-0,52007	0,08281	0,69734	0
SBK1	-4,93995	-0,52064	0,10539	0,69706	0
KLF13	-9,53205	-0,52354	0,05492	0,69566	0
MAPK13	-4,95822	-0,52462	0,10581	0,69514	0
DEF8	-5,61657	-0,52555	0,09357	0,69469	0
KIAA0232	-5,57743	-0,52609	0,09432	0,69443	0
ARPC1A	-5,91267	-0,53394	0,0903	0,69067	0
ARGLU1	-6,62568	-0,53431	0,08064	0,69049	0
ISG20	-6,19244	-0,53444	0,0863	0,69043	0
PLP2	-7,16871	-0,535	0,07463	0,69016	0
PARP12	-6,38265	-0,53503	0,08383	0,69014	0
ADD3	-8,00322	-0,53541	0,0669	0,68996	0
PPM1J	-5,48943	-0,53838	0,09808	0,68855	0
CCDC92	-5,38822	-0,54055	0,10032	0,68751	0
IFT57	-6,75953	-0,54117	0,08006	0,68721	0
C10ORF54	-5,20637	-0,54165	0,10404	0,68699	0
S100A10	-4,36668	-0,54497	0,1248	0,68541	0
TBCC	-5,43038	-0,54574	0,1005	0,68504	0
RAPGEF3	-6,41434	-0,54988	0,08573	0,68308	0
BMF	-8,40358	-0,55115	0,06559	0,68248	0
LDLRAP1	-5,34693	-0,55255	0,10334	0,68182	0
HEBP2	-6,06043	-0,55427	0,09146	0,681	0
PAIP2B	-6,42211	-0,55679	0,0867	0,67981	0
NCK2	-5,91766	-0,56288	0,09512	0,67695	0
SESTD1	-5,33826	-0,56314	0,10549	0,67683	0
ZCCHC18	-4,56738	-0,56447	0,12359	0,6762	0
PLEKHA1	-6,36806	-0,56581	0,08885	0,67558	0
KLF3	-5,26962	-0,56991	0,10815	0,67366	0
LOC286161	-5,98184	-0,57773	0,09658	0,67002	0
PYGM	-6,93253	-0,58007	0,08367	0,66893	0
MORF4L2-AS1	-4,8185	-0,58209	0,1208	0,66799	0
ERV3-2	-4,40233	-0,58256	0,13233	0,66778	0
TAGLN2	-5,59291	-0,58476	0,10455	0,66676	0
AES	-9,03329	-0,5866	0,06494	0,66591	0
GABBR1	-5,25318	-0,5867	0,11168	0,66586	0
CYB5R3	-8,11998	-0,59209	0,07292	0,66338	0
CDC25B	-5,6321	-0,60116	0,10674	0,65922	0
PEG10	-5,58041	-0,60187	0,10785	0,6589	0
LOC100505761	-7,3467	-0,60227	0,08198	0,65872	0
CKAP4	-7,71364	-0,60653	0,07863	0,65677	0
MLLT11	-5,41004	-0,61357	0,11341	0,65358	0
IFIT5	-5,71606	-0,61465	0,10753	0,65309	0
LOC100505639	-6,0839	-0,61542	0,10116	0,65274	0
NOTCH2	-7,55252	-0,61597	0,08156	0,65249	0
GPR160	-5,83728	-0,61953	0,10613	0,65089	0
KLHL14	-6,56697	-0,62409	0,09504	0,64883	0
LOC284630	-4,84815	-0,63168	0,13029	0,64542	0
FMOD	-5,90839	-0,63589	0,10763	0,64354	0
C1ORF162	-4,81931	-0,63733	0,13224	0,6429	0
C1ORF213	-8,36385	-0,64706	0,07736	0,63858	0
FHDC1	-5,19428	-0,65089	0,12531	0,63689	0
LOC100289058	-4,59719	-0,65108	0,14163	0,6368	0
MORC4	-6,05234	-0,65299	0,10789	0,63596	0
BAIAP3	-6,90115	-0,65585	0,09504	0,6347	0
CACNA1A	-5,76925	-0,66215	0,11477	0,63194	0
PP7080	-7,99838	-0,66413	0,08303	0,63107	0
RPUSD2	-5,23537	-0,66962	0,1279	0,62867	0
BIRC3	-5,66699	-0,66989	0,11821	0,62856	0
STMN3	-8,44103	-0,6699	0,07936	0,62855	0
ZNF296	-4,43989	-0,68247	0,15371	0,6231	0
SEMA4B	-7,37505	-0,68508	0,09289	0,62197	0
CPNE5	-9,23155	-0,6984	0,07565	0,61626	0
PPAPDC1B	-4,48525	-0,70435	0,15704	0,61372	0
LOC202025	-5,68179	-0,70724	0,12447	0,61249	0
LOC283454	-5,67205	-0,72079	0,12708	0,60676	0
VIPR1	-4,98459	-0,72102	0,14465	0,60667	0
MXI1	-7,6368	-0,72264	0,09463	0,60599	0
FGR	-5,84871	-0,72632	0,12418	0,60444	0
SOX12	-10,60683	-0,74478	0,07022	0,59676	0
CXXC5	-10,94786	-0,74477	0,06803	0,59676	0
TLE1	-7,3113	-0,78354	0,10717	0,58094	0
S1PR1	-4,74344	-0,7859	0,16568	0,57999	0
CRIP1	-6,45587	-0,79113	0,12254	0,57789	0
EMP3	-7,53776	-0,80187	0,10638	0,5736	0
P2RY8	-6,58041	-0,81047	0,12316	0,57019	0
FKBP1B	-4,92238	-0,82063	0,16671	0,56619	0
LTK	-6,23212	-0,84593	0,13574	0,55635	0
KLF11	-5,95361	-0,84922	0,14264	0,55508	0
CNTNAP2	-4,66904	-0,88624	0,18981	0,54102	0
CRIP2	-4,41352	-0,90236	0,20445	0,53501	0
KCNH2	-7,60108	-0,91933	0,12095	0,52876	0
PDP1	-13,15364	-0,9412	0,07155	0,5208	0
BCL7A	-4,68989	-1,02319	0,21817	0,49203	0
LOC100270804	-7,54963	-1,12001	0,14835	0,46009	0
ARRDC3	-4,47957	-1,13073	0,25242	0,45668	0
TXNIP	-10,09939	-1,22325	0,12112	0,42832	0
HBB	-7,80834	-2,47944	0,31754	0,17931	0
JUN	4,10858	1,28102	0,31179	2,43012	0,04126
HIST1H2BG	4,05955	0,98048	0,24152	1,97312	0,04126
NEK2	4,19053	0,89342	0,2132	1,85757	0,04126
TNFSF4	3,90559	0,86129	0,22053	1,81666	0,04126
LOC100129447	4,16643	0,72451	0,17389	1,65234	0,04126
LOC728175	4,20386	0,70771	0,16835	1,63322	0,04126
CACNA1D	4,18832	0,69821	0,1667	1,62249	0,04126
LOC100287482	4,17466	0,69386	0,16621	1,6176	0,04126
GPR137B	3,94992	0,65494	0,16581	1,57455	0,04126
IL6R	3,95781	0,64025	0,16177	1,5586	0,04126
SLC43A3	4,21654	0,62151	0,1474	1,53848	0,04126
MYC	4,09218	0,57903	0,1415	1,49384	0,04126
HIST1H2AJ	4,15217	0,57478	0,13843	1,48945	0,04126
PDGFA	4,1321	0,5585	0,13516	1,47274	0,04126
LINC00158	4,03218	0,55718	0,13818	1,47139	0,04126
LOC100127972	4,12056	0,54255	0,13167	1,45655	0,04126
ANKRD13B	3,94995	0,53259	0,13483	1,44652	0,04126
LRP5L	4,2156	0,5264	0,12487	1,44033	0,04126
P4HA1	4,11778	0,52342	0,12711	1,43735	0,04126
BRIP1	3,89841	0,52334	0,13424	1,43728	0,04126
LRP8	4,09746	0,48856	0,11923	1,40304	0,04126
CENPN	4,00843	0,48849	0,12186	1,40297	0,04126
MED21	4,18817	0,48026	0,11467	1,395	0,04126
MCM2	4,05092	0,47624	0,11756	1,39111	0,04126
BZW2	4,07765	0,47303	0,11601	1,38802	0,04126
SLC14A1	4,07628	0,46891	0,11503	1,38407	0,04126
CPM	3,9144	0,46742	0,11941	1,38264	0,04126
TST	4,02153	0,46487	0,1156	1,38019	0,04126
C1QBP	3,95856	0,46465	0,11738	1,37998	0,04126
ALAS1	4,21367	0,46438	0,11021	1,37972	0,04126
OSBPL3	3,93731	0,4631	0,11762	1,3785	0,04126
TIMD4	3,93455	0,45771	0,11633	1,37336	0,04126
MRPL15	4,17944	0,45477	0,10881	1,37056	0,04126
LYPD3	3,98934	0,44042	0,1104	1,357	0,04126
STK17A	4,01662	0,43949	0,10942	1,35612	0,04126
CERK	3,94677	0,43281	0,10966	1,34986	0,04126
PRTFDC1	3,97051	0,43237	0,1089	1,34945	0,04126
MASTL	4,18623	0,4323	0,10327	1,34938	0,04126
TEC	4,16089	0,43028	0,10341	1,34749	0,04126
ABCA6	4,00398	0,42779	0,10684	1,34518	0,04126
GTF2F2	4,10954	0,42704	0,10391	1,34447	0,04126
SNHG12	4,06181	0,42383	0,10434	1,34148	0,04126
COL8A2	4,16674	0,41603	0,09985	1,33425	0,04126
HMGA1	4,09193	0,4138	0,10113	1,33219	0,04126
CEP76	4,17464	0,41062	0,09836	1,32925	0,04126
NARS2	4,20798	0,40748	0,09684	1,32637	0,04126
PYHIN1	4,06063	0,40528	0,09981	1,32434	0,04126
GFOD1	4,16427	0,4017	0,09646	1,32106	0,04126
LOC100506459	3,92978	0,39627	0,10084	1,3161	0,04126
MIF4GD	4,12336	0,39535	0,09588	1,31526	0,04126
TPI1	3,9906	0,39439	0,09883	1,31439	0,04126
GPN2	4,13806	0,38829	0,09383	1,30884	0,04126
TNS3	3,96098	0,38223	0,0965	1,30335	0,04126
NUP37	3,89271	0,37525	0,0964	1,29706	0,04126
FAM174A	4,13433	0,36985	0,08946	1,29222	0,04126
KLHL7	4,15628	0,36685	0,08826	1,28953	0,04126
RAN	4,15206	0,36213	0,08722	1,28532	0,04126
LOC389765	3,89238	0,35255	0,09058	1,27682	0,04126
PFKM	3,95302	0,34581	0,08748	1,27087	0,04126
RFWD3	3,96688	0,3426	0,08637	1,26804	0,04126
NOP14	4,0329	0,33593	0,0833	1,26219	0,04126
HMBS	4,19031	0,33207	0,07925	1,25882	0,04126
SPATA5	4,07191	0,32732	0,08038	1,25468	0,04126
FBXO43	4,22225	0,32533	0,07705	1,25295	0,04126
LRRC58	3,91686	0,32273	0,08239	1,25069	0,04126
SPCS3	3,99794	0,32131	0,08037	1,24946	0,04126
CACNB2	4,08384	0,31844	0,07797	1,24698	0,04126
TXNL4B	4,01519	0,31631	0,07878	1,24514	0,04126
FANCL	4,00293	0,31591	0,07892	1,2448	0,04126
sep-01	4,18793	0,31211	0,07453	1,24152	0,04126
SLBP	4,09775	0,30967	0,07557	1,23943	0,04126
AARS	4,03757	0,30875	0,07647	1,23863	0,04126
MGST2	4,15501	0,30861	0,07427	1,23852	0,04126
TESPA1	4,14084	0,30636	0,07398	1,23658	0,04126
SAMHD1	4,07192	0,30454	0,07479	1,23503	0,04126
TMEM116	4,20222	0,30288	0,07208	1,2336	0,04126
KLHL6	4,14774	0,30271	0,07298	1,23346	0,04126
C21ORF91	3,95078	0,30121	0,07624	1,23217	0,04126
MTHFD1L	4,07226	0,29921	0,07347	1,23047	0,04126
SLC43A1	3,92836	0,29791	0,07584	1,22936	0,04126
CRELD2	4,1452	0,29591	0,07139	1,22766	0,04126
B4GALT3	4,06843	0,29481	0,07246	1,22673	0,04126
ETFA	4,16835	0,29457	0,07067	1,22652	0,04126
TRMT11	4,03269	0,29442	0,07301	1,22639	0,04126
ZMAT3	3,9276	0,29362	0,07476	1,22571	0,04126
ADSL	3,92138	0,29237	0,07456	1,22465	0,04126
PDHX	4,12047	0,28821	0,06995	1,22112	0,04126
ZNF227	3,94915	0,28645	0,07254	1,21964	0,04126
MTCH2	4,1142	0,28645	0,06962	1,21964	0,04126
LILRB4	4,09799	0,28594	0,06978	1,2192	0,04126
WBP4	4,15574	0,28534	0,06866	1,2187	0,04126
RMND5A	4,14721	0,28422	0,06853	1,21775	0,04126
KCNQ5	4,00304	0,28292	0,07068	1,21666	0,04126
PKMYT1	4,09015	0,2764	0,06758	1,21117	0,04126
AP1B1	4,16686	0,27372	0,06569	1,20892	0,04126
HSD17B7	3,94996	0,2724	0,06896	1,20782	0,04126
CD48	4,07888	0,27031	0,06627	1,20607	0,04126
GLMN	3,95899	0,26735	0,06753	1,2036	0,04126
HSPA14	4,01884	0,26671	0,06637	1,20306	0,04126
DNAJC1	4,13999	0,26646	0,06436	1,20286	0,04126
SRPRB	4,08414	0,26234	0,06423	1,19942	0,04126
SPRED2	4,10994	0,26087	0,06347	1,1982	0,04126
FARSA	3,93192	0,25984	0,06608	1,19734	0,04126
YIPF6	4,1883	0,25883	0,0618	1,19651	0,04126
ARL6IP1	3,97086	0,25582	0,06442	1,19401	0,04126
CRLF3	4,11526	0,25508	0,06198	1,19341	0,04126
TFB1M	3,98331	0,25415	0,0638	1,19263	0,04126
SLC25A25	3,94746	0,25309	0,06411	1,19175	0,04126
CIT	3,90244	0,25268	0,06475	1,19142	0,04126
MTR	4,14258	0,25113	0,06062	1,19014	0,04126
ALG13	4,19846	0,24941	0,0594	1,18872	0,04126
SPATS2	4,01233	0,24786	0,06177	1,18744	0,04126
IRF4	3,90414	0,24612	0,06304	1,18601	0,04126
RPL37A	4,21871	0,24141	0,05722	1,18215	0,04126
FGFR1OP2	4,13881	0,2409	0,0582	1,18173	0,04126
ALKBH1	3,96288	0,22876	0,05773	1,17183	0,04126
C10ORF88	4,03503	0,22837	0,0566	1,17151	0,04126
MLH3	3,98699	0,22711	0,05696	1,17049	0,04126
IPO7	3,94146	0,2217	0,05625	1,16611	0,04126
ATPBD4	4,20606	0,22025	0,05236	1,16493	0,04126
SOAT1	4,05031	0,21993	0,0543	1,16467	0,04126
DHX15	4,0192	0,21954	0,05462	1,16436	0,04126
SMG9	4,22144	0,21502	0,05093	1,16072	0,04126
SLC25A38	3,95569	0,21423	0,05416	1,16009	0,04126
SDCCAG3	4,13555	0,20575	0,04975	1,15329	0,04126
IWS1	4,12004	0,1994	0,0484	1,14822	0,04126
UGGT1	4,08581	0,18959	0,0464	1,14044	0,04126
ZFAND5	3,98948	0,18783	0,04708	1,13905	0,04126
HELB	3,99108	0,17605	0,04411	1,12978	0,04126
GPATCH2	4,19963	0,17487	0,04164	1,12886	0,04126
AVL9	3,95788	0,1742	0,04401	1,12834	0,04126
INPP4A	3,98245	0,16874	0,04237	1,12407	0,04126
SLC11A2	4,16054	0,1662	0,03995	1,1221	0,04126
KIAA0141	4,07168	0,16244	0,03989	1,11918	0,04126
LRPPRC	4,20376	0,15519	0,03692	1,11357	0,04126
ATG7	4,01434	0,1548	0,03856	1,11327	0,04126
RUNX1	4,08051	0,15089	0,03698	1,11025	0,04126
JRK	-4,24882	-0,13546	0,03188	0,91038	0,04126
CNOT8	-4,05315	-0,1463	0,0361	0,90357	0,04126
DNMBP	-4,15874	-0,15518	0,03731	0,89802	0,04126
ARID1B	-4,02051	-0,15738	0,03914	0,89665	0,04126
PWP1	-4,0702	-0,16128	0,03962	0,89423	0,04126
EGLN2	-4,13168	-0,16218	0,03925	0,89367	0,04126
ENTHD2	-4,06353	-0,16416	0,0404	0,89245	0,04126
PDCD6IP	-4,03389	-0,16602	0,04116	0,8913	0,04126
UCP3	-4,08007	-0,16934	0,0415	0,88925	0,04126
WIPI2	-4,17097	-0,1712	0,04104	0,88811	0,04126
ALKBH5	-4,03236	-0,17518	0,04344	0,88565	0,04126
TCEA2	-4,08942	-0,17555	0,04293	0,88543	0,04126
EIF2AK4	-4,10582	-0,17687	0,04308	0,88462	0,04126
EIF2C1	-4,16758	-0,17817	0,04275	0,88382	0,04126
PIGC	-4,03938	-0,1817	0,04498	0,88167	0,04126
MDGA1	-4,22971	-0,18784	0,04441	0,87792	0,04126
PPP3CA	-4,02457	-0,18803	0,04672	0,8778	0,04126
GNB5	-4,02472	-0,18848	0,04683	0,87753	0,04126
MAEA	-4,26773	-0,18925	0,04434	0,87706	0,04126
PRPF6	-4,18155	-0,18969	0,04536	0,87679	0,04126
PRR14	-4,0642	-0,19101	0,047	0,87599	0,04126
LRRC28	-4,08622	-0,19213	0,04702	0,87531	0,04126
TXNL1	-4,05123	-0,19375	0,04783	0,87433	0,04126
TRADD	-4,36071	-0,19835	0,04549	0,87155	0,04126
ANXA2P3	-4,25187	-0,20023	0,04709	0,87041	0,04126
CCNDBP1	-4,09097	-0,20672	0,05053	0,86651	0,04126
RB1CC1	-4,03242	-0,2084	0,05168	0,86549	0,04126
PEX16	-4,22886	-0,20864	0,04934	0,86535	0,04126
LYN	-4,31639	-0,21202	0,04912	0,86333	0,04126
FBXL17	-4,12289	-0,21207	0,05144	0,8633	0,04126
CAST	-4,08464	-0,21307	0,05216	0,8627	0,04126
ATG13	-4,15998	-0,21685	0,05213	0,86044	0,04126
SYCE1L	-4,08693	-0,21694	0,05308	0,86039	0,04126
PSIP1	-4,12224	-0,21711	0,05267	0,86028	0,04126
HERPUD2	-4,14578	-0,21915	0,05286	0,85907	0,04126
UHMK1	-4,18464	-0,22189	0,05302	0,85744	0,04126
PLEKHG6	-4,05506	-0,22644	0,05584	0,85474	0,04126
SURF1	-4,23466	-0,22871	0,05401	0,8534	0,04126
KCMF1	-4,28235	-0,22929	0,05354	0,85305	0,04126
NMUR1	-4,04849	-0,23203	0,05731	0,85144	0,04126
USP38	-4,17961	-0,23344	0,05585	0,8506	0,04126
DIDO1	-4,07937	-0,23395	0,05735	0,8503	0,04126
TBC1D13	-4,20732	-0,23561	0,056	0,84932	0,04126
KCTD2	-4,16428	-0,23692	0,05689	0,84855	0,04126
BTBD6	-4,13851	-0,2396	0,05789	0,84698	0,04126
E2F5	-4,25955	-0,23998	0,05634	0,84676	0,04126
PCBP1	-4,251	-0,24068	0,05662	0,84635	0,04126
KIAA0182	-4,30053	-0,24128	0,0561	0,84599	0,04126
SCAMP4	-4,35907	-0,24131	0,05536	0,84598	0,04126
RNF13	-4,22366	-0,24185	0,05726	0,84566	0,04126
LINC00667	-4,08305	-0,24268	0,05944	0,84517	0,04126
ALAD	-4,098	-0,24665	0,06019	0,84285	0,04126
UCP2	-4,28658	-0,25072	0,05849	0,84048	0,04126
STK25	-4,12608	-0,25461	0,06171	0,83822	0,04126
CCDC71	-4,22893	-0,25709	0,06079	0,83677	0,04126
COX4I1	-4,23217	-0,25819	0,06101	0,83613	0,04126
EPS15	-4,19744	-0,25939	0,0618	0,83544	0,04126
TAPT1	-4,07973	-0,26047	0,06384	0,83482	0,04126
KAT6A	-4,03776	-0,26396	0,06537	0,8328	0,04126
PRUNE	-4,02487	-0,26396	0,06558	0,8328	0,04126
MDK	-4,26913	-0,26421	0,06189	0,83265	0,04126
LOC100505679	-4,12943	-0,26497	0,06417	0,83222	0,04126
CDCA7L	-4,1353	-0,26958	0,06519	0,82956	0,04126
ASMTL	-4,21741	-0,26979	0,06397	0,82944	0,04126
RAB11FIP4	-4,33617	-0,27028	0,06233	0,82916	0,04126
SSBP4	-4,19838	-0,27374	0,0652	0,82717	0,04126
TRIM62	-4,32099	-0,27419	0,06346	0,82691	0,04126
CPPED1	-4,25253	-0,27466	0,06459	0,82665	0,04126
C1ORF56	-4,12955	-0,27832	0,0674	0,82455	0,04126
PF4	-4,18493	-0,28121	0,0672	0,8229	0,04126
MLL5	-4,19279	-0,28212	0,06729	0,82238	0,04126
SLC2A4RG	-4,34408	-0,28373	0,06531	0,82147	0,04126
DDX5	-4,35379	-0,2864	0,06578	0,81995	0,04126
MARCH9	-4,14366	-0,28824	0,06956	0,8189	0,04126
ERP44	-4,16044	-0,28874	0,0694	0,81862	0,04126
GDE1	-4,21516	-0,28952	0,06869	0,81817	0,04126
PDK2	-4,02178	-0,29012	0,07214	0,81784	0,04126
COX16	-4,2491	-0,29018	0,06829	0,8178	0,04126
ZNF639	-4,04684	-0,29046	0,07178	0,81764	0,04126
LOC100506075	-4,2568	-0,29073	0,0683	0,81749	0,04126
SLC10A3	-4,24473	-0,29266	0,06895	0,8164	0,04126
MYL12A	-4,16457	-0,29318	0,0704	0,8161	0,04126
TMEM183A	-4,20137	-0,29787	0,0709	0,81345	0,04126
AXIN1	-4,10569	-0,29808	0,0726	0,81333	0,04126
APH1A	-4,30232	-0,30357	0,07056	0,81024	0,04126
SPOCK2	-4,13175	-0,30759	0,07445	0,80799	0,04126
RNF126P1	-4,16095	-0,31013	0,07453	0,80657	0,04126
VAMP3	-4,34613	-0,3134	0,07211	0,80474	0,04126
ZNF319	-4,27088	-0,31648	0,0741	0,80303	0,04126
ISCA1	-4,11957	-0,31666	0,07687	0,80293	0,04126
AUTS2	-4,07417	-0,32224	0,07909	0,79983	0,04126
CALCOCO1	-4,21179	-0,32263	0,0766	0,79961	0,04126
RASD1	-4,1284	-0,32378	0,07843	0,79897	0,04126
C7ORF41	-4,19657	-0,32725	0,07798	0,79706	0,04126
RRAGA	-4,1885	-0,32942	0,07865	0,79585	0,04126
AP3B1	-4,11235	-0,32998	0,08024	0,79555	0,04126
TESC	-4,18769	-0,33196	0,07927	0,79446	0,04126
MEGF9	-4,31325	-0,33765	0,07828	0,79133	0,04126
FRS2	-4,06158	-0,34109	0,08398	0,78945	0,04126
NGDN	-4,28907	-0,34326	0,08003	0,78826	0,04126
CYB561D1	-4,12508	-0,3477	0,08429	0,78584	0,04126
LOC100287598	-4,30794	-0,35137	0,08156	0,78384	0,04126
C12ORF49	-4,07363	-0,35286	0,08662	0,78303	0,04126
LOC728543	-4,03386	-0,3539	0,08773	0,78247	0,04126
TBL1X	-4,12598	-0,35854	0,0869	0,77996	0,04126
ZNF652	-4,34628	-0,35912	0,08263	0,77964	0,04126
LOC202181	-4,06493	-0,35911	0,08834	0,77964	0,04126
ZMYM1	-4,34469	-0,36463	0,08393	0,77667	0,04126
PSMA5	-4,16311	-0,36647	0,08803	0,77568	0,04126
ENO1-AS1	-4,02088	-0,36761	0,09142	0,77507	0,04126
SREBF2	-4,21126	-0,36854	0,08751	0,77457	0,04126
KLF8	-4,28309	-0,37324	0,08714	0,77205	0,04126
LOC100287590	-4,1003	-0,376	0,0917	0,77057	0,04126
PLEKHF2	-4,1336	-0,38495	0,09313	0,76581	0,04126
LOC100506870	-4,25837	-0,38706	0,09089	0,76469	0,04126
H1FX	-4,21948	-0,39376	0,09332	0,76114	0,04126
MYO1G	-4,23707	-0,39483	0,09319	0,76058	0,04126
S1PR4	-4,18697	-0,39765	0,09497	0,75909	0,04126
KIAA1377	-4,20334	-0,40325	0,09594	0,75615	0,04126
ZNF818P	-4,21885	-0,41124	0,09748	0,75198	0,04126
LOC440149	-4,22704	-0,41223	0,09752	0,75146	0,04126
ZNF559	-4,32516	-0,4191	0,0969	0,74789	0,04126
SSBP2	-4,15866	-0,42509	0,10222	0,74479	0,04126
TRABD2A	-4,13839	-0,45048	0,10885	0,7318	0,04126
LOC645638	-4,29273	-0,45381	0,10572	0,73011	0,04126
TCL6	-4,01942	-0,46889	0,11666	0,72252	0,04126
BACH2	-4,23074	-0,51983	0,12287	0,69745	0,04126
LOC284513	-4,09451	-0,5522	0,13486	0,68198	0,04126
REM2	-4,3107	-0,56236	0,13046	0,67719	0,04126
SSBP3	-4,26595	-0,57391	0,13453	0,67179	0,04126
KLF7	-4,01943	-0,59013	0,14682	0,66428	0,04126
VPS37B	-4,21317	-0,62432	0,14818	0,64872	0,04126
PDK4	-4,09773	-0,62979	0,15369	0,64627	0,04126
RHPN2	-4,15788	-0,64705	0,15562	0,63859	0,04126
TGFBI	-4,06386	-0,65262	0,16059	0,63612	0,04126
PLAC8	-4,1251	-0,99377	0,24091	0,50216	0,04126
CCR6	3,67935	0,97536	0,26509	1,96613	0,06643
SNORA28	3,8641	0,93816	0,24279	1,91608	0,06643
HLA-DPB2	3,7872	0,81757	0,21588	1,76244	0,06643
CST7	3,8891	0,8087	0,20794	1,75164	0,06643
ASF1B	3,87573	0,70427	0,18171	1,62932	0,06643
CCNE2	3,67194	0,69192	0,18843	1,61543	0,06643
LILRA4	3,80106	0,66411	0,17472	1,58459	0,06643
NET1	3,59212	0,66113	0,18405	1,58132	0,06643
UCK2	3,80784	0,66076	0,17353	1,58091	0,06643
CDCA2	3,63371	0,65217	0,17948	1,57153	0,06643
CCNL1	3,70736	0,62501	0,16859	1,54222	0,06643
RPL22L1	3,75843	0,56329	0,14987	1,47763	0,06643
AHCY	3,85929	0,55711	0,14436	1,47132	0,06643
YPEL5	3,66312	0,52698	0,14386	1,44091	0,06643
ADA	3,81976	0,51429	0,13464	1,42829	0,06643
TOX	3,7241	0,50606	0,13589	1,42017	0,06643
LY96	3,70429	0,49612	0,13393	1,41041	0,06643
PDIA5	3,60208	0,49181	0,13653	1,40621	0,06643
LOC100506776	3,69199	0,48239	0,13066	1,39706	0,06643
MFAP1	3,81898	0,48151	0,12608	1,3962	0,06643
PAK1IP1	3,72918	0,47988	0,12868	1,39463	0,06643
ENC1	3,63946	0,47915	0,13165	1,39392	0,06643
EBI3	3,62129	0,47155	0,13022	1,3866	0,06643
CDK2AP1	3,6862	0,46982	0,12745	1,38494	0,06643
HLA-DQA1	3,74728	0,46963	0,12533	1,38476	0,06643
STIL	3,85018	0,46835	0,12164	1,38353	0,06643
EME1	3,88413	0,45119	0,11616	1,36717	0,06643
ZFP36	3,68612	0,45102	0,12236	1,367	0,06643
STAT1	3,75038	0,45025	0,12005	1,36628	0,06643
CDK4	3,61192	0,43489	0,1204	1,35181	0,06643
C1ORF31	3,88148	0,42944	0,11064	1,34671	0,06643
FGF2	3,81032	0,42754	0,11221	1,34494	0,06643
CCDC34	3,85158	0,42648	0,11073	1,34395	0,06643
BTLA	3,69851	0,4242	0,11469	1,34183	0,06643
GBGT1	3,78685	0,42087	0,11114	1,33873	0,06643
PARPBP	3,61835	0,42003	0,11608	1,33795	0,06643
SNORA68	3,70317	0,41178	0,1112	1,33033	0,06643
TNFRSF1A	3,85658	0,40586	0,10524	1,32488	0,06643
RUNDC1	3,65703	0,40502	0,11075	1,3241	0,06643
PIF1	3,63116	0,39957	0,11004	1,31911	0,06643
ETNK1	3,88424	0,39911	0,10275	1,3187	0,06643
RAB11FIP1	3,65265	0,39894	0,10922	1,31854	0,06643
LOC729678	3,6838	0,39844	0,10816	1,31808	0,06643
RPL26L1	3,65446	0,3972	0,10869	1,31695	0,06643
FAM195A	3,58363	0,39708	0,11081	1,31684	0,06643
MRPS33	3,6664	0,396	0,10801	1,31585	0,06643
RPA3	3,79011	0,38607	0,10186	1,30683	0,06643
MRPS28	3,65569	0,3833	0,10485	1,30432	0,06643
PHEX	3,60713	0,38157	0,10578	1,30275	0,06643
KEAP1	3,74129	0,38126	0,10191	1,30248	0,06643
C6ORF164	3,70916	0,37845	0,10203	1,29994	0,06643
FUCA2	3,60196	0,37815	0,10498	1,29967	0,06643
RASA4	3,77543	0,37546	0,09945	1,29725	0,06643
TFDP1	3,66416	0,37144	0,10137	1,29364	0,06643
ECT2	3,82432	0,36275	0,09485	1,28587	0,06643
REV3L	3,76769	0,36098	0,09581	1,2843	0,06643
JAK2	3,66165	0,35683	0,09745	1,28061	0,06643
ALDH5A1	3,81354	0,35626	0,09342	1,2801	0,06643
VPS37A	3,62319	0,35373	0,09763	1,27786	0,06643
CASP4	3,883	0,34661	0,08926	1,27157	0,06643
SLC25A15	3,61934	0,3455	0,09546	1,27059	0,06643
IMMT	3,81624	0,34531	0,09048	1,27042	0,06643
IL15RA	3,7588	0,34245	0,09111	1,26791	0,06643
MAPK6	3,75018	0,34073	0,09086	1,2664	0,06643
OXNAD1	3,76513	0,33931	0,09012	1,26516	0,06643
PSMD14	3,67579	0,33768	0,09186	1,26372	0,06643
DSCC1	3,66781	0,33716	0,09193	1,26327	0,06643
EMB	3,78487	0,3334	0,08809	1,25998	0,06643
SIT1	3,60572	0,33238	0,09218	1,25908	0,06643
SKIL	3,8446	0,33237	0,08645	1,25908	0,06643
EML4	3,66293	0,3323	0,09072	1,25902	0,06643
SLC39A14	3,79513	0,3318	0,08743	1,25858	0,06643
MANF	3,59702	0,33096	0,09201	1,25785	0,06643
NOB1	3,64497	0,33045	0,09066	1,25741	0,06643
ST7	3,58061	0,32925	0,09195	1,25636	0,06643
ARMCX3	3,72466	0,31725	0,08518	1,24595	0,06643
MRPS7	3,65382	0,31719	0,08681	1,24591	0,06643
NEU1	3,88799	0,31235	0,08034	1,24173	0,06643
C1ORF109	3,59158	0,30981	0,08626	1,23955	0,06643
ANKRD32	3,7514	0,3075	0,08197	1,23756	0,06643
SAAL1	3,63681	0,30277	0,08325	1,23351	0,06643
PPCDC	3,66049	0,30219	0,08255	1,23301	0,06643
RAB21	3,83685	0,2991	0,07795	1,23038	0,06643
RRP15	3,80278	0,29801	0,07837	1,22945	0,06643
SGTB	3,74514	0,29786	0,07953	1,22932	0,06643
RSRC2	3,86302	0,29753	0,07702	1,22904	0,06643
ATAD1	3,70799	0,29648	0,07996	1,22814	0,06643
HSPH1	3,81723	0,2963	0,07762	1,22799	0,06643
TMEM168	3,70515	0,29572	0,07981	1,2275	0,06643
ZBTB25	3,88158	0,2948	0,07595	1,22671	0,06643
FBXO22	3,61416	0,2929	0,08104	1,2251	0,06643
TNFRSF10B	3,82618	0,29213	0,07635	1,22445	0,06643
CCNF	3,86399	0,28978	0,07499	1,22245	0,06643
TMEM156	3,61502	0,28862	0,07984	1,22147	0,06643
ABCE1	3,8579	0,2877	0,07457	1,22069	0,06643
LOC645261	3,74203	0,28725	0,07676	1,22031	0,06643
DNMT1	3,77853	0,28441	0,07527	1,21791	0,06643
PDIA6	3,59324	0,28421	0,07909	1,21774	0,06643
MANEA	3,88702	0,28382	0,07302	1,21742	0,06643
C11ORF10	3,75385	0,28367	0,07557	1,21729	0,06643
CMC2	3,6332	0,28357	0,07805	1,2172	0,06643
RMND1	3,81675	0,28299	0,07414	1,21672	0,06643
NSMCE2	3,86249	0,28293	0,07325	1,21666	0,06643
SRGAP3	3,65568	0,27888	0,07629	1,21326	0,06643
REC8	3,80682	0,27862	0,07319	1,21304	0,06643
NCBP1	3,76523	0,27841	0,07394	1,21285	0,06643
LOC100506974	3,73033	0,2765	0,07412	1,21125	0,06643
FASTKD1	3,66935	0,27211	0,07416	1,20757	0,06643
UBAP2	3,67264	0,27066	0,0737	1,20636	0,06643
NCAPD2	3,58095	0,26811	0,07487	1,20423	0,06643
TMED3	3,58798	0,2675	0,07455	1,20372	0,06643
ORC5	3,79652	0,26627	0,07014	1,2027	0,06643
PDIA4	3,61268	0,26415	0,07312	1,20093	0,06643
CBX5	3,6242	0,26414	0,07288	1,20092	0,06643
G2E3	3,62537	0,26404	0,07283	1,20084	0,06643
CAND1	3,611	0,26332	0,07292	1,20024	0,06643
SLC23A2	3,8277	0,26301	0,06871	1,19998	0,06643
PLXND1	3,8173	0,26068	0,06829	1,19804	0,06643
NOP56	3,67609	0,26042	0,07084	1,19783	0,06643
SENP1	3,83609	0,26011	0,06781	1,19757	0,06643
FAM98B	3,64568	0,25956	0,0712	1,19711	0,06643
MPHOSPH6	3,59166	0,25952	0,07226	1,19708	0,06643
ANKRD26	3,68712	0,25749	0,06984	1,1954	0,06643
GCH1	3,59328	0,25726	0,0716	1,19521	0,06643
ETV5	3,66863	0,25702	0,07006	1,19501	0,06643
RLIM	3,81892	0,25539	0,06688	1,19366	0,06643
SLC25A32	3,86859	0,25485	0,06588	1,19321	0,06643
PPAT	3,60756	0,25437	0,07051	1,19282	0,06643
NAPG	3,76966	0,25406	0,0674	1,19256	0,06643
WDR36	3,80365	0,25378	0,06672	1,19233	0,06643
ARPC5L	3,60707	0,25131	0,06967	1,19029	0,06643
RNF44	3,82099	0,25113	0,06572	1,19014	0,06643
SEC61G	3,75824	0,25048	0,06665	1,1896	0,06643
SLC37A2	3,74115	0,24952	0,0667	1,18881	0,06643
POLE	3,68867	0,2494	0,06761	1,18871	0,06643
CEP85L	3,62649	0,24891	0,06864	1,18831	0,06643
DDX39A	3,86489	0,2475	0,06404	1,18715	0,06643
ZMYND8	3,64046	0,24519	0,06735	1,18524	0,06643
AGMAT	3,6521	0,24507	0,0671	1,18515	0,06643
PRKDC	3,69422	0,24485	0,06628	1,18497	0,06643
SNHG1	3,71036	0,24472	0,06596	1,18486	0,06643
CSGALNACT2	3,80176	0,24064	0,0633	1,18152	0,06643
POTEKP	3,59639	0,24028	0,06681	1,18122	0,06643
PPRC1	3,86349	0,23938	0,06196	1,18048	0,06643
NIPA1	3,65585	0,23856	0,06525	1,17981	0,06643
XPO5	3,87252	0,23811	0,06149	1,17944	0,06643
LOC645513	3,66976	0,23475	0,06397	1,1767	0,06643
KCTD5	3,68746	0,23382	0,06341	1,17594	0,06643
RHBDD3	3,67124	0,23314	0,0635	1,17539	0,06643
CMAHP	3,67758	0,23296	0,06334	1,17524	0,06643
PFN1	3,69299	0,23153	0,06269	1,17408	0,06643
C18ORF25	3,70975	0,2288	0,06168	1,17186	0,06643
PLIN3	3,73394	0,22861	0,06123	1,17171	0,06643
NSUN2	3,81652	0,22745	0,0596	1,17076	0,06643
SLC25A13	3,70669	0,22502	0,06071	1,1688	0,06643
TAMM41	3,7064	0,2244	0,06054	1,16829	0,06643
RNF19A	3,84919	0,21934	0,05698	1,1642	0,06643
SRGAP2C	3,7472	0,21832	0,05826	1,16338	0,06643
CMTM2	3,80496	0,2179	0,05727	1,16304	0,06643
KIFC1	3,73816	0,2156	0,05768	1,16119	0,06643
CCDC88C	3,88903	0,21478	0,05523	1,16053	0,06643
EIF2A	3,60649	0,21444	0,05946	1,16025	0,06643
TSR1	3,78518	0,21373	0,05646	1,15968	0,06643
SLC12A2	3,69416	0,21311	0,05769	1,15919	0,06643
SLC16A7	3,87347	0,21296	0,05498	1,15907	0,06643
EFCAB11	3,80422	0,21048	0,05533	1,15708	0,06643
CD19	3,76292	0,2094	0,05565	1,15621	0,06643
COMMD4	3,8732	0,20751	0,05357	1,15469	0,06643
METAP1	3,8326	0,20636	0,05384	1,15378	0,06643
TMEM206	3,82935	0,20572	0,05372	1,15326	0,06643
C1GALT1	3,83384	0,20496	0,05346	1,15265	0,06643
PQLC2	3,83442	0,20414	0,05324	1,152	0,06643
AIFM2	3,67312	0,20409	0,05556	1,15196	0,06643
CTSH	3,71181	0,20387	0,05492	1,15178	0,06643
BST2	3,84149	0,20295	0,05283	1,15105	0,06643
MLH1	3,82268	0,19395	0,05074	1,14389	0,06643
ATP5C1	3,71981	0,18878	0,05075	1,1398	0,06643
BICD1	3,73423	0,18684	0,05003	1,13827	0,06643
CHM	3,75795	0,18378	0,0489	1,13585	0,06643
TTC38	3,7421	0,18267	0,04881	1,13498	0,06643
YLPM1	3,77945	0,17897	0,04735	1,13207	0,06643
PPIL3	3,67322	0,17579	0,04786	1,12958	0,06643
ACBD5	3,62128	0,17308	0,04779	1,12746	0,06643
SLC39A9	3,69489	0,17178	0,04649	1,12645	0,06643
GALNT1	3,85203	0,17064	0,0443	1,12556	0,06643
PPP2R5C	3,8158	0,16527	0,04331	1,12138	0,06643
DR1	3,69456	0,16196	0,04384	1,1188	0,06643
YAF2	3,82219	0,1579	0,04131	1,11566	0,06643
PIGO	3,868	0,15722	0,04065	1,11514	0,06643
SFT2D1	3,88346	0,15705	0,04044	1,115	0,06643
TNPO2	3,69281	0,14336	0,03882	1,10447	0,06643
MPZL1	3,62838	0,13648	0,03761	1,09922	0,06643
H2AFY	3,66104	0,13229	0,03614	1,09604	0,06643
ARFGEF2	3,60803	0,12304	0,0341	1,08903	0,06643
PPIA	-3,70598	-0,12894	0,03479	0,9145	0,06643
POLR2A	-3,68716	-0,13364	0,03624	0,91153	0,06643
GAD2	-3,88883	-0,136	0,03497	0,91004	0,06643
CTBP1	-3,8949	-0,13672	0,0351	0,90958	0,06643
LMF1	-3,96678	-0,1388	0,03499	0,90827	0,06643
PABPN1	-3,73776	-0,14351	0,03839	0,90532	0,06643
C20ORF112	-3,99108	-0,14656	0,03672	0,9034	0,06643
TRIM8	-3,87993	-0,14776	0,03808	0,90265	0,06643
CCDC116	-3,96755	-0,14779	0,03725	0,90263	0,06643
TPM1	-3,92527	-0,14944	0,03807	0,9016	0,06643
MKRN2	-3,87935	-0,15663	0,04038	0,89712	0,06643
HP1BP3	-3,82125	-0,15803	0,04136	0,89625	0,06643
USP9X	-3,68932	-0,15813	0,04286	0,89618	0,06643
SKP1	-3,76342	-0,15878	0,04219	0,89578	0,06643
NAAA	-3,92972	-0,1592	0,04051	0,89552	0,06643
ASB8	-3,8538	-0,15936	0,04135	0,89543	0,06643
SNTB2	-3,82527	-0,1617	0,04227	0,89397	0,06643
PRKAR2A	-3,7544	-0,16393	0,04366	0,89259	0,06643
URI1	-3,70334	-0,16909	0,04566	0,8894	0,06643
R3HDM2	-3,90738	-0,16977	0,04345	0,88899	0,06643
MAP4	-3,81047	-0,17044	0,04473	0,88857	0,06643
ZNF169	-3,77266	-0,17178	0,04553	0,88775	0,06643
GRM2	-3,71904	-0,17249	0,04638	0,88731	0,06643
ZSCAN2	-3,90048	-0,17473	0,0448	0,88594	0,06643
CREBL2	-3,81236	-0,17777	0,04663	0,88407	0,06643
CCNI	-3,80882	-0,18022	0,04732	0,88257	0,06643
MBNL3	-3,77054	-0,18052	0,04788	0,88239	0,06643
FOXJ2	-3,84747	-0,18616	0,04839	0,87894	0,06643
LGR4	-3,78205	-0,19087	0,05047	0,87607	0,06643
RAB7L1	-3,74627	-0,19109	0,05101	0,87594	0,06643
GRB2	-3,7698	-0,19158	0,05082	0,87565	0,06643
C9ORF62	-3,76284	-0,19295	0,05128	0,87482	0,06643
PSEN2	-3,69116	-0,19341	0,0524	0,87454	0,06643
ZBTB44	-3,7562	-0,19644	0,0523	0,8727	0,06643
AGPAT6	-3,96197	-0,19754	0,04986	0,87204	0,06643
SH3TC1	-3,98164	-0,19902	0,04999	0,87114	0,06643
FAM168A	-3,7041	-0,19933	0,05381	0,87095	0,06643
KAT8	-3,95857	-0,20133	0,05086	0,86975	0,06643
UBE2O	-3,80805	-0,20238	0,05314	0,86912	0,06643
ROCK2	-3,8467	-0,20259	0,05267	0,86899	0,06643
DNAJC5	-3,79956	-0,2035	0,05356	0,86844	0,06643
NPHP4	-3,81556	-0,20393	0,05345	0,86818	0,06643
LOC100859930	-3,82755	-0,20576	0,05376	0,86708	0,06643
LOC100505942	-3,88387	-0,20703	0,05331	0,86632	0,06643
VAPB	-3,85071	-0,21051	0,05467	0,86423	0,06643
CTNNBIP1	-3,94044	-0,21063	0,05345	0,86416	0,06643
TMEM164	-3,99694	-0,21158	0,05294	0,86359	0,06643
RASSF7	-3,70236	-0,21241	0,05737	0,86309	0,06643
UBE2I	-3,76903	-0,21296	0,0565	0,86277	0,06643
GNA11	-3,84283	-0,21316	0,05547	0,86264	0,06643
POLR3GL	-3,68873	-0,21377	0,05795	0,86228	0,06643
C11ORF57	-3,89672	-0,21457	0,05506	0,86181	0,06643
MAP2K1	-3,77379	-0,21756	0,05765	0,86002	0,06643
DAG1	-3,83252	-0,21862	0,05704	0,85939	0,06643
SMARCE1	-3,68865	-0,22209	0,06021	0,85732	0,06643
CTDP1	-3,80658	-0,22306	0,0586	0,85675	0,06643
ADCK3	-3,8363	-0,22376	0,05833	0,85633	0,06643
KCTD7	-3,90447	-0,22716	0,05818	0,85432	0,06643
ARHGEF18	-3,99231	-0,22897	0,05735	0,85324	0,06643
ZKSCAN1	-3,88012	-0,23069	0,05945	0,85223	0,06643
SUV420H1	-3,71968	-0,23295	0,06263	0,85089	0,06643
ATG12	-3,81416	-0,23309	0,06111	0,85081	0,06643
CUX1	-3,87753	-0,23333	0,06017	0,85067	0,06643
CYB561D2	-3,80419	-0,23483	0,06173	0,84979	0,06643
IRS1	-3,72039	-0,23507	0,06319	0,84964	0,06643
ATP8B2	-3,99665	-0,23582	0,059	0,8492	0,06643
PHLPP2	-3,77739	-0,23612	0,06251	0,84902	0,06643
QSOX2	-3,95633	-0,23617	0,05969	0,849	0,06643
TES	-4,00274	-0,23629	0,05903	0,84892	0,06643
EFTUD1	-3,92941	-0,23673	0,06025	0,84867	0,06643
TMEM222	-3,97166	-0,23767	0,05984	0,84812	0,06643
PNMA1	-3,88756	-0,23811	0,06125	0,84786	0,06643
SCRN1	-3,96269	-0,23862	0,06022	0,84756	0,06643
LOC100505696	-3,79526	-0,23886	0,06294	0,84742	0,06643
SEC63	-3,76717	-0,24074	0,0639	0,84631	0,06643
U2AF1L4	-3,75203	-0,24216	0,06454	0,84548	0,06643
ANKMY2	-3,81259	-0,24302	0,06374	0,84497	0,06643
MTF1	-3,79944	-0,24324	0,06402	0,84484	0,06643
B3GALT6	-3,83781	-0,24623	0,06416	0,8431	0,06643
FBXL16	-3,92068	-0,24878	0,06345	0,84161	0,06643
ADNP2	-4,00925	-0,25403	0,06336	0,83855	0,06643
FGD3	-4,00056	-0,25562	0,0639	0,83763	0,06643
C4ORF3	-3,72874	-0,2558	0,0686	0,83752	0,06643
GH1	-3,7657	-0,26083	0,06926	0,83461	0,06643
TTC32	-3,72254	-0,2631	0,07068	0,8333	0,06643
USP51	-3,83811	-0,264	0,06878	0,83278	0,06643
C5ORF55	-3,69396	-0,26569	0,07193	0,8318	0,06643
TNFRSF13C	-3,7115	-0,26703	0,07195	0,83103	0,06643
COA5	-3,90188	-0,2682	0,06874	0,83035	0,06643
GATAD2B	-3,86893	-0,27075	0,06998	0,82889	0,06643
ATXN7L3B	-3,93369	-0,27213	0,06918	0,8281	0,06643
SPECC1L	-3,82573	-0,27432	0,0717	0,82684	0,06643
ZNF581	-3,84142	-0,27541	0,07169	0,82622	0,06643
TMEM218	-3,86772	-0,27652	0,07149	0,82558	0,06643
WASF2	-3,68817	-0,2783	0,07546	0,82456	0,06643
AP1M1	-3,94126	-0,27972	0,07097	0,82375	0,06643
HSPA4	-3,952	-0,28035	0,07094	0,82339	0,06643
COL9A3	-3,77987	-0,28041	0,07419	0,82336	0,06643
AKAP3	-3,95125	-0,28091	0,07109	0,82307	0,06643
KIAA1683	-3,86065	-0,2836	0,07346	0,82154	0,06643
NSMCE1	-3,82923	-0,28489	0,0744	0,8208	0,06643
FURIN	-3,73725	-0,28526	0,07633	0,82059	0,06643
AGTPBP1	-3,75206	-0,28572	0,07615	0,82033	0,06643
CDKN2AIPNL	-4,00196	-0,28648	0,07158	0,8199	0,06643
C14ORF28	-3,85102	-0,28914	0,07508	0,81839	0,06643
ZNF540	-3,78117	-0,28997	0,07669	0,81792	0,06643
ZNF766	-3,82007	-0,29124	0,07624	0,8172	0,06643
SMYD2	-3,69323	-0,29232	0,07915	0,81659	0,06643
DNAJB2	-3,8144	-0,2933	0,07689	0,81604	0,06643
TESK2	-3,71081	-0,29421	0,07929	0,81552	0,06643
PRCD	-3,9268	-0,29434	0,07496	0,81545	0,06643
AMFR	-3,70654	-0,29699	0,08013	0,81395	0,06643
C1ORF198	-3,69389	-0,29825	0,08074	0,81324	0,06643
LOC100499489	-3,95127	-0,29877	0,07561	0,81294	0,06643
LSM10	-3,91544	-0,30071	0,0768	0,81185	0,06643
FOXO4	-3,71954	-0,30202	0,0812	0,81112	0,06643
APLP2	-3,75168	-0,30252	0,08063	0,81084	0,06643
ZNF674-AS1	-3,81004	-0,3028	0,07947	0,81068	0,06643
DGKD	-3,84888	-0,3054	0,07935	0,80922	0,06643
MOAP1	-3,72015	-0,30635	0,08235	0,80869	0,06643
IKZF3	-3,71608	-0,30876	0,08309	0,80733	0,06643
FSD1L	-3,96023	-0,30909	0,07805	0,80715	0,06643
FAM65B	-3,85634	-0,31367	0,08134	0,80459	0,06643
CHMP1B	-3,89343	-0,31658	0,08131	0,80297	0,06643
TTC9	-3,77256	-0,31792	0,08427	0,80223	0,06643
THAP1	-3,98635	-0,31963	0,08018	0,80128	0,06643
UBASH3B	-3,71473	-0,32384	0,08718	0,79894	0,06643
LOC100996583	-3,74413	-0,32519	0,08685	0,7982	0,06643
PPP1R3E	-3,93285	-0,32521	0,08269	0,79818	0,06643
GTF2H2B	-3,93718	-0,3254	0,08265	0,79808	0,06643
TSPYL4	-3,81844	-0,32655	0,08552	0,79744	0,06643
SFXN3	-3,81118	-0,32904	0,08634	0,79606	0,06643
FRAT1	-3,76051	-0,33492	0,08906	0,79283	0,06643
FLT3LG	-3,83205	-0,33618	0,08773	0,79213	0,06643
DLGAP1-AS1	-3,83838	-0,33652	0,08767	0,79195	0,06643
NDUFB2-AS1	-3,87355	-0,33786	0,08722	0,79122	0,06643
DDHD2	-3,71148	-0,33806	0,09109	0,7911	0,06643
AGPAT5	-3,88657	-0,34048	0,0876	0,78978	0,06643
ANXA2R	-3,93743	-0,34137	0,0867	0,78929	0,06643
ZNF582-AS1	-3,95373	-0,34188	0,08647	0,78901	0,06643
CIRBP	-3,75423	-0,34257	0,09125	0,78863	0,06643
LGALS4	-4,01319	-0,34439	0,08581	0,78764	0,06643
PELI3	-4,01598	-0,34785	0,08662	0,78575	0,06643
CDKN1B	-4,01444	-0,35275	0,08787	0,78309	0,06643
KIAA1737	-4,0045	-0,35655	0,08904	0,78103	0,06643
TMEM71	-3,75946	-0,35798	0,09522	0,78026	0,06643
KLF9	-3,81603	-0,35806	0,09383	0,78022	0,06643
KLHDC9	-3,99146	-0,36426	0,09126	0,77687	0,06643
ZNF853	-3,71865	-0,36785	0,09892	0,77494	0,06643
SPSB2	-3,92862	-0,36945	0,09404	0,77408	0,06643
DPEP2	-4,00179	-0,37014	0,09249	0,77371	0,06643
MID1IP1	-3,79996	-0,37108	0,09765	0,77321	0,06643
NR1D2	-3,79052	-0,37358	0,09856	0,77186	0,06643
FLJ32255	-3,87593	-0,37854	0,09766	0,76922	0,06643
FBXL3	-3,73553	-0,37897	0,10145	0,76898	0,06643
FCN1	-3,71874	-0,39234	0,1055	0,76189	0,06643
NRBP2	-3,68163	-0,40428	0,10981	0,75561	0,06643
LOC285147	-3,82404	-0,41067	0,10739	0,75228	0,06643
LINC00338	-3,851	-0,41121	0,10678	0,75199	0,06643
GABRB2	-3,82157	-0,417	0,10912	0,74898	0,06643
GABPB1-AS1	-3,80822	-0,41764	0,10967	0,74865	0,06643
BTG2	-3,73814	-0,42215	0,11293	0,74631	0,06643
GPRASP1	-3,71474	-0,42273	0,1138	0,74601	0,06643
WASF1	-3,91265	-0,43869	0,11212	0,7378	0,06643
SLC25A20	-3,67916	-0,43981	0,11954	0,73723	0,06643
HSBP1L1	-3,97272	-0,44936	0,11311	0,73237	0,06643
INTS6-AS1	-3,67898	-0,45559	0,12384	0,72921	0,06643
ETS1	-3,90733	-0,47164	0,12071	0,72115	0,06643
MAD1L1	-3,74812	-0,47167	0,12584	0,72113	0,06643
MGC39372	-3,96544	-0,47511	0,11981	0,71941	0,06643
KLF2	-3,96453	-0,49726	0,12543	0,70845	0,06643
ZNF92	-3,87566	-0,50743	0,13093	0,70347	0,06643
AMIGO1	-3,97425	-0,50934	0,12816	0,70254	0,06643
HRK	-3,91915	-0,53837	0,13737	0,68855	0,06643
LINC00355	-3,96447	-0,54502	0,13748	0,68538	0,06643
MINOS1P1	-3,91877	-0,59825	0,15266	0,66056	0,06643
GLUL	-3,69595	-0,62772	0,16984	0,6472	0,06643
LOC100507018	-3,74404	-0,67861	0,18125	0,62477	0,06643
TUBB2A	-3,89449	-0,71034	0,1824	0,61118	0,06643
LOC100506418	-3,69804	-1,14341	0,30919	0,45269	0,06643
DNAJB1	3,54155	0,85571	0,24162	1,80965	0,18639
MRC1	3,54659	0,78391	0,22103	1,7218	0,18639
NPM3	3,49059	0,71899	0,20598	1,64603	0,18639
KLF6	3,34447	0,69918	0,20906	1,62359	0,18639
BCL2A1	3,3341	0,6027	0,18077	1,51855	0,18639
CXCL9	3,45971	0,59527	0,17206	1,51075	0,18639
CTNNAL1	3,35399	0,57803	0,17234	1,49281	0,18639
HIST1H3H	3,33143	0,57409	0,17232	1,48874	0,18639
NAP1L5	3,3657	0,54066	0,16064	1,45464	0,18639
VCAM1	3,57497	0,53215	0,14885	1,44608	0,18639
TIPIN	3,39702	0,52081	0,15331	1,43476	0,18639
SNORA21	3,31112	0,50892	0,1537	1,42298	0,18639
C12ORF77	3,52389	0,50309	0,14277	1,41725	0,18639
PKD2	3,4945	0,50194	0,14364	1,41612	0,18639
CD38	3,39959	0,4931	0,14505	1,40747	0,18639
C19ORF48	3,34326	0,4848	0,14501	1,39939	0,18639
LOC285628	3,37043	0,47034	0,13955	1,38544	0,18639
LOC100996496	3,44398	0,46707	0,13562	1,3823	0,18639
CDC7	3,48089	0,46125	0,13251	1,37674	0,18639
MYO1E	3,30833	0,46044	0,13918	1,37596	0,18639
HIST1H4B	3,49497	0,45077	0,12898	1,36677	0,18639
TMCO5B	3,39114	0,4452	0,13128	1,3615	0,18639
PLK4	3,32024	0,44145	0,13296	1,35797	0,18639
ZCCHC11	3,41633	0,43974	0,12872	1,35636	0,18639
TMEM99	3,46934	0,43886	0,1265	1,35554	0,18639
SNRPD1	3,3272	0,43379	0,13038	1,35078	0,18639
TMA16	3,52667	0,42942	0,12176	1,34669	0,18639
NCEH1	3,37506	0,42939	0,12723	1,34667	0,18639
SLC20A1	3,42421	0,41941	0,12248	1,33738	0,18639
ITGAL	3,48809	0,41931	0,12021	1,33729	0,18639
NOP16	3,56923	0,41862	0,11729	1,33665	0,18639
RFC3	3,34554	0,41062	0,12274	1,32926	0,18639
THG1L	3,54055	0,4105	0,11594	1,32914	0,18639
MPP6	3,50608	0,40976	0,11687	1,32847	0,18639
CKAP2L	3,29565	0,40939	0,12422	1,32812	0,18639
DHRS9	3,30174	0,4023	0,12184	1,32161	0,18639
GBP2	3,54128	0,40058	0,11312	1,32004	0,18639
MRPL17	3,32024	0,40035	0,12058	1,31983	0,18639
RPE	3,47218	0,39845	0,11476	1,31809	0,18639
TOMM5	3,4722	0,39703	0,11435	1,3168	0,18639
ORC1	3,56358	0,3931	0,11031	1,31321	0,18639
MIR155HG	3,28133	0,38503	0,11734	1,30588	0,18639
PALLD	3,43076	0,38414	0,11197	1,30508	0,18639
GALNT6	3,29167	0,38256	0,11622	1,30365	0,18639
CENPQ	3,49161	0,37245	0,10667	1,29455	0,18639
C12ORF5	3,41094	0,3612	0,1059	1,2845	0,18639
LSM6	3,48994	0,35934	0,10297	1,28284	0,18639
C9ORF40	3,56079	0,35849	0,10068	1,28209	0,18639
PTRH2	3,33872	0,35685	0,10688	1,28062	0,18639
POMP	3,49742	0,35572	0,10171	1,27962	0,18639
PSMB5	3,5625	0,35352	0,09923	1,27767	0,18639
CD200	3,34711	0,35043	0,1047	1,27494	0,18639
MRPL13	3,48259	0,34498	0,09906	1,27014	0,18639
FAM18B1	3,40115	0,34411	0,10118	1,26937	0,18639
KDELC2	3,45694	0,34307	0,09924	1,26845	0,18639
TMEM106C	3,31716	0,34237	0,10321	1,26784	0,18639
PRR4	3,42689	0,34229	0,09988	1,26777	0,18639
ATP13A3	3,4326	0,3421	0,09966	1,2676	0,18639
MRPL3	3,30273	0,34205	0,10356	1,26755	0,18639
AK1	3,42431	0,34081	0,09953	1,26647	0,18639
PPP1R15B	3,39454	0,33832	0,09967	1,26428	0,18639
TMEM48	3,321	0,3331	0,1003	1,25972	0,18639
GSTZ1	3,31881	0,33084	0,09969	1,25775	0,18639
WIPI1	3,42585	0,32953	0,09619	1,2566	0,18639
PRDX3	3,39412	0,32478	0,09569	1,25247	0,18639
WDYHV1	3,5522	0,32334	0,09103	1,25123	0,18639
RAD54B	3,39273	0,31956	0,09419	1,24795	0,18639
GFPT1	3,54902	0,31637	0,08914	1,2452	0,18639
C1ORF85	3,28947	0,31152	0,0947	1,24101	0,18639
TAF1A	3,32641	0,31104	0,09351	1,2406	0,18639
PLBD1	3,54471	0,31055	0,08761	1,24018	0,18639
PDP2	3,35128	0,30572	0,09122	1,23603	0,18639
STIP1	3,37053	0,30098	0,0893	1,23198	0,18639
CANX	3,28374	0,30029	0,09145	1,23139	0,18639
GOT1	3,32765	0,29986	0,09011	1,23103	0,18639
ATP6V1G2	3,49637	0,29831	0,08532	1,22971	0,18639
CNIH	3,37112	0,29752	0,08826	1,22903	0,18639
SLC35A2	3,49552	0,29365	0,08401	1,22574	0,18639
DNAJA1	3,55253	0,29186	0,08216	1,22422	0,18639
UQCRQ	3,28657	0,29152	0,0887	1,22393	0,18639
GPX1	3,50384	0,28922	0,08254	1,22198	0,18639
HLTF	3,29401	0,28807	0,08745	1,22101	0,18639
SAPCD2	3,33509	0,28587	0,08571	1,21914	0,18639
TMEM33	3,56258	0,28529	0,08008	1,21866	0,18639
SLC35F2	3,33459	0,28456	0,08534	1,21804	0,18639
MRPL12	3,29936	0,27805	0,08427	1,21255	0,18639
DIAPH3	3,34339	0,27677	0,08278	1,21148	0,18639
TSC22D4	3,29733	0,27552	0,08356	1,21043	0,18639
TIMM10	3,41179	0,27512	0,08064	1,2101	0,18639
ARL13B	3,51954	0,27449	0,07799	1,20956	0,18639
ZNF589	3,35783	0,2729	0,08127	1,20823	0,18639
HSD17B7P2	3,28118	0,26955	0,08215	1,20543	0,18639
BSG	3,44083	0,26754	0,07775	1,20375	0,18639
CD3EAP	3,37171	0,26748	0,07933	1,20371	0,18639
NFAT5	3,52983	0,26636	0,07546	1,20277	0,18639
HOOK3	3,38307	0,26313	0,07778	1,20008	0,18639
CAPG	3,51604	0,26234	0,07461	1,19943	0,18639
C12ORF60	3,48634	0,25523	0,07321	1,19353	0,18639
RIOK1	3,37637	0,25489	0,07549	1,19324	0,18639
CCDC28A	3,31898	0,25452	0,07669	1,19294	0,18639
TARS	3,46163	0,2523	0,07288	1,1911	0,18639
RARS	3,44252	0,25153	0,07307	1,19047	0,18639
SMC4	3,53994	0,24972	0,07054	1,18898	0,18639
CCDC125	3,41866	0,24862	0,07272	1,18807	0,18639
FLJ33630	3,32665	0,24772	0,07447	1,18733	0,18639
DOCK7	3,40173	0,24462	0,07191	1,18478	0,18639
NAA25	3,50077	0,24433	0,06979	1,18454	0,18639
PTGR1	3,44926	0,24146	0,07	1,18219	0,18639
STRN3	3,49586	0,24082	0,06889	1,18166	0,18639
BANF1	3,35975	0,23913	0,07117	1,18028	0,18639
IGSF3	3,48043	0,23815	0,06843	1,17948	0,18639
PSME4	3,56932	0,23739	0,06651	1,17886	0,18639
TXLNG2P	3,38912	0,23628	0,06972	1,17795	0,18639
CDC73	3,36093	0,2358	0,07016	1,17756	0,18639
AMPD3	3,34794	0,23555	0,07036	1,17735	0,18639
RCN2	3,37981	0,2337	0,06915	1,17585	0,18639
ACSL4	3,29298	0,2316	0,07033	1,17414	0,18639
LINC00467	3,27907	0,23084	0,0704	1,17352	0,18639
TMX3	3,30773	0,22952	0,06939	1,17244	0,18639
TRABD	3,43751	0,22941	0,06674	1,17235	0,18639
MACF1	3,41829	0,22876	0,06692	1,17183	0,18639
LOC100506457	3,33537	0,22825	0,06843	1,17142	0,18639
TMEM5	3,57403	0,22399	0,06267	1,16796	0,18639
ADO	3,55496	0,22326	0,0628	1,16736	0,18639
SNRPD3	3,43438	0,22271	0,06485	1,16693	0,18639
HENMT1	3,43923	0,22217	0,0646	1,16649	0,18639
SELT	3,28531	0,218	0,06635	1,16312	0,18639
GPX4	3,37222	0,2173	0,06444	1,16256	0,18639
PLAGL1	3,54361	0,21638	0,06106	1,16181	0,18639
ATF7IP2	3,36718	0,2161	0,06418	1,16159	0,18639
ZMPSTE24	3,42497	0,21493	0,06275	1,16065	0,18639
XPOT	3,39682	0,2136	0,06288	1,15958	0,18639
DDX55	3,29553	0,21304	0,06464	1,15913	0,18639
NUP107	3,36721	0,21137	0,06277	1,15779	0,18639
IDE	3,54622	0,2097	0,05913	1,15645	0,18639
C16ORF72	3,53683	0,20562	0,05814	1,15318	0,18639
MTFR1	3,50268	0,20249	0,05781	1,15068	0,18639
MOSPD2	3,39616	0,20248	0,05962	1,15067	0,18639
SRPR	3,43435	0,2015	0,05867	1,14989	0,18639
EIF5B	3,4403	0,20141	0,05855	1,14982	0,18639
PRDM10	3,30596	0,2014	0,06092	1,14981	0,18639
TNFSF14	3,31137	0,20061	0,06058	1,14919	0,18639
YIF1B	3,28688	0,2004	0,06097	1,14902	0,18639
sep-11	3,55218	0,19986	0,05627	1,14859	0,18639
EWSR1	3,38335	0,19976	0,05904	1,14851	0,18639
PUS10	3,41057	0,19743	0,05789	1,14666	0,18639
COMMD1	3,38084	0,19714	0,05831	1,14643	0,18639
PIK3CD	3,38377	0,19699	0,05822	1,14631	0,18639
SAR1B	3,48165	0,19308	0,05546	1,1432	0,18639
NUP210	3,46433	0,19256	0,05558	1,14279	0,18639
GGA1	3,48652	0,19197	0,05506	1,14232	0,18639
URB1	3,54997	0,19153	0,05395	1,14197	0,18639
MTIF2	3,37133	0,1907	0,05657	1,14132	0,18639
MFSD11	3,45099	0,1892	0,05483	1,14013	0,18639
FPGS	3,37547	0,18762	0,05558	1,13888	0,18639
BCAS4	3,51958	0,18627	0,05292	1,13781	0,18639
OPA1	3,38201	0,18465	0,0546	1,13654	0,18639
GALNT2	3,31222	0,18444	0,05568	1,13637	0,18639
TSEN54	3,44941	0,18292	0,05303	1,13518	0,18639
RAB28	3,49856	0,18183	0,05197	1,13433	0,18639
GLS	3,56733	0,17943	0,0503	1,13243	0,18639
CAAP1	3,28718	0,17694	0,05383	1,13048	0,18639
ERI2	3,29762	0,17636	0,05348	1,13003	0,18639
PRDX2	3,52517	0,17313	0,04911	1,1275	0,18639
PRPF18	3,35206	0,17056	0,05088	1,1255	0,18639
RASSF5	3,48498	0,17029	0,04886	1,12528	0,18639
APOE	3,52967	0,17014	0,0482	1,12517	0,18639
PDE12	3,51505	0,16931	0,04817	1,12452	0,18639
RAP1GDS1	3,33197	0,16818	0,05047	1,12364	0,18639
FLCN	3,3099	0,16622	0,05022	1,12211	0,18639
ZBTB17	3,41782	0,16616	0,04862	1,12207	0,18639
ATP13A1	3,5269	0,16398	0,04649	1,12037	0,18639
CDYL	3,517	0,16271	0,04626	1,11939	0,18639
TXNRD1	3,51212	0,16188	0,04609	1,11874	0,18639
IFI16	3,47529	0,15531	0,04469	1,11366	0,18639
CALU	3,43667	0,15497	0,04509	1,1134	0,18639
PPP3CB	3,29056	0,15241	0,04632	1,11142	0,18639
SFPQ	3,41001	0,14524	0,04259	1,10592	0,18639
PAAF1	3,48992	0,14292	0,04095	1,10414	0,18639
CROT	3,46222	0,13121	0,0379	1,09521	0,18639
EIF3B	3,41023	0,12756	0,03741	1,09245	0,18639
HM13	3,44929	0,10632	0,03082	1,07648	0,18639
DHRS7	-3,40621	-0,10538	0,03094	0,92956	0,18639
CCKBR	-3,51445	-0,12476	0,0355	0,91716	0,18639
LOC642852	-3,4794	-0,13157	0,03781	0,91284	0,18639
SNX6	-3,64448	-0,13258	0,03638	0,9122	0,18639
TMOD2	-3,6226	-0,13281	0,03666	0,91205	0,18639
SDR39U1	-3,34183	-0,1349	0,04037	0,91073	0,18639
ADRB3	-3,41092	-0,13585	0,03983	0,91014	0,18639
N4BP1	-3,47315	-0,13785	0,03969	0,90887	0,18639
RBM22	-3,43231	-0,13809	0,04023	0,90872	0,18639
OR10D1P	-3,47831	-0,13879	0,0399	0,90828	0,18639
MNT	-3,51105	-0,13934	0,03969	0,90794	0,18639
ZFP1	-3,36311	-0,14431	0,04291	0,90481	0,18639
TAX1BP1	-3,35771	-0,14616	0,04353	0,90365	0,18639
LOC100507316	-3,44537	-0,14906	0,04326	0,90184	0,18639
FOXN3	-3,36887	-0,14938	0,04434	0,90164	0,18639
ZNF770	-3,46472	-0,1508	0,04353	0,90075	0,18639
EIF4EBP2	-3,48747	-0,15156	0,04346	0,90028	0,18639
SDAD1	-3,3607	-0,1519	0,0452	0,90006	0,18639
UBE4B	-3,39846	-0,15415	0,04536	0,89866	0,18639
KLHDC2	-3,42117	-0,15494	0,04529	0,89817	0,18639
UBE2D2	-3,58572	-0,15567	0,04341	0,89772	0,18639
CDC42EP4	-3,58466	-0,1569	0,04377	0,89695	0,18639
ITGB1	-3,64206	-0,15699	0,04311	0,89689	0,18639
MIB2	-3,54711	-0,15726	0,04433	0,89673	0,18639
ENTPD6	-3,47907	-0,15791	0,04539	0,89632	0,18639
MCFD2	-3,65379	-0,1592	0,04357	0,89552	0,18639
PAFAH1B1	-3,47878	-0,16064	0,04618	0,89463	0,18639
PIGH	-3,39214	-0,16127	0,04754	0,89423	0,18639
ZNF585B	-3,6004	-0,16232	0,04508	0,89359	0,18639
FOXK2	-3,50914	-0,16261	0,04634	0,89341	0,18639
LOC441204	-3,55295	-0,16279	0,04582	0,89329	0,18639
RCAN3	-3,35634	-0,16304	0,04858	0,89314	0,18639
NCOA1	-3,42174	-0,16463	0,04811	0,89216	0,18639
DHRS12	-3,57423	-0,1648	0,04611	0,89206	0,18639
CASC3	-3,4629	-0,16548	0,04779	0,89163	0,18639
CSH2	-3,35066	-0,16593	0,04952	0,89135	0,18639
ILK	-3,34477	-0,16741	0,05005	0,89044	0,18639
TPD52L2	-3,46295	-0,16766	0,04841	0,89029	0,18639
OSBPL11	-3,396	-0,16951	0,04991	0,88915	0,18639
VPS28	-3,45556	-0,17089	0,04945	0,88829	0,18639
DMAP1	-3,45965	-0,17093	0,04941	0,88827	0,18639
GABARAP	-3,45703	-0,1717	0,04967	0,88779	0,18639
MAN2A1	-3,59001	-0,17191	0,04788	0,88767	0,18639
BMP6	-3,56127	-0,17205	0,04831	0,88758	0,18639
CIDEC	-3,47759	-0,17217	0,04951	0,88751	0,18639
ZNF776	-3,39711	-0,17322	0,05099	0,88686	0,18639
FAM45A	-3,58203	-0,17348	0,04843	0,8867	0,18639
TP73-AS1	-3,41725	-0,1737	0,05083	0,88657	0,18639
EZH1	-3,35136	-0,17382	0,05187	0,88649	0,18639
SMARCB1	-3,41926	-0,17383	0,05084	0,88648	0,18639
RAPGEF1	-3,62301	-0,17385	0,04799	0,88647	0,18639
SERPINB1	-3,58362	-0,17393	0,04853	0,88643	0,18639
ATP2C1	-3,40796	-0,17465	0,05125	0,88599	0,18639
FAM162A	-3,51473	-0,17468	0,0497	0,88596	0,18639
WIPF2	-3,429	-0,17633	0,05142	0,88495	0,18639
WDR37	-3,41225	-0,17692	0,05185	0,88459	0,18639
INO80	-3,40388	-0,17697	0,05199	0,88456	0,18639
OSBPL8	-3,60585	-0,17721	0,04915	0,88441	0,18639
MEI1	-3,47746	-0,17757	0,05106	0,88419	0,18639
ZSWIM1	-3,48448	-0,17879	0,05131	0,88344	0,18639
SLC39A13	-3,37253	-0,17911	0,05311	0,88325	0,18639
SLC37A1	-3,59837	-0,17938	0,04985	0,88308	0,18639
CHTF8	-3,51414	-0,17947	0,05107	0,88303	0,18639
ZNF148	-3,51377	-0,17976	0,05116	0,88285	0,18639
SMARCD1	-3,63974	-0,18131	0,04982	0,8819	0,18639
FAM204A	-3,40848	-0,1814	0,05322	0,88185	0,18639
CLOCK	-3,61394	-0,18185	0,05032	0,88157	0,18639
VAPA	-3,38299	-0,18276	0,05402	0,88102	0,18639
IZUMO4	-3,43883	-0,18569	0,054	0,87923	0,18639
PKNOX1	-3,59584	-0,18728	0,05208	0,87826	0,18639
TMEM219	-3,47826	-0,18804	0,05406	0,8778	0,18639
DEDD	-3,60535	-0,18866	0,05233	0,87742	0,18639
CACNA2D4	-3,49269	-0,18947	0,05425	0,87693	0,18639
DEM1	-3,34786	-0,18985	0,05671	0,8767	0,18639
TINF2	-3,45018	-0,18989	0,05504	0,87668	0,18639
PNPLA2	-3,45677	-0,19237	0,05565	0,87517	0,18639
ZNF271	-3,67301	-0,19343	0,05266	0,87452	0,18639
TTC39C	-3,40204	-0,19414	0,05707	0,87409	0,18639
C9ORF89	-3,48773	-0,19416	0,05567	0,87408	0,18639
TBC1D25	-3,53533	-0,19438	0,05498	0,87395	0,18639
SH3GLB2	-3,52762	-0,19458	0,05516	0,87383	0,18639
KCNN3	-3,3397	-0,19588	0,05865	0,87304	0,18639
C19ORF66	-3,53679	-0,19658	0,05558	0,87262	0,18639
RPS28	-3,53571	-0,19722	0,05578	0,87223	0,18639
YWHAB	-3,35099	-0,19794	0,05907	0,87179	0,18639
PPCS	-3,36844	-0,19974	0,0593	0,87071	0,18639
ZBTB7A	-3,40639	-0,19979	0,05865	0,87068	0,18639
VPS18	-3,37892	-0,19987	0,05915	0,87063	0,18639
EFNA3	-3,45442	-0,20011	0,05793	0,87048	0,18639
BRI3	-3,45544	-0,20094	0,05815	0,86998	0,18639
ZNF354A	-3,60681	-0,20129	0,05581	0,86978	0,18639
DOCK9-AS2	-3,49747	-0,20144	0,05759	0,86968	0,18639
C5	-3,40275	-0,20211	0,0594	0,86928	0,18639
ELF2	-3,63596	-0,20352	0,05597	0,86843	0,18639
RIN3	-3,54291	-0,20367	0,05749	0,86834	0,18639
UBE2R2	-3,61987	-0,20379	0,0563	0,86827	0,18639
SETD2	-3,62833	-0,20485	0,05646	0,86763	0,18639
LAPTM5	-3,65519	-0,20497	0,05608	0,86756	0,18639
PNPLA7	-3,42392	-0,20691	0,06043	0,86639	0,18639
COIL	-3,44255	-0,20751	0,06028	0,86603	0,18639
MARVELD3	-3,45543	-0,20853	0,06035	0,86542	0,18639
SIK2	-3,42508	-0,2088	0,06096	0,86526	0,18639
LRPAP1	-3,6722	-0,20888	0,05688	0,86521	0,18639
EML5	-3,38025	-0,20895	0,06182	0,86517	0,18639
C11ORF68	-3,56346	-0,20935	0,05875	0,86493	0,18639
GPR157	-3,46094	-0,20946	0,06052	0,86486	0,18639
CSNK1E	-3,46768	-0,20956	0,06043	0,8648	0,18639
RNF220	-3,52706	-0,20982	0,05949	0,86464	0,18639
DRAM1	-3,40376	-0,21115	0,06204	0,86385	0,18639
MEAF6	-3,61413	-0,21157	0,05854	0,8636	0,18639
LRRC8A	-3,64677	-0,21221	0,05819	0,86321	0,18639
GATS	-3,3819	-0,21289	0,06295	0,86281	0,18639
BAHD1	-3,58116	-0,21469	0,05995	0,86173	0,18639
C1ORF145	-3,57363	-0,21474	0,06009	0,8617	0,18639
ACVR2A	-3,4408	-0,21624	0,06284	0,86081	0,18639
MAPK3	-3,51478	-0,21961	0,06248	0,8588	0,18639
LOC100506713	-3,44521	-0,22103	0,06415	0,85796	0,18639
ZFP37	-3,42162	-0,22132	0,06468	0,85778	0,18639
LINC00672	-3,37667	-0,22271	0,06596	0,85695	0,18639
STX5	-3,50425	-0,22365	0,06382	0,8564	0,18639
C22ORF32	-3,65454	-0,22456	0,06145	0,85586	0,18639
HPS6	-3,44092	-0,22693	0,06595	0,85445	0,18639
VPS51	-3,58367	-0,22746	0,06347	0,85414	0,18639
ZNF408	-3,53166	-0,22785	0,06452	0,85391	0,18639
CALM1	-3,54036	-0,22835	0,0645	0,85361	0,18639
RAB5B	-3,60023	-0,22939	0,06372	0,853	0,18639
GTF2H5	-3,50651	-0,22956	0,06547	0,85289	0,18639
PRDM4	-3,54894	-0,23028	0,06489	0,85247	0,18639
IQGAP1	-3,34545	-0,23034	0,06885	0,85244	0,18639
THBS3	-3,42647	-0,23053	0,06728	0,85232	0,18639
VCPIP1	-3,64687	-0,23104	0,06335	0,85202	0,18639
C9ORF78	-3,56659	-0,2316	0,06494	0,85169	0,18639
C16ORF53	-3,46961	-0,23199	0,06686	0,85146	0,18639
FAM85A	-3,3676	-0,23216	0,06894	0,85136	0,18639
NOD1	-3,36043	-0,2329	0,06931	0,85093	0,18639
TTYH2	-3,6628	-0,23444	0,06401	0,85001	0,18639
PHC1	-3,52427	-0,2346	0,06657	0,84992	0,18639
HGSNAT	-3,43956	-0,23772	0,06911	0,84809	0,18639
ACAA2	-3,33971	-0,23807	0,07128	0,84788	0,18639
PDZK1P1	-3,44448	-0,24005	0,06969	0,84672	0,18639
SH2D3A	-3,53821	-0,24101	0,06812	0,84615	0,18639
ADAP1	-3,4119	-0,24117	0,07068	0,84606	0,18639
CLINT1	-3,38107	-0,24167	0,07148	0,84576	0,18639
ZNF295	-3,46203	-0,24325	0,07026	0,84484	0,18639
ZBTB3	-3,51376	-0,24387	0,06941	0,84447	0,18639
DHX40	-3,51739	-0,24434	0,06947	0,8442	0,18639
FBXL15	-3,54812	-0,24469	0,06896	0,84399	0,18639
RNF10	-3,39705	-0,24516	0,07217	0,84372	0,18639
CHRNE	-3,46362	-0,24645	0,07115	0,84297	0,18639
MAPKAPK5-AS1	-3,43307	-0,24664	0,07184	0,84286	0,18639
ZNF546	-3,38858	-0,24685	0,07285	0,84274	0,18639
CIR1	-3,47535	-0,24684	0,07103	0,84274	0,18639
DHRSX	-3,43998	-0,24921	0,07244	0,84136	0,18639
TEAD2	-3,37601	-0,25385	0,07519	0,83866	0,18639
TREX1	-3,66988	-0,25533	0,06958	0,83779	0,18639
ZNF642	-3,38843	-0,25581	0,0755	0,83752	0,18639
BCL7C	-3,59547	-0,25627	0,07128	0,83725	0,18639
PGM2L1	-3,60737	-0,25826	0,07159	0,83609	0,18639
LOC100131510	-3,52987	-0,25941	0,07349	0,83543	0,18639
MTA1	-3,60432	-0,25952	0,072	0,83537	0,18639
PYROXD1	-3,63175	-0,25996	0,07158	0,83511	0,18639
NTNG2	-3,3566	-0,26289	0,07832	0,83341	0,18639
FIG4	-3,34121	-0,26451	0,07917	0,83248	0,18639
KDM1B	-3,45961	-0,26477	0,07653	0,83233	0,18639
ZNF768	-3,57655	-0,26535	0,07419	0,832	0,18639
RWDD3	-3,55739	-0,26549	0,07463	0,83192	0,18639
DUSP12	-3,34668	-0,26702	0,07979	0,83103	0,18639
MVP	-3,43064	-0,26766	0,07802	0,83067	0,18639
CPT1A	-3,56699	-0,26863	0,07531	0,83011	0,18639
LSM3	-3,62268	-0,26937	0,07436	0,82968	0,18639
SUN1	-3,36796	-0,27003	0,08018	0,8293	0,18639
NKX6-3	-3,4026	-0,27091	0,07962	0,82879	0,18639
DBNDD1	-3,44897	-0,27245	0,079	0,82791	0,18639
TIGD3	-3,66946	-0,27287	0,07436	0,82767	0,18639
SPAST	-3,41986	-0,27384	0,08007	0,82711	0,18639
BCAS3	-3,4927	-0,27513	0,07877	0,82638	0,18639
UBE2J1	-3,47205	-0,27567	0,0794	0,82607	0,18639
ROR1	-3,43254	-0,27591	0,08038	0,82593	0,18639
RPS6KB2	-3,67291	-0,27649	0,07528	0,8256	0,18639
LDOC1L	-3,64508	-0,27701	0,07599	0,8253	0,18639
AP3S1	-3,41222	-0,27826	0,08155	0,82459	0,18639
ZNF606	-3,35429	-0,28055	0,08364	0,82328	0,18639
R3HCC1	-3,45641	-0,2808	0,08124	0,82313	0,18639
KCTD6	-3,6157	-0,28255	0,07815	0,82214	0,18639
LOC100128071	-3,33939	-0,28321	0,08481	0,82176	0,18639
SHKBP1	-3,36226	-0,28567	0,08496	0,82036	0,18639
ECI1	-3,61088	-0,28628	0,07928	0,82001	0,18639
SLC46A3	-3,57939	-0,28904	0,08075	0,81845	0,18639
EID3	-3,47775	-0,29046	0,08352	0,81764	0,18639
MAP7D2	-3,50704	-0,29151	0,08312	0,81704	0,18639
SUPT4H1	-3,40281	-0,29223	0,08588	0,81664	0,18639
DDX58	-3,61766	-0,2928	0,08093	0,81632	0,18639
HHEX	-3,3546	-0,29311	0,08738	0,81614	0,18639
LAMB2P1	-3,60277	-0,29359	0,08149	0,81587	0,18639
SMAD5	-3,63861	-0,29494	0,08106	0,81511	0,18639
DTX4	-3,51329	-0,29766	0,08473	0,81357	0,18639
ZNF22	-3,36629	-0,2996	0,089	0,81248	0,18639
SCAND1	-3,65912	-0,29989	0,08196	0,81232	0,18639
SPIN4	-3,42993	-0,30087	0,08772	0,81176	0,18639
DPH3P1	-3,5426	-0,30103	0,08497	0,81167	0,18639
C1ORF52	-3,51592	-0,30344	0,08631	0,81032	0,18639
PITPNM2	-3,59209	-0,30507	0,08493	0,8094	0,18639
EID2	-3,36181	-0,30979	0,09215	0,80676	0,18639
C15ORF37	-3,37436	-0,31066	0,09207	0,80627	0,18639
MIPEP	-3,57825	-0,3107	0,08683	0,80625	0,18639
OMG	-3,56286	-0,31315	0,08789	0,80488	0,18639
ATP6V1E2	-3,46629	-0,32073	0,09253	0,80066	0,18639
MEGF6	-3,59417	-0,32246	0,08972	0,79971	0,18639
LRRC25	-3,43182	-0,32458	0,09458	0,79853	0,18639
ANK1	-3,53046	-0,32473	0,09198	0,79845	0,18639
LOC440944	-3,5143	-0,32641	0,09288	0,79752	0,18639
ZNF382	-3,48522	-0,32771	0,09403	0,7968	0,18639
LOC151657	-3,44637	-0,33075	0,09597	0,79512	0,18639
TRIM52	-3,61589	-0,33159	0,0917	0,79466	0,18639
PKI55	-3,66832	-0,33248	0,09063	0,79417	0,18639
CCDC24	-3,3635	-0,3411	0,10141	0,78944	0,18639
PLEKHA8P1	-3,57033	-0,34328	0,09615	0,78825	0,18639
RHOXF1	-3,34863	-0,34666	0,10352	0,7864	0,18639
PCF11	-3,5765	-0,34846	0,09743	0,78542	0,18639
STK16	-3,38275	-0,35151	0,10391	0,78376	0,18639
PCIF1	-3,44041	-0,35563	0,10337	0,78153	0,18639
LOC100130557	-3,48391	-0,35671	0,10239	0,78094	0,18639
RNPEPL1	-3,42041	-0,35807	0,10469	0,78021	0,18639
EPB41	-3,59643	-0,36149	0,10051	0,77836	0,18639
CHST6	-3,63584	-0,36494	0,10037	0,7765	0,18639
ZFP36L2	-3,52656	-0,36667	0,10398	0,77557	0,18639
FES	-3,52719	-0,36669	0,10396	0,77556	0,18639
ZNF441	-3,61747	-0,37173	0,10276	0,77286	0,18639
USP6NL	-3,48759	-0,37396	0,10723	0,77166	0,18639
RAP1GAP2	-3,4365	-0,37528	0,10921	0,77095	0,18639
HCG11	-3,41028	-0,38666	0,11338	0,7649	0,18639
C15ORF61	-3,55675	-0,39027	0,10973	0,76299	0,18639
YWHAH	-3,39841	-0,39105	0,11507	0,76258	0,18639
KIAA0907	-3,63562	-0,39137	0,10765	0,76241	0,18639
LOC157562	-3,52163	-0,39629	0,11253	0,75981	0,18639
RRAS	-3,49444	-0,40291	0,1153	0,75633	0,18639
TRAK2	-3,52855	-0,40745	0,11547	0,75395	0,18639
BTG1	-3,50261	-0,41145	0,11747	0,75187	0,18639
LHFPL2	-3,36327	-0,4431	0,13175	0,73555	0,18639
LOC283663	-3,38727	-0,47521	0,14029	0,71936	0,18639
LOC100132741	-3,48307	-0,60236	0,17294	0,65868	0,18639
C10ORF10	-3,37686	-0,62185	0,18415	0,64984	0,18639
HBD	-3,36876	-0,66762	0,19818	0,62955	0,18639
LYZ	-3,61141	-1,08648	0,30085	0,47091	0,18639
KLF4	3,08023	1,60923	0,52244	3,05089	0,39767
GPR183	3,08058	0,84726	0,27503	1,79908	0,39767
CCL5	3,00042	0,67489	0,22493	1,59647	0,39767
FAM83D	3,02231	0,65107	0,21542	1,57034	0,39767
DUSP10	3,1914	0,63797	0,1999	1,55614	0,39767
SGK1	3,05131	0,6269	0,20545	1,54424	0,39767
TMEM97	2,99861	0,58476	0,19501	1,49979	0,39767
CD3D	3,05451	0,57556	0,18843	1,49025	0,39767
LOC100131043	3,01768	0,55557	0,18411	1,46975	0,39767
QPCT	2,99966	0,5374	0,17915	1,45135	0,39767
PLK1	2,99968	0,53234	0,17747	1,44628	0,39767
DTX1	3,26545	0,5247	0,16068	1,43864	0,39767
HIST1H2AM	3,02116	0,48727	0,16128	1,40179	0,39767
BET1	3,14913	0,48665	0,15454	1,40119	0,39767
NBPF10	3,09043	0,48535	0,15705	1,39993	0,39767
LYAR	3,12827	0,47125	0,15064	1,38631	0,39767
TNFRSF17	3,20835	0,47088	0,14677	1,38596	0,39767
IFITM1	3,20393	0,46856	0,14625	1,38373	0,39767
RAD54L	3,2192	0,42537	0,13214	1,34292	0,39767
CXCR5	3,13206	0,42211	0,13477	1,33989	0,39767
RASGEF1B	3,16508	0,42171	0,13324	1,33951	0,39767
MYO5C	3,05315	0,42099	0,13789	1,33885	0,39767
C1QB	3,20951	0,409	0,12743	1,32776	0,39767
TUBB4B	3,23917	0,40142	0,12393	1,32081	0,39767
UNG	3,10207	0,4014	0,1294	1,32079	0,39767
LAG3	3,01906	0,39308	0,1302	1,3132	0,39767
TXLNB	3,01172	0,38593	0,12814	1,3067	0,39767
SAMSN1	3,2181	0,38451	0,11948	1,30541	0,39767
SNRPF	3,16841	0,37477	0,11828	1,29663	0,39767
ALYREF	3,15753	0,36758	0,11641	1,29019	0,39767
TNFSF9	3,21017	0,35897	0,11182	1,28251	0,39767
KIF21A	3,19894	0,35831	0,11201	1,28192	0,39767
HSPA13	3,24547	0,35713	0,11004	1,28087	0,39767
PHF19	3,071	0,35584	0,11587	1,27973	0,39767
SULF2	3,1852	0,35504	0,11146	1,27902	0,39767
FDXR	3,00849	0,35444	0,11781	1,27849	0,39767
LOC729852	3,01374	0,35017	0,11619	1,27471	0,39767
ZWILCH	3,02159	0,34895	0,11548	1,27363	0,39767
ARSG	3,00651	0,34673	0,11533	1,27167	0,39767
C6ORF57	3,24549	0,34581	0,10655	1,27087	0,39767
CCDC99	3,15719	0,34215	0,10837	1,26764	0,39767
TRA2A	3,11173	0,33877	0,10887	1,26468	0,39767
MIF	3,05776	0,33791	0,11051	1,26392	0,39767
DPP3	3,17644	0,33688	0,10605	1,26302	0,39767
PVRIG	3,22135	0,33559	0,10418	1,26189	0,39767
GSTP1	3,19559	0,3355	0,10499	1,26182	0,39767
FZD6	3,01285	0,3353	0,11129	1,26164	0,39767
H2BFS	3,19168	0,33332	0,10443	1,25991	0,39767
RECQL4	3,10521	0,3316	0,10679	1,25841	0,39767
ZC2HC1B	3,01876	0,33101	0,10965	1,25789	0,39767
CCDC51	3,12269	0,32856	0,10522	1,25576	0,39767
NOLC1	3,15031	0,32293	0,10251	1,25087	0,39767
PCED1B	3,25001	0,31824	0,09792	1,24681	0,39767
NETO2	3,10242	0,31604	0,10187	1,24491	0,39767
BRE-AS1	2,99574	0,31069	0,10371	1,2403	0,39767
YWHAG	3,19609	0,31024	0,09707	1,23991	0,39767
PFKFB3	3,09437	0,30869	0,09976	1,23858	0,39767
NIPSNAP3B	3,02661	0,30784	0,10171	1,23785	0,39767
CCDC78	3,18399	0,30408	0,0955	1,23463	0,39767
MRPL37	3,11795	0,30135	0,09665	1,2323	0,39767
MLYCD	3,16547	0,30044	0,09491	1,23152	0,39767
IFNG	3,10835	0,29902	0,0962	1,23031	0,39767
EIF4A3	3,04396	0,2977	0,0978	1,22918	0,39767
SGPP1	3,13297	0,29666	0,09469	1,2283	0,39767
E2F7	3,23915	0,29648	0,09153	1,22815	0,39767
SIGLEC10	3,25677	0,29493	0,09056	1,22682	0,39767
PLXNC1	3,19487	0,29446	0,09217	1,22643	0,39767
N6AMT2	3,07125	0,29382	0,09567	1,22588	0,39767
MCM7	3,12505	0,29248	0,09359	1,22474	0,39767
SEH1L	3,23027	0,28859	0,08934	1,22145	0,39767
GIN1	3,21848	0,28766	0,08938	1,22065	0,39767
FAM57A	3,10354	0,28618	0,09221	1,21941	0,39767
HIST1H2AB	3,26823	0,28442	0,08703	1,21792	0,39767
UGP2	3,21082	0,28427	0,08853	1,21779	0,39767
C1ORF131	3,07636	0,28359	0,09218	1,21722	0,39767
BNIP1	3,23856	0,28165	0,08697	1,21559	0,39767
MCTP2	3,22063	0,2795	0,08678	1,21377	0,39767
SYNE3	3,00401	0,27945	0,09303	1,21373	0,39767
TMEM68	3,14864	0,27895	0,08859	1,21331	0,39767
AIFM1	3,03192	0,27805	0,09171	1,21256	0,39767
SNHG15	3,00474	0,27692	0,09216	1,21161	0,39767
GIMAP8	3,19994	0,27583	0,0862	1,21069	0,39767
EPHX1	3,0533	0,27569	0,09029	1,21057	0,39767
ZNF236	3,08148	0,27429	0,08901	1,2094	0,39767
CEP72	3,16289	0,27356	0,08649	1,20879	0,39767
FJX1	3,05577	0,27169	0,08891	1,20722	0,39767
ACY3	3,1537	0,27156	0,08611	1,20711	0,39767
SPC24	3,12485	0,27012	0,08644	1,2059	0,39767
HSF2	3,16115	0,26941	0,08523	1,20531	0,39767
HIST1H2BE	2,99279	0,26795	0,08953	1,20409	0,39767
GPI	3,02951	0,26581	0,08774	1,20231	0,39767
AVEN	3,09719	0,26231	0,08469	1,19939	0,39767
POLR3D	3,00224	0,26183	0,08721	1,199	0,39767
IMPDH2	3,11898	0,26182	0,08394	1,19899	0,39767
PRSS2	3,13585	0,26085	0,08318	1,19819	0,39767
ATP5G3	3,12252	0,26045	0,08341	1,19785	0,39767
HSP90B1	3,03877	0,25997	0,08555	1,19745	0,39767
TIMM21	3,12946	0,25955	0,08294	1,1971	0,39767
SLC39A10	3,07393	0,25831	0,08403	1,19608	0,39767
GNL2	3,1755	0,25449	0,08014	1,19291	0,39767
KSR2	3,17767	0,25296	0,07961	1,19165	0,39767
EAF1	3,09673	0,25067	0,08095	1,18976	0,39767
AIM2	3,19285	0,24929	0,07808	1,18862	0,39767
PIK3AP1	3,24645	0,24878	0,07663	1,1882	0,39767
TAP1	3,14817	0,24749	0,07861	1,18714	0,39767
POLR2H	3,16546	0,24664	0,07791	1,18644	0,39767
SERPINB8	3,24929	0,24385	0,07505	1,18415	0,39767
MS4A7	3,26625	0,24277	0,07433	1,18326	0,39767
CKAP5	3,03236	0,24241	0,07994	1,18297	0,39767
PM20D1	3,14227	0,24188	0,07698	1,18254	0,39767
C8ORF37	3,14645	0,24157	0,07677	1,18228	0,39767
NDUFAF1	3,10876	0,24124	0,0776	1,18201	0,39767
C5ORF15	3,21603	0,24115	0,07498	1,18194	0,39767
CHMP7	3,16164	0,23923	0,07567	1,18036	0,39767
EEF1E1	3,18705	0,23887	0,07495	1,18007	0,39767
LOH12CR1	3,07246	0,23829	0,07756	1,1796	0,39767
HYOU1	3,22412	0,23759	0,07369	1,17902	0,39767
SLFN13	3,07231	0,23716	0,07719	1,17867	0,39767
COPB2	3,05836	0,23657	0,07735	1,17819	0,39767
GTF2H4	3,08189	0,23543	0,07639	1,17726	0,39767
CD58	3,06277	0,23399	0,0764	1,17608	0,39767
XRCC3	3,15646	0,23365	0,07402	1,1758	0,39767
POC1A	3,12125	0,23235	0,07444	1,17474	0,39767
ME2	3,15552	0,232	0,07352	1,17447	0,39767
TAS2R14	3,1457	0,22873	0,07271	1,1718	0,39767
PDHA1	3,2457	0,22815	0,07029	1,17133	0,39767
TMCO7	3,17032	0,22728	0,07169	1,17062	0,39767
WHSC1	3,22546	0,22668	0,07028	1,17014	0,39767
SOCS3	3,10446	0,22601	0,0728	1,1696	0,39767
ABHD15	3,25829	0,22542	0,06918	1,16912	0,39767
PIGN	3,26029	0,22497	0,069	1,16875	0,39767
DKC1	3,00549	0,22417	0,07459	1,1681	0,39767
ZNF326	3,00807	0,22126	0,07355	1,16575	0,39767
GGA3	3,13511	0,22052	0,07034	1,16515	0,39767
DNAJC7	3,00958	0,21983	0,07304	1,1646	0,39767
SERBP1	3,07205	0,21869	0,07119	1,16368	0,39767
NDUFB5	3,2507	0,21798	0,06706	1,16311	0,39767
MRPL4	2,99677	0,21596	0,07206	1,16147	0,39767
PARG	3,10301	0,21365	0,06885	1,15962	0,39767
RAB27A	3,18061	0,21136	0,06645	1,15778	0,39767
YTHDC2	3,22743	0,21114	0,06542	1,1576	0,39767
SRP54	3,04819	0,21091	0,06919	1,15742	0,39767
UQCRH	3,16731	0,20996	0,06629	1,15666	0,39767
HNRNPA1	3,10579	0,20776	0,0669	1,1549	0,39767
IL16	3,05737	0,20775	0,06795	1,15489	0,39767
C17ORF96	3,00987	0,20471	0,06801	1,15245	0,39767
RAB4A	3,19242	0,20387	0,06386	1,15179	0,39767
NMD3	3,25072	0,20268	0,06235	1,15084	0,39767
HMGCL	3,02279	0,2025	0,06699	1,15069	0,39767
RTCA	3,08976	0,2023	0,06547	1,15053	0,39767
ELK3	3,0096	0,20195	0,0671	1,15025	0,39767
DIMT1	3,15078	0,20106	0,06381	1,14955	0,39767
SMARCAD1	3,19051	0,19964	0,06257	1,14841	0,39767
CMTM3	3,13812	0,19812	0,06313	1,1472	0,39767
PDCD11	3,12596	0,19766	0,06323	1,14684	0,39767
SLC12A6	3,07565	0,19688	0,06401	1,14622	0,39767
NOTCH1	3,19964	0,19661	0,06145	1,146	0,39767
NFS1	3,15248	0,19635	0,06229	1,1458	0,39767
LMBR1	3,01312	0,19622	0,06512	1,14569	0,39767
BARD1	3,08389	0,19566	0,06345	1,14525	0,39767
NSUN4	3,16488	0,19503	0,06162	1,14475	0,39767
SLC25A22	3,16988	0,19043	0,06008	1,14111	0,39767
WDFY1	3,079	0,18955	0,06156	1,14041	0,39767
NASP	3,17143	0,18954	0,05977	1,1404	0,39767
CTTN	3,26259	0,18908	0,05795	1,14003	0,39767
GTF3C3	3,04771	0,18855	0,06187	1,13962	0,39767
GRAMD1A	3,00016	0,18843	0,06281	1,13952	0,39767
THOC1	3,09622	0,18807	0,06074	1,13924	0,39767
MYBBP1A	3,08189	0,1869	0,06064	1,13831	0,39767
TEX10	3,22553	0,18595	0,05765	1,13757	0,39767
RFT1	3,26372	0,18587	0,05695	1,1375	0,39767
SH3KBP1	3,03393	0,18582	0,06125	1,13746	0,39767
LIN52	3,19523	0,18551	0,05806	1,13722	0,39767
MPHOSPH9	3,24708	0,18403	0,05668	1,13605	0,39767
FOXRED1	3,25125	0,18293	0,05627	1,13519	0,39767
NCKAP5L	3,04835	0,18107	0,0594	1,13372	0,39767
HK1	3,24559	0,18061	0,05565	1,13336	0,39767
TTI1	3,03848	0,18057	0,05943	1,13333	0,39767
GOLT1B	3,01929	0,17881	0,05922	1,13195	0,39767
FASTKD2	3,11599	0,17876	0,05737	1,13191	0,39767
NDUFB8	3,24727	0,17751	0,05467	1,13093	0,39767
COQ4	3,10158	0,17625	0,05683	1,12994	0,39767
SGOL1	3,18424	0,17482	0,0549	1,12882	0,39767
RBM33	3,05041	0,17441	0,05718	1,1285	0,39767
TRPM8	3,14252	0,17381	0,05531	1,12804	0,39767
TIMM8A	3,14249	0,17364	0,05526	1,1279	0,39767
DNAJB11	3,22304	0,17276	0,0536	1,12721	0,39767
NDUFA4	3,00714	0,17103	0,05688	1,12587	0,39767
PRIM2	3,04604	0,17036	0,05593	1,12534	0,39767
APOC1	3,01484	0,16958	0,05625	1,12473	0,39767
DZIP3	3,11781	0,16772	0,05379	1,12328	0,39767
DAD1	3,12722	0,16607	0,05311	1,122	0,39767
TOR4A	3,04211	0,16563	0,05445	1,12166	0,39767
TUT1	3,0798	0,16187	0,05256	1,11874	0,39767
PRKXP1	3,19061	0,16186	0,05073	1,11873	0,39767
AKAP1	3,15374	0,16174	0,05128	1,11864	0,39767
DIP2A	3,18472	0,16155	0,05073	1,11849	0,39767
ZDHHC21	3,22811	0,16129	0,04996	1,11829	0,39767
HMG20A	3,20873	0,16035	0,04997	1,11756	0,39767
PREP	3,11427	0,16032	0,05148	1,11753	0,39767
UPF2	3,07661	0,15775	0,05127	1,11554	0,39767
TARS2	3,24474	0,15745	0,04852	1,11531	0,39767
MGA	3,11507	0,15686	0,05035	1,11486	0,39767
SUV420H2	3,21658	0,15553	0,04835	1,11383	0,39767
FGFR1OP	3,22547	0,15484	0,04801	1,1133	0,39767
PDLIM7	3,05607	0,15447	0,05055	1,11302	0,39767
C11ORF48	3,01281	0,15185	0,0504	1,11099	0,39767
SCYL3	3,23201	0,15104	0,04673	1,11037	0,39767
CEP170	3,2016	0,15076	0,04709	1,11015	0,39767
UNC80	3,20832	0,14925	0,04652	1,10899	0,39767
ATP1B3	3,10425	0,1486	0,04787	1,10849	0,39767
TRAF5	3,09234	0,14822	0,04793	1,1082	0,39767
INTS6	3,07144	0,14102	0,04591	1,10269	0,39767
DPP8	3,00812	0,13922	0,04628	1,10131	0,39767
TMEM138	3,13154	0,12983	0,04146	1,09416	0,39767
LMBRD2	3,0427	0,12911	0,04243	1,09362	0,39767
IL1RAP	3,15814	0,12899	0,04085	1,09353	0,39767
FNTB	3,03922	0,12341	0,0406	1,0893	0,39767
MED14	3,07071	0,12062	0,03928	1,08721	0,39767
SLC38A10	3,09096	0,12014	0,03887	1,08684	0,39767
SPIRE2	3,00612	0,11693	0,0389	1,08443	0,39767
HSD17B12	3,07696	0,11619	0,03776	1,08387	0,39767
LETM1	3,13981	0,10982	0,03498	1,07909	0,39767
C18ORF8	-3,06034	-0,10479	0,03424	0,92994	0,39767
RNPS1	-3,07006	-0,10521	0,03427	0,92967	0,39767
KLRG2	-3,08264	-0,11474	0,03722	0,92355	0,39767
C6ORF89	-3,07835	-0,12153	0,03948	0,91921	0,39767
DTWD1	-3,11649	-0,12212	0,03919	0,91883	0,39767
CCDC120	-3,10884	-0,12379	0,03982	0,91778	0,39767
EIF4ENIF1	-3,26544	-0,12431	0,03807	0,91744	0,39767
PTPRA	-3,12281	-0,126	0,04035	0,91637	0,39767
DNAH11	-3,15838	-0,12708	0,04024	0,91568	0,39767
LOC200772	-3,09582	-0,12722	0,04109	0,9156	0,39767
PSEN1	-3,1763	-0,12743	0,04012	0,91546	0,39767
LOC154822	-3,21535	-0,12779	0,03974	0,91523	0,39767
SCAMP2	-3,22251	-0,12994	0,04032	0,91387	0,39767
KSR1	-3,17231	-0,13024	0,04106	0,91368	0,39767
RAB40C	-3,04079	-0,13049	0,04291	0,91352	0,39767
HEXDC	-3,08695	-0,13162	0,04264	0,91281	0,39767
CSHL1	-3,04479	-0,13262	0,04356	0,91217	0,39767
NEO1	-3,20632	-0,13392	0,04177	0,91135	0,39767
TAF6	-3,33557	-0,13492	0,04045	0,91072	0,39767
DICER1	-3,20833	-0,13505	0,04209	0,91064	0,39767
LOC100240728	-3,22775	-0,13531	0,04192	0,91048	0,39767
GLTSCR2	-3,10943	-0,13712	0,0441	0,90933	0,39767
FAM109A	-3,14842	-0,13814	0,04388	0,90869	0,39767
SNAPC5	-3,10507	-0,13817	0,0445	0,90867	0,39767
UNC119B	-3,13427	-0,13849	0,04418	0,90847	0,39767
ALAS2	-3,07518	-0,14008	0,04555	0,90747	0,39767
RBBP9	-3,18082	-0,14153	0,04449	0,90656	0,39767
ZNF287	-3,23911	-0,14157	0,04371	0,90653	0,39767
KCTD18	-3,14274	-0,14171	0,04509	0,90644	0,39767
DAZAP2	-3,26494	-0,14185	0,04345	0,90636	0,39767
TM9SF2	-3,05751	-0,14254	0,04662	0,90592	0,39767
HEMK1	-3,2546	-0,14317	0,04399	0,90553	0,39767
TOM1L2	-3,32278	-0,1464	0,04406	0,9035	0,39767
TMEM167B	-3,06839	-0,14812	0,04827	0,90243	0,39767
OTUB1	-3,16263	-0,14941	0,04724	0,90162	0,39767
ZNF706	-3,13894	-0,15065	0,04799	0,90085	0,39767
ASB1	-3,2644	-0,15067	0,04616	0,90083	0,39767
MESP1	-3,26543	-0,15086	0,0462	0,90071	0,39767
AZI2	-3,13614	-0,15288	0,04875	0,89945	0,39767
LOC100505783	-3,10241	-0,15427	0,04973	0,89859	0,39767
GIGYF1	-3,11245	-0,15428	0,04957	0,89858	0,39767
KDM3B	-3,26994	-0,15504	0,04741	0,89811	0,39767
ZNF583	-3,31118	-0,1561	0,04714	0,89745	0,39767
TSR2	-3,24384	-0,15747	0,04854	0,8966	0,39767
RASSF3	-3,07057	-0,15806	0,05148	0,89623	0,39767
UBOX5	-3,10321	-0,15822	0,05099	0,89613	0,39767
PDPK1	-3,11451	-0,15872	0,05096	0,89582	0,39767
SMAD2	-3,2847	-0,15969	0,04862	0,89522	0,39767
SLC4A5	-3,13535	-0,15981	0,05097	0,89514	0,39767
LOC100129195	-3,04917	-0,16026	0,05256	0,89486	0,39767
SIRT7	-3,2651	-0,16054	0,04917	0,89469	0,39767
LRRC27	-3,13499	-0,16089	0,05132	0,89447	0,39767
CRCP	-3,31411	-0,16094	0,04856	0,89444	0,39767
SYCP2	-3,05545	-0,16111	0,05273	0,89434	0,39767
SIX3-AS1	-3,13982	-0,16114	0,05132	0,89432	0,39767
ATG5	-3,27405	-0,1617	0,04939	0,89397	0,39767
DSTYK	-3,18744	-0,16187	0,05078	0,89387	0,39767
PHF17	-3,28015	-0,16231	0,04948	0,89359	0,39767
STK40	-3,11119	-0,16278	0,05232	0,8933	0,39767
ZFP161	-3,28395	-0,16297	0,04962	0,89319	0,39767
AIMP1	-3,11174	-0,16382	0,05265	0,89266	0,39767
ENY2	-3,09537	-0,16469	0,05321	0,89212	0,39767
SMC5	-3,16439	-0,1647	0,05205	0,89211	0,39767
GTF3C4	-3,20049	-0,16527	0,05164	0,89176	0,39767
CPNE3	-3,20658	-0,16546	0,0516	0,89164	0,39767
CSNK1G2	-3,30384	-0,16566	0,05014	0,89152	0,39767
HSF1	-3,03139	-0,16597	0,05475	0,89133	0,39767
PAX5	-3,27427	-0,16621	0,05076	0,89118	0,39767
ATG4A	-3,04156	-0,16794	0,05521	0,89011	0,39767
MTCH1	-3,29303	-0,16804	0,05103	0,89005	0,39767
CCNY	-3,19891	-0,16862	0,05271	0,88969	0,39767
LOC100505622	-3,21422	-0,1693	0,05267	0,88928	0,39767
BRCC3	-3,14465	-0,16967	0,05396	0,88904	0,39767
SLC25A24	-3,23846	-0,17099	0,0528	0,88823	0,39767
FLI1	-3,22695	-0,17129	0,05308	0,88805	0,39767
SEC16A	-3,33901	-0,17199	0,05151	0,88762	0,39767
PI4KB	-3,18503	-0,17219	0,05406	0,88749	0,39767
UBR5	-3,12079	-0,17224	0,05519	0,88747	0,39767
IRF2BPL	-3,32544	-0,17251	0,05188	0,8873	0,39767
RBM12	-3,0396	-0,17288	0,05688	0,88707	0,39767
ARFGAP2	-3,15376	-0,17325	0,05493	0,88684	0,39767
FAM165B	-3,25338	-0,17424	0,05356	0,88623	0,39767
ALDH3A2	-3,2732	-0,17511	0,0535	0,8857	0,39767
BTD	-3,18645	-0,17568	0,05513	0,88535	0,39767
ZBED4	-3,09832	-0,17604	0,05682	0,88513	0,39767
SLC30A6	-3,10155	-0,17668	0,05696	0,88474	0,39767
ZNF510	-3,33107	-0,17685	0,05309	0,88463	0,39767
WDR82	-3,33016	-0,17687	0,05311	0,88462	0,39767
DUSP3	-3,07571	-0,17938	0,05832	0,88308	0,39767
CRTC1	-3,22774	-0,17952	0,05562	0,883	0,39767
GABPB1	-3,04552	-0,1803	0,0592	0,88252	0,39767
TADA3	-3,23861	-0,18034	0,05569	0,88249	0,39767
ZSCAN29	-3,14037	-0,18092	0,05761	0,88214	0,39767
SAP30L	-3,27015	-0,18094	0,05533	0,88213	0,39767
WDTC1	-3,18706	-0,18188	0,05707	0,88155	0,39767
TMUB1	-3,16556	-0,18269	0,05771	0,88106	0,39767
MAGEA10	-3,06821	-0,18276	0,05956	0,88102	0,39767
ZDHHC2	-3,04755	-0,18287	0,06001	0,88095	0,39767
PRKAB2	-3,06563	-0,18304	0,05971	0,88084	0,39767
UBR7	-3,31773	-0,18497	0,05575	0,87967	0,39767
IQCG	-3,14135	-0,18565	0,0591	0,87925	0,39767
ZNF529	-3,12156	-0,18587	0,05954	0,87912	0,39767
ZNF837	-3,25866	-0,18694	0,05737	0,87846	0,39767
BMPR2	-3,2164	-0,18701	0,05814	0,87842	0,39767
PAFAH1B2	-3,14067	-0,18718	0,0596	0,87832	0,39767
EGLN1	-3,18193	-0,18747	0,05892	0,87815	0,39767
SREK1IP1	-3,10749	-0,18808	0,06052	0,87778	0,39767
YTHDF2	-3,25928	-0,18814	0,05772	0,87774	0,39767
RPS27L	-3,06975	-0,18865	0,06145	0,87743	0,39767
BANP	-3,2208	-0,18871	0,05859	0,87739	0,39767
ATXN7L1	-3,33506	-0,18889	0,05664	0,87728	0,39767
LPGAT1	-3,13128	-0,18891	0,06033	0,87727	0,39767
ZBTB5	-3,10873	-0,18895	0,06078	0,87724	0,39767
MAX	-3,19292	-0,18947	0,05934	0,87693	0,39767
PCM1	-3,25615	-0,19011	0,05838	0,87654	0,39767
ZC3H3	-3,14856	-0,19116	0,06071	0,8759	0,39767
CDKAL1	-3,21032	-0,19121	0,05956	0,87587	0,39767
ZCWPW1	-3,04571	-0,19134	0,06282	0,87579	0,39767
YIPF3	-3,211	-0,19244	0,05993	0,87512	0,39767
KLF14	-3,08747	-0,19319	0,06257	0,87467	0,39767
PEX11B	-3,18932	-0,19335	0,06062	0,87457	0,39767
ZSCAN1	-3,2134	-0,19427	0,06046	0,87401	0,39767
FBXO9	-3,22515	-0,19433	0,06026	0,87398	0,39767
RSBN1	-3,12915	-0,19569	0,06254	0,87315	0,39767
ZC3H12B	-3,07814	-0,1964	0,06381	0,87272	0,39767
SWT1	-3,08025	-0,19644	0,06377	0,8727	0,39767
DLGAP4	-3,08133	-0,19756	0,06412	0,87202	0,39767
ZNHIT2	-3,05055	-0,19803	0,06492	0,87174	0,39767
MTMR12	-3,20931	-0,19811	0,06173	0,87169	0,39767
CIB1	-3,17428	-0,19871	0,0626	0,87133	0,39767
CAPRIN2	-3,19414	-0,19937	0,06242	0,87093	0,39767
ZFR	-3,15289	-0,19965	0,06332	0,87076	0,39767
USP11	-3,3074	-0,2004	0,06059	0,87031	0,39767
NME6	-3,28572	-0,20106	0,06119	0,86991	0,39767
MGC40069	-3,29142	-0,20148	0,06121	0,86966	0,39767
HSDL1	-3,32922	-0,20356	0,06114	0,86841	0,39767
KIR2DS5	-3,27295	-0,20519	0,06269	0,86742	0,39767
TRIM26	-3,32106	-0,20637	0,06214	0,86672	0,39767
C17ORF108	-3,31452	-0,20735	0,06256	0,86613	0,39767
RUNX3	-3,05735	-0,20864	0,06824	0,86535	0,39767
LTBP3	-3,17152	-0,2091	0,06593	0,86508	0,39767
EIF2C4	-3,20819	-0,20915	0,06519	0,86505	0,39767
GLB1L2	-3,16554	-0,2095	0,06618	0,86484	0,39767
TSEN34	-3,29311	-0,21081	0,06401	0,86405	0,39767
HNRNPUL1	-3,05676	-0,21132	0,06913	0,86375	0,39767
RNASEH1	-3,05821	-0,21152	0,06916	0,86363	0,39767
LRRC37A3	-3,20588	-0,21153	0,06598	0,86362	0,39767
ATP6V1G1	-3,21839	-0,21214	0,06592	0,86326	0,39767
ALDH16A1	-3,1082	-0,21262	0,06841	0,86297	0,39767
LMAN1L	-3,05834	-0,21539	0,07043	0,86131	0,39767
C2ORF74	-3,03281	-0,21549	0,07105	0,86125	0,39767
RPGR	-3,32539	-0,2159	0,06493	0,86101	0,39767
SMCR7	-3,02976	-0,21819	0,07202	0,85964	0,39767
ZC3HAV1	-3,18027	-0,2191	0,06889	0,8591	0,39767
L1CAM	-3,18346	-0,22017	0,06916	0,85847	0,39767
ABHD13	-3,06114	-0,22184	0,07247	0,85747	0,39767
PBXIP1	-3,08831	-0,22236	0,072	0,85716	0,39767
RRAGB	-3,19358	-0,22274	0,06974	0,85694	0,39767
SF3B4	-3,27047	-0,2229	0,06815	0,85684	0,39767
WDR48	-3,33303	-0,22294	0,06689	0,85682	0,39767
ZNFX1	-3,23564	-0,22439	0,06935	0,85596	0,39767
SEC22A	-3,11934	-0,22449	0,07197	0,8559	0,39767
FER1L4	-3,32148	-0,22744	0,06848	0,85415	0,39767
PHF12	-3,09321	-0,22874	0,07395	0,85338	0,39767
INTS12	-3,15256	-0,22941	0,07277	0,85299	0,39767
RPRD2	-3,22502	-0,23038	0,07144	0,85241	0,39767
OPTN	-3,22261	-0,23039	0,07149	0,8524	0,39767
C11ORF21	-3,18115	-0,23098	0,07261	0,85205	0,39767
LYPLAL1	-3,03427	-0,23207	0,07648	0,85141	0,39767
DCAF16	-3,14764	-0,23441	0,07447	0,85003	0,39767
FLJ27352	-3,19038	-0,23443	0,07348	0,85002	0,39767
PRKCSH	-3,32134	-0,23444	0,07059	0,85001	0,39767
PLSCR3	-3,25593	-0,23486	0,07213	0,84977	0,39767
ZNF879	-3,1043	-0,2356	0,07589	0,84933	0,39767
ZNF329	-3,07043	-0,23559	0,07673	0,84933	0,39767
RABGEF1	-3,08831	-0,23597	0,07641	0,84912	0,39767
ZMAT5	-3,26669	-0,23635	0,07235	0,84889	0,39767
PON2	-3,03977	-0,2395	0,07879	0,84704	0,39767
IMPDH1	-3,29673	-0,24097	0,07309	0,84618	0,39767
LMBR1L	-3,24124	-0,24235	0,07477	0,84537	0,39767
ZNF781	-3,30722	-0,24254	0,07334	0,84526	0,39767
INSIG1	-3,08107	-0,24663	0,08005	0,84286	0,39767
CRY2	-3,28317	-0,24677	0,07516	0,84278	0,39767
FAM195B	-3,30198	-0,24731	0,0749	0,84247	0,39767
PFKL	-3,26222	-0,25239	0,07737	0,83951	0,39767
ZNF738	-3,06029	-0,25305	0,08269	0,83912	0,39767
P2RX5	-3,14136	-0,2545	0,08102	0,83828	0,39767
DYNLT3	-3,33811	-0,25592	0,07667	0,83745	0,39767
ZNF321P	-3,22444	-0,25733	0,0798	0,83664	0,39767
TTC14	-3,19949	-0,25814	0,08068	0,83617	0,39767
ZNF565	-3,14686	-0,25848	0,08214	0,83597	0,39767
SECISBP2L	-3,23673	-0,25898	0,08001	0,83568	0,39767
RAB9B	-3,09396	-0,25971	0,08394	0,83526	0,39767
SAMD9	-3,20777	-0,26043	0,08119	0,83484	0,39767
ADCY10P1	-3,08696	-0,26118	0,08461	0,8344	0,39767
SP1	-3,10215	-0,26207	0,08448	0,83389	0,39767
CHST15	-3,27341	-0,26279	0,08028	0,83348	0,39767
STRADB	-3,30812	-0,26302	0,07951	0,83334	0,39767
LOC648987	-3,06191	-0,26344	0,08604	0,8331	0,39767
RSAD1	-3,14415	-0,26475	0,0842	0,83234	0,39767
BTBD2	-3,04753	-0,26558	0,08715	0,83187	0,39767
ZNF511	-3,05748	-0,26603	0,08701	0,8316	0,39767
RAB12	-3,24677	-0,26714	0,08228	0,83097	0,39767
PREX1	-3,0368	-0,27126	0,08932	0,8286	0,39767
FAM89B	-3,31952	-0,27151	0,08179	0,82845	0,39767
LOC645212	-3,12218	-0,27335	0,08755	0,8274	0,39767
LOC100134229	-3,31438	-0,27471	0,08288	0,82662	0,39767
USP27X	-3,12552	-0,27714	0,08867	0,82523	0,39767
RBMS1	-3,20557	-0,27754	0,08658	0,825	0,39767
ZNF532	-3,07538	-0,27906	0,09074	0,82413	0,39767
C3ORF71	-3,17353	-0,28034	0,08834	0,82339	0,39767
LOC100129550	-3,18509	-0,28074	0,08814	0,82317	0,39767
PSMD10	-3,11084	-0,28177	0,09058	0,82258	0,39767
RPS27A	-3,31954	-0,28352	0,08541	0,82159	0,39767
SMAGP	-3,12819	-0,28841	0,0922	0,81881	0,39767
SMARCC2	-3,08584	-0,28879	0,09359	0,81859	0,39767
SMURF2	-3,05644	-0,28942	0,09469	0,81823	0,39767
C17ORF100	-3,21625	-0,29007	0,09019	0,81786	0,39767
FCER1G	-3,10086	-0,29205	0,09418	0,81674	0,39767
TCL1B	-3,05584	-0,29732	0,0973	0,81376	0,39767
TCTN1	-3,20269	-0,29735	0,09284	0,81374	0,39767
C2ORF68	-3,03416	-0,29898	0,09854	0,81283	0,39767
ZNF850	-3,0565	-0,30048	0,09831	0,81198	0,39767
TMEM102	-3,19053	-0,30055	0,0942	0,81194	0,39767
PIP5K1C	-3,12996	-0,30088	0,09613	0,81176	0,39767
ZNF37BP	-3,08532	-0,30376	0,09845	0,81014	0,39767
METTL18	-3,20497	-0,30637	0,09559	0,80868	0,39767
VPS26B	-3,32789	-0,30806	0,09257	0,80772	0,39767
ZNF12	-3,09585	-0,30947	0,09996	0,80694	0,39767
TIFA	-3,13837	-0,31731	0,10111	0,80256	0,39767
SYF2	-3,31359	-0,31843	0,0961	0,80194	0,39767
LOC729658	-3,28468	-0,32335	0,09844	0,79921	0,39767
UAP1	-3,03698	-0,32368	0,10658	0,79903	0,39767
CAB39L	-3,11302	-0,32704	0,10506	0,79717	0,39767
TCP11L2	-3,09326	-0,32744	0,10586	0,79695	0,39767
RNF139	-3,23212	-0,32923	0,10186	0,79596	0,39767
IFIT2	-3,15735	-0,33893	0,10734	0,79063	0,39767
MIR101-1	-3,28589	-0,34404	0,1047	0,78783	0,39767
SNX15	-3,29844	-0,347	0,1052	0,78622	0,39767
COX19	-3,29343	-0,34781	0,10561	0,78578	0,39767
CX3CR1	-3,1616	-0,35007	0,11073	0,78455	0,39767
BACE2	-3,30097	-0,35394	0,10722	0,78244	0,39767
FAM175A	-3,30824	-0,35976	0,10875	0,7793	0,39767
TMEM123	-3,19155	-0,3658	0,11461	0,77604	0,39767
DKFZP434I0714	-3,10636	-0,37206	0,11977	0,77268	0,39767
H3F3B	-3,24248	-0,38683	0,1193	0,76481	0,39767
ADTRP	-3,21228	-0,39057	0,12159	0,76283	0,39767
YOD1	-3,30835	-0,39892	0,12058	0,75842	0,39767
BTBD18	-3,07178	-0,40235	0,13098	0,75663	0,39767
CCDC96	-3,24819	-0,40315	0,12411	0,75621	0,39767
SMG8	-3,04722	-0,40372	0,13249	0,75591	0,39767
KTI12	-3,03557	-0,41313	0,1361	0,75099	0,39767
HOMER2	-3,16328	-0,41553	0,13136	0,74974	0,39767
LGALS1	-3,15206	-0,41663	0,13218	0,74917	0,39767
HYLS1	-3,1415	-0,42747	0,13607	0,74357	0,39767
SYBU	-3,19421	-0,45951	0,14386	0,72723	0,39767
RARRES3	-3,24574	-0,52962	0,16318	0,69274	0,39767
CD2	2,96265	0,74978	0,25308	1,68154	0,77949
PRO2852	2,96909	0,64408	0,21693	1,56275	0,77949
LOC285972	2,87175	0,6309	0,21969	1,54853	0,77949
CSRNP1	2,85915	0,53094	0,1857	1,44487	0,77949
SGOL2	2,94387	0,52085	0,17693	1,4348	0,77949
ITGA4	2,92574	0,4835	0,16526	1,39813	0,77949
CENPH	2,78877	0,46061	0,16517	1,37613	0,77949
ZNF165	2,80224	0,43969	0,15691	1,35631	0,77949
GPR18	2,95165	0,42965	0,14556	1,34691	0,77949
BOLA3	2,94521	0,42295	0,14361	1,34067	0,77949
BATF3	2,90351	0,40781	0,14045	1,32667	0,77949
LINC00597	2,83804	0,4034	0,14214	1,32262	0,77949
WNT3	2,7541	0,4018	0,14589	1,32116	0,77949
SKA3	2,73115	0,40065	0,1467	1,3201	0,77949
HEATR5B	2,94653	0,38899	0,13202	1,30947	0,77949
C1ORF95	2,94734	0,38294	0,12993	1,304	0,77949
CD3E	2,86939	0,37785	0,13168	1,29941	0,77949
CETN3	2,8689	0,3738	0,13029	1,29576	0,77949
PRH1	2,97503	0,36871	0,12393	1,2912	0,77949
SLAMF7	2,74596	0,35838	0,13051	1,28198	0,77949
SDF2L1	2,80736	0,35797	0,12751	1,28162	0,77949
MRTO4	2,87653	0,35528	0,12351	1,27924	0,77949
LOC100506100	2,73523	0,35308	0,12909	1,27729	0,77949
C3ORF26	2,95759	0,34758	0,11752	1,27243	0,77949
IER5	2,92326	0,34703	0,11871	1,27194	0,77949
LOC284926	2,86335	0,3435	0,11996	1,26883	0,77949
SLC38A5	2,86612	0,33848	0,1181	1,26442	0,77949
SGPP2	2,7314	0,33636	0,12315	1,26257	0,77949
CCND1	2,85427	0,33387	0,11697	1,26039	0,77949
LOC100506325	2,98938	0,33348	0,11155	1,26005	0,77949
PIK3C2B	2,91135	0,3293	0,11311	1,2564	0,77949
LPAR5	2,9402	0,32802	0,11156	1,25529	0,77949
ATF7IP	2,84952	0,32799	0,1151	1,25526	0,77949
OAS3	2,91658	0,32789	0,11242	1,25518	0,77949
GRIPAP1	2,93688	0,32084	0,10925	1,24906	0,77949
SRFBP1	2,75426	0,31155	0,11312	1,24104	0,77949
CD22	2,90953	0,3112	0,10696	1,24074	0,77949
FBXO30	2,87975	0,3098	0,10758	1,23953	0,77949
NCKAP1L	2,79734	0,30657	0,10959	1,23677	0,77949
FRMD4A	2,82102	0,29983	0,10628	1,231	0,77949
SNRPG	2,80428	0,29706	0,10593	1,22864	0,77949
ZNF117	2,85541	0,29697	0,104	1,22856	0,77949
CYFIP1	2,95354	0,29643	0,10037	1,2281	0,77949
GEMIN2	2,76337	0,29313	0,10608	1,2253	0,77949
CDKN2C	2,93304	0,29232	0,09966	1,2246	0,77949
CHCHD4	2,80061	0,28588	0,10208	1,21915	0,77949
NHP2	2,72935	0,28556	0,10463	1,21888	0,77949
ABCC1	2,96764	0,28434	0,09581	1,21785	0,77949
ZNF649	2,94211	0,28431	0,09663	1,21782	0,77949
LRRK1	2,78107	0,2836	0,10198	1,21723	0,77949
SPATA13	2,9868	0,27719	0,0928	1,21183	0,77949
MRPL19	2,76915	0,27489	0,09927	1,2099	0,77949
TICAM1	2,98666	0,27461	0,09194	1,20966	0,77949
IMPACT	2,80123	0,2704	0,09653	1,20615	0,77949
C12ORF42	2,90865	0,26978	0,09275	1,20563	0,77949
ZKSCAN4	2,91536	0,26973	0,09252	1,20558	0,77949
SLC4A7	2,73631	0,26876	0,09822	1,20477	0,77949
NCAPD3	2,95379	0,26769	0,09062	1,20387	0,77949
RAD51C	2,82861	0,26625	0,09413	1,20268	0,77949
SPATA5L1	2,93388	0,26566	0,09055	1,20219	0,77949
ATF5	2,95155	0,2649	0,08975	1,20155	0,77949
PPP1R10	2,8772	0,26393	0,09173	1,20074	0,77949
AP3M2	2,94053	0,26368	0,08967	1,20054	0,77949
TMEM44	2,94873	0,26233	0,08896	1,19941	0,77949
FAM64A	2,80109	0,25713	0,0918	1,1951	0,77949
NUDT1	2,77942	0,25463	0,09161	1,19303	0,77949
NIP7	2,86848	0,25341	0,08834	1,19203	0,77949
RBM6	2,91006	0,25144	0,0864	1,19039	0,77949
OTUD6B	2,80713	0,25121	0,08949	1,1902	0,77949
PIM3	2,81764	0,24989	0,08869	1,18911	0,77949
CDR2	2,78664	0,24959	0,08957	1,18887	0,77949
DCLRE1A	2,93286	0,24878	0,08482	1,1882	0,77949
UBQLN1	2,84938	0,247	0,08669	1,18674	0,77949
ZAP70	2,82938	0,24644	0,0871	1,18628	0,77949
TUBA1C	2,74403	0,24586	0,0896	1,1858	0,77949
FRS3	2,98163	0,24532	0,08228	1,18536	0,77949
CSTF2	2,7423	0,24406	0,089	1,18432	0,77949
EXOSC5	2,86667	0,24175	0,08433	1,18243	0,77949
ZUFSP	2,96975	0,23916	0,08053	1,18031	0,77949
SP140L	2,93205	0,23872	0,08142	1,17995	0,77949
MXD1	2,78229	0,23546	0,08463	1,17728	0,77949
MCOLN1	2,75669	0,23352	0,08471	1,1757	0,77949
NLE1	2,89933	0,23312	0,08041	1,17537	0,77949
CHUK	2,77318	0,23267	0,0839	1,17501	0,77949
CHCHD3	2,87574	0,23243	0,08082	1,17481	0,77949
KCNK6	2,8143	0,23099	0,08208	1,17364	0,77949
FDX1L	2,8625	0,23088	0,08066	1,17355	0,77949
GINS4	2,78798	0,23051	0,08268	1,17325	0,77949
ANKRD13A	2,8009	0,22691	0,08101	1,17033	0,77949
VAV1	2,92237	0,22675	0,07759	1,1702	0,77949
POLB	2,79471	0,22605	0,08088	1,16963	0,77949
LINC00294	2,74553	0,22511	0,08199	1,16887	0,77949
VSIG10	2,81914	0,22208	0,07878	1,16642	0,77949
C2ORF56	2,82206	0,22109	0,07834	1,16561	0,77949
C14ORF118	2,97806	0,21992	0,07385	1,16467	0,77949
PRKACB	2,7691	0,21923	0,07917	1,16411	0,77949
SLC23A3	2,73378	0,21915	0,08016	1,16404	0,77949
ADAP2	2,89191	0,21816	0,07544	1,16325	0,77949
DCLK2	2,97694	0,21627	0,07265	1,16173	0,77949
TOMM70A	2,78694	0,21405	0,07681	1,15994	0,77949
B3GNT2	2,91984	0,21396	0,07328	1,15987	0,77949
PRR3	2,94394	0,21327	0,07244	1,15931	0,77949
ZNF273	2,847	0,21249	0,07464	1,15869	0,77949
VWA8	2,842	0,21222	0,07467	1,15847	0,77949
HNRNPF	2,85849	0,21198	0,07416	1,15828	0,77949
ALDOA	2,7422	0,21178	0,07723	1,15812	0,77949
FGD2	2,92142	0,21175	0,07248	1,15809	0,77949
MPG	2,77375	0,21159	0,07628	1,15797	0,77949
IPO11	2,89812	0,21129	0,07291	1,15772	0,77949
LOC100129637	2,77156	0,21091	0,0761	1,15742	0,77949
MCM3	2,89744	0,21065	0,0727	1,15721	0,77949
SELK	2,81341	0,20992	0,07461	1,15662	0,77949
PARP9	2,74514	0,20986	0,07645	1,15657	0,77949
ZNF570	2,76252	0,20881	0,07559	1,15573	0,77949
CD55	2,73514	0,20745	0,07584	1,15464	0,77949
POLR1A	2,77074	0,20675	0,07462	1,15408	0,77949
NFE2L3	2,79449	0,2062	0,07379	1,15365	0,77949
RFTN1	2,83919	0,20616	0,07261	1,15362	0,77949
MFN1	2,82581	0,20367	0,07208	1,15162	0,77949
SRP68	2,8508	0,20315	0,07126	1,15121	0,77949
LOC100506342	2,76473	0,20216	0,07312	1,15042	0,77949
TRAF2	2,81015	0,20212	0,07192	1,15038	0,77949
LPXN	2,98744	0,20206	0,06763	1,15034	0,77949
SARS	2,77443	0,1994	0,07187	1,14822	0,77949
SREBF1	2,90577	0,19807	0,06816	1,14716	0,77949
DDHD1	2,74042	0,19742	0,07204	1,14665	0,77949
POT1	2,97992	0,19563	0,06565	1,14523	0,77949
GFM2	2,88661	0,19388	0,06717	1,14384	0,77949
RRN3P3	2,81187	0,1936	0,06885	1,14362	0,77949
POP5	2,85555	0,19218	0,0673	1,14249	0,77949
GNG5	2,815	0,19067	0,06773	1,14129	0,77949
EHMT1	2,96116	0,19052	0,06434	1,14117	0,77949
JMY	2,85508	0,18894	0,06618	1,13993	0,77949
LINS	2,89708	0,18809	0,06492	1,13925	0,77949
SMNDC1	2,81851	0,18764	0,06657	1,1389	0,77949
ZNF831	2,72037	0,18715	0,0688	1,13852	0,77949
LAP3	2,73809	0,18576	0,06784	1,13742	0,77949
CWC25	2,88067	0,18505	0,06424	1,13686	0,77949
IGHMBP2	2,9777	0,18137	0,06091	1,13396	0,77949
COPS7A	2,73589	0,18113	0,0662	1,13377	0,77949
IFT46	2,98118	0,17935	0,06016	1,13237	0,77949
EXOSC7	2,9572	0,17873	0,06044	1,13188	0,77949
SEMA4D	2,83058	0,17721	0,06261	1,1307	0,77949
USO1	2,8957	0,17708	0,06115	1,13059	0,77949
SLC15A4	2,93887	0,17611	0,05992	1,12983	0,77949
BORA	2,93447	0,17482	0,05957	1,12882	0,77949
SLC5A3	2,77042	0,17479	0,06309	1,1288	0,77949
SLC35B4	2,8936	0,17437	0,06026	1,12847	0,77949
ADIPOR2	2,88699	0,17217	0,05964	1,12675	0,77949
PDK1	2,8931	0,1721	0,05949	1,12669	0,77949
C1ORF27	2,7357	0,17191	0,06284	1,12655	0,77949
NEK4	2,76413	0,17116	0,06192	1,12596	0,77949
SLC25A19	2,85941	0,16972	0,05936	1,12484	0,77949
RAD51D	2,82834	0,16912	0,05979	1,12437	0,77949
KDM4A	2,75914	0,16831	0,061	1,12374	0,77949
CTBS	2,80563	0,16731	0,05963	1,12296	0,77949
PPIP5K2	2,9181	0,16728	0,05733	1,12294	0,77949
BRI3BP	2,95395	0,16508	0,05588	1,12123	0,77949
SLC25A30	2,88565	0,16446	0,05699	1,12074	0,77949
TTC27	2,79952	0,16428	0,05868	1,12061	0,77949
B3GAT2	2,84274	0,16349	0,05751	1,11999	0,77949
RRP8	2,83671	0,1631	0,0575	1,11969	0,77949
RPUSD4	2,78417	0,16256	0,05839	1,11927	0,77949
NDUFS8	2,87184	0,16091	0,05603	1,11799	0,77949
LEPRE1	2,86496	0,15913	0,05554	1,11662	0,77949
CWC22	2,87842	0,15893	0,05522	1,11646	0,77949
PBX2	2,93679	0,15835	0,05392	1,11601	0,77949
HAUS5	2,83501	0,15757	0,05558	1,1154	0,77949
ABCF1	2,76555	0,15669	0,05666	1,11472	0,77949
NRD1	2,77024	0,15453	0,05578	1,11306	0,77949
KIAA1432	2,75871	0,15423	0,05591	1,11283	0,77949
NIT2	2,79954	0,15368	0,05489	1,1124	0,77949
GSR	2,85233	0,15156	0,05313	1,11077	0,77949
CTNNB1	2,78934	0,15105	0,05415	1,11037	0,77949
EXOSC1	2,82452	0,15026	0,0532	1,10977	0,77949
RABEPK	2,72544	0,14915	0,05472	1,10891	0,77949
MNF1	2,87663	0,14902	0,05181	1,10882	0,77949
TMEM41A	2,73947	0,14729	0,05377	1,10749	0,77949
NUP98	2,94841	0,14651	0,04969	1,10689	0,77949
UBR1	2,95898	0,1462	0,04941	1,10665	0,77949
MTF2	2,99052	0,14508	0,04851	1,10579	0,77949
SLC41A2	2,86969	0,14455	0,05037	1,10538	0,77949
AIP	2,78344	0,14328	0,05148	1,10441	0,77949
TUBGCP3	2,95452	0,14325	0,04849	1,10439	0,77949
RNF111	2,83103	0,14323	0,05059	1,10438	0,77949
YEATS2	2,76511	0,14155	0,05119	1,10309	0,77949
C1ORF43	2,74266	0,14022	0,05112	1,10207	0,77949
HUS1	2,9124	0,13468	0,04624	1,09785	0,77949
AASDH	2,87656	0,13388	0,04654	1,09724	0,77949
GGCX	2,84848	0,13278	0,04661	1,09641	0,77949
DNAJA3	2,91558	0,13275	0,04553	1,09638	0,77949
HAVCR2	2,7547	0,13149	0,04773	1,09542	0,77949
KIAA0146	2,77011	0,12766	0,04608	1,09252	0,77949
DDX31	2,95549	0,12742	0,04311	1,09234	0,77949
WDR90	2,89028	0,12127	0,04196	1,0877	0,77949
RAB3GAP1	2,86408	0,12109	0,04228	1,08756	0,77949
CDK12	2,78525	0,11826	0,04246	1,08542	0,77949
CEP152	2,72085	0,11555	0,04247	1,08339	0,77949
WBSCR16	2,79631	0,11207	0,04008	1,08078	0,77949
SEL1L	2,88837	0,11179	0,0387	1,08057	0,77949
ZNF277	2,81281	0,11151	0,03964	1,08036	0,77949
NUP188	2,83399	0,10784	0,03805	1,07761	0,77949
TCEANC2	2,77338	0,10249	0,03695	1,07362	0,77949
RPS2	2,77349	0,0772	0,02783	1,05497	0,77949
NUB1	-2,91443	-0,08959	0,03074	0,93979	0,77949
FAM125B	-2,92477	-0,09135	0,03123	0,93865	0,77949
RNF185	-2,77186	-0,09453	0,0341	0,93658	0,77949
IL5RA	-2,8414	-0,09929	0,03495	0,93349	0,77949
CDH23	-2,95988	-0,1055	0,03564	0,92948	0,77949
MPDZ	-2,75752	-0,10563	0,0383	0,9294	0,77949
ABCC6	-2,76385	-0,10724	0,0388	0,92836	0,77949
CHD6	-2,93599	-0,10744	0,03659	0,92823	0,77949
TRPC4AP	-2,83698	-0,10757	0,03792	0,92815	0,77949
EEF2	-2,84869	-0,10823	0,03799	0,92773	0,77949
GLOD4	-2,74529	-0,11225	0,04089	0,92515	0,77949
METAP2	-2,78704	-0,11233	0,04031	0,92509	0,77949
RAP1B	-2,78063	-0,11294	0,04062	0,9247	0,77949
LOC731789	-2,84561	-0,11474	0,04032	0,92355	0,77949
RAB42	-2,89566	-0,12005	0,04146	0,92016	0,77949
ZNF398	-2,77249	-0,12081	0,04357	0,91967	0,77949
TJP2	-2,75071	-0,12105	0,04401	0,91952	0,77949
SUGP1	-2,93946	-0,12237	0,04163	0,91867	0,77949
CYHR1	-2,83401	-0,12453	0,04394	0,9173	0,77949
BRD4	-2,89076	-0,12477	0,04316	0,91715	0,77949
LOC387895	-3,00341	-0,12485	0,04157	0,9171	0,77949
OCLN	-2,82769	-0,12501	0,04421	0,917	0,77949
SAYSD1	-3,00149	-0,12507	0,04167	0,91696	0,77949
BCL2L15	-2,79286	-0,12552	0,04494	0,91667	0,77949
ZNF384	-2,88064	-0,12673	0,04399	0,91591	0,77949
FAM219A	-2,75559	-0,12713	0,04613	0,91565	0,77949
LPCAT3	-2,84277	-0,12774	0,04493	0,91527	0,77949
RAB6A	-2,74981	-0,12778	0,04647	0,91524	0,77949
TUG1	-2,86186	-0,12787	0,04468	0,91518	0,77949
JAK1	-2,87812	-0,12888	0,04478	0,91454	0,77949
ZHX3	-2,83885	-0,12952	0,04562	0,91414	0,77949
GHRL	-3,00796	-0,12966	0,04311	0,91404	0,77949
NEDD4L	-2,8959	-0,13041	0,04503	0,91357	0,77949
ORAOV1	-2,83788	-0,13046	0,04597	0,91354	0,77949
ZADH2	-2,75668	-0,13116	0,04758	0,9131	0,77949
WAPAL	-2,88319	-0,13268	0,04602	0,91214	0,77949
MTMR3	-2,81625	-0,13309	0,04726	0,91188	0,77949
EXOC4	-2,85906	-0,13361	0,04673	0,91155	0,77949
CD99L2	-2,88041	-0,13386	0,04647	0,91139	0,77949
PRKAG2	-2,85075	-0,13465	0,04723	0,91089	0,77949
IK	-2,74724	-0,13547	0,04931	0,91037	0,77949
TCF20	-3,01739	-0,13596	0,04506	0,91006	0,77949
RING1	-2,84893	-0,13808	0,04847	0,90873	0,77949
SBF1	-2,84398	-0,13832	0,04864	0,90858	0,77949
SF3A1	-2,83515	-0,13841	0,04882	0,90852	0,77949
N4BP2L1	-2,78258	-0,13842	0,04974	0,90851	0,77949
FUZ	-2,74469	-0,13881	0,05057	0,90827	0,77949
EIF4H	-2,90531	-0,1393	0,04795	0,90796	0,77949
PAPSS1	-2,96786	-0,14054	0,04735	0,90718	0,77949
ZNF800	-3,018	-0,14085	0,04667	0,90699	0,77949
ZNF829	-2,94393	-0,14131	0,048	0,90669	0,77949
HBE1	-2,97339	-0,14194	0,04774	0,9063	0,77949
PWWP2B	-2,83051	-0,14287	0,05047	0,90572	0,77949
SMCR8	-2,82365	-0,14393	0,05097	0,90505	0,77949
ERC1	-2,90914	-0,14402	0,04951	0,905	0,77949
WWOX	-2,83656	-0,14416	0,05082	0,9049	0,77949
LINC00662	-2,97066	-0,14438	0,0486	0,90477	0,77949
BTBD7	-2,85926	-0,14479	0,05064	0,90451	0,77949
CROCC	-2,77134	-0,14556	0,05252	0,90403	0,77949
LOC100134259	-2,84323	-0,14708	0,05173	0,90308	0,77949
PUM1	-2,80266	-0,14741	0,0526	0,90287	0,77949
KRBOX1	-2,756	-0,14773	0,0536	0,90267	0,77949
CNKSR2	-3,01874	-0,14776	0,04895	0,90265	0,77949
AMPH	-2,91838	-0,14911	0,05109	0,9018	0,77949
NAA60	-2,74959	-0,14945	0,05435	0,9016	0,77949
RNF2	-2,81666	-0,1497	0,05315	0,90144	0,77949
ZNF75A	-2,87737	-0,14987	0,05209	0,90133	0,77949
RIC8A	-2,94462	-0,15033	0,05105	0,90104	0,77949
CUL2	-2,93488	-0,1505	0,05128	0,90094	0,77949
TTC3	-2,93688	-0,1508	0,05135	0,90075	0,77949
ZCCHC2	-2,74274	-0,15105	0,05507	0,90059	0,77949
MCPH1	-2,80723	-0,15192	0,05412	0,90005	0,77949
RXFP3	-2,89593	-0,1524	0,05263	0,89975	0,77949
CCDC97	-2,76856	-0,1526	0,05512	0,89963	0,77949
ZNF569	-2,88776	-0,15329	0,05308	0,8992	0,77949
CAMLG	-2,93588	-0,15371	0,05235	0,89894	0,77949
PCDHGA3	-2,74937	-0,15388	0,05597	0,89883	0,77949
C7ORF26	-2,83604	-0,15392	0,05427	0,8988	0,77949
SIPA1L3	-2,79263	-0,15402	0,05515	0,89874	0,77949
BBX	-2,88427	-0,15416	0,05345	0,89865	0,77949
CLP1	-2,8115	-0,15483	0,05507	0,89824	0,77949
SSH1	-2,77449	-0,15484	0,05581	0,89823	0,77949
RAP2B	-2,89327	-0,15543	0,05372	0,89787	0,77949
TMEM248	-2,85402	-0,15545	0,05447	0,89785	0,77949
DOC2A	-2,98437	-0,15603	0,05228	0,89749	0,77949
CCDC114	-2,89906	-0,15695	0,05414	0,89692	0,77949
KLHDC3	-2,93618	-0,15916	0,05421	0,89555	0,77949
GNB1	-2,82557	-0,15962	0,05649	0,89526	0,77949
LOC285819	-2,92155	-0,15992	0,05474	0,89507	0,77949
CYBASC3	-2,98078	-0,16229	0,05444	0,89361	0,77949
HNRNPH2	-2,99627	-0,16258	0,05426	0,89342	0,77949
NDRG3	-2,82525	-0,16334	0,05782	0,89295	0,77949
ZNF252P	-2,9696	-0,16437	0,05535	0,89232	0,77949
STX10	-2,81371	-0,16445	0,05845	0,89227	0,77949
LOC642361	-2,90407	-0,16456	0,05666	0,8922	0,77949
ZDHHC7	-2,86984	-0,16487	0,05745	0,89201	0,77949
OGFR	-3,02021	-0,16496	0,05462	0,89195	0,77949
DGUOK	-2,92831	-0,16534	0,05646	0,89172	0,77949
SFSWAP	-2,84679	-0,16571	0,05821	0,89149	0,77949
RELA	-2,89751	-0,16605	0,05731	0,89128	0,77949
PRKAB1	-2,76232	-0,16818	0,06088	0,88996	0,77949
BEND5	-2,99002	-0,16892	0,0565	0,88951	0,77949
RCN3	-2,78624	-0,16997	0,061	0,88886	0,77949
LRP10	-2,96701	-0,17002	0,0573	0,88883	0,77949
TRAK1	-2,99249	-0,17008	0,05683	0,8888	0,77949
HPCA	-2,76573	-0,17106	0,06185	0,88819	0,77949
TOP1MT	-3,01284	-0,17172	0,057	0,88778	0,77949
GKAP1	-2,84237	-0,17196	0,0605	0,88764	0,77949
PPP1CA	-2,8393	-0,17406	0,0613	0,88635	0,77949
TPBGL	-3,00713	-0,1746	0,05806	0,88602	0,77949
VNN2	-2,85659	-0,17483	0,0612	0,88587	0,77949
LOC254099	-2,76061	-0,17586	0,0637	0,88524	0,77949
SCAPER	-2,79167	-0,17686	0,06335	0,88462	0,77949
C22ORF26	-2,7814	-0,178	0,064	0,88393	0,77949
PPID	-2,87363	-0,17896	0,06228	0,88334	0,77949
SMCR7L	-2,91136	-0,1792	0,06155	0,88319	0,77949
GOLGA5	-3,00882	-0,17963	0,0597	0,88293	0,77949
ATRAID	-2,88612	-0,17995	0,06235	0,88274	0,77949
POLR3F	-2,8208	-0,18144	0,06432	0,88182	0,77949
FAM107B	-2,89278	-0,18404	0,06362	0,88023	0,77949
CAPN12	-2,95783	-0,18528	0,06264	0,87948	0,77949
WDR45	-2,82116	-0,18677	0,0662	0,87857	0,77949
HDAC1	-2,92319	-0,18873	0,06456	0,87738	0,77949
ZNF48	-2,91487	-0,19014	0,06523	0,87652	0,77949
CCDC71L	-2,99259	-0,19038	0,06362	0,87638	0,77949
LINC00092	-2,92997	-0,19051	0,06502	0,8763	0,77949
EVI2B	-2,96674	-0,19084	0,06433	0,87609	0,77949
FBXL7	-2,88982	-0,19112	0,06614	0,87592	0,77949
JAZF1	-2,87196	-0,19118	0,06657	0,87589	0,77949
FAM228B	-2,81184	-0,19141	0,06807	0,87575	0,77949
PIK3R1	-2,86414	-0,19226	0,06713	0,87524	0,77949
PSKH1	-2,74064	-0,19517	0,07121	0,87347	0,77949
BAG5	-2,92651	-0,19529	0,06673	0,8734	0,77949
ZNF318	-2,77112	-0,19552	0,07056	0,87326	0,77949
NLRP13	-2,74822	-0,19588	0,07127	0,87304	0,77949
HBS1L	-2,94207	-0,19762	0,06717	0,87199	0,77949
UBE2D4	-2,84954	-0,19843	0,06964	0,8715	0,77949
UCMA	-2,74125	-0,19936	0,07272	0,87094	0,77949
C5ORF56	-2,9379	-0,1996	0,06794	0,87079	0,77949
NINL	-2,78455	-0,19964	0,0717	0,87077	0,77949
DDX19B	-2,7995	-0,19997	0,07143	0,87057	0,77949
RHBDD2	-2,953	-0,2017	0,0683	0,86952	0,77949
ZFAND2B	-2,91103	-0,20379	0,07001	0,86827	0,77949
RNF26	-2,7834	-0,20411	0,07333	0,86807	0,77949
IGHA1	-2,74775	-0,2047	0,0745	0,86772	0,77949
INTS3	-2,99593	-0,20511	0,06846	0,86747	0,77949
ERGIC1	-3,02023	-0,2073	0,06864	0,86616	0,77949
GALNT10	-2,89209	-0,20736	0,0717	0,86612	0,77949
SMIM1	-2,99502	-0,20803	0,06946	0,86572	0,77949
RGP1	-2,9775	-0,2082	0,06992	0,86562	0,77949
ZBTB2	-2,79912	-0,20874	0,07458	0,86529	0,77949
CUL3	-2,75981	-0,21041	0,07624	0,86429	0,77949
PRR5	-2,84909	-0,21199	0,07441	0,86334	0,77949
CAPNS1	-3,01159	-0,21362	0,07093	0,86237	0,77949
GAS8	-2,76252	-0,21364	0,07734	0,86236	0,77949
CCDC23	-2,87547	-0,21377	0,07434	0,86228	0,77949
TSN	-2,84442	-0,21446	0,0754	0,86187	0,77949
CEP120	-2,98221	-0,21467	0,07198	0,86174	0,77949
SDCBP2-AS1	-2,91105	-0,21571	0,0741	0,86112	0,77949
OXLD1	-2,96331	-0,21628	0,07299	0,86078	0,77949
C12ORF65	-2,9941	-0,21827	0,0729	0,85959	0,77949
LOC400657	-2,77882	-0,21862	0,07868	0,85938	0,77949
CNN2	-2,8813	-0,21884	0,07595	0,85926	0,77949
RP9	-2,96631	-0,21907	0,07385	0,85912	0,77949
C8ORF82	-2,96413	-0,21916	0,07394	0,85906	0,77949
CYTH1	-3,01293	-0,21927	0,07278	0,859	0,77949
SF3A3	-2,83463	-0,21972	0,07751	0,85873	0,77949
TRAPPC12	-2,91022	-0,21981	0,07553	0,85868	0,77949
HOXB7	-2,95199	-0,22003	0,07454	0,85855	0,77949
PCYOX1	-2,96081	-0,22467	0,07588	0,85579	0,77949
MESDC1	-2,8868	-0,22496	0,07793	0,85562	0,77949
DUSP22	-2,8887	-0,22574	0,07815	0,85515	0,77949
DHRS1	-2,74761	-0,22591	0,08222	0,85505	0,77949
LOC284009	-2,92187	-0,22602	0,07735	0,85499	0,77949
LINC00341	-2,78921	-0,2267	0,08128	0,85459	0,77949
LOC100271722	-2,93562	-0,2267	0,07722	0,85459	0,77949
UFD1L	-2,78757	-0,22817	0,08185	0,85372	0,77949
RPS6KC1	-2,87371	-0,22833	0,07946	0,85362	0,77949
TNFRSF10D	-2,83942	-0,22868	0,08054	0,85341	0,77949
DIAPH2	-2,87388	-0,22884	0,07963	0,85332	0,77949
ZBED1	-2,79849	-0,22963	0,08206	0,85285	0,77949
APPL2	-3,02619	-0,2306	0,0762	0,85228	0,77949
ZNF341	-2,94871	-0,2331	0,07905	0,8508	0,77949
BEX4	-2,78103	-0,23393	0,08412	0,85032	0,77949
MFSD5	-2,7723	-0,2345	0,08459	0,84998	0,77949
KANSL1L	-2,87034	-0,23526	0,08196	0,84953	0,77949
ZHX1	-2,99996	-0,24101	0,08034	0,84615	0,77949
CIC	-2,86709	-0,24316	0,08481	0,84489	0,77949
FGFBP3	-2,83457	-0,24742	0,08728	0,8424	0,77949
PIK3R5	-2,90005	-0,24834	0,08563	0,84186	0,77949
C6ORF226	-2,80067	-0,24903	0,08892	0,84146	0,77949
ZNF177	-2,81472	-0,2495	0,08864	0,84119	0,77949
CBFA2T3	-2,89932	-0,25027	0,08632	0,84074	0,77949
AMDHD1	-2,81137	-0,25062	0,08914	0,84054	0,77949
GLTPD1	-2,96598	-0,25485	0,08592	0,83808	0,77949
PLD6	-2,81807	-0,25742	0,09135	0,83658	0,77949
APOL3	-2,92738	-0,25748	0,08796	0,83655	0,77949
TBC1D10C	-2,92149	-0,25767	0,0882	0,83644	0,77949
MID2	-2,90706	-0,25799	0,08875	0,83625	0,77949
ITM2B	-2,92956	-0,25906	0,08843	0,83563	0,77949
CTC1	-2,9819	-0,26191	0,08783	0,83399	0,77949
LOC100130987	-2,95255	-0,26216	0,08879	0,83384	0,77949
HOMER3	-2,9295	-0,26589	0,09076	0,83168	0,77949
LOC728095	-3,0239	-0,27165	0,08983	0,82837	0,77949
KGFLP2	-2,98741	-0,27423	0,09179	0,82689	0,77949
HIP1R	-2,8403	-0,27716	0,09758	0,82522	0,77949
C15ORF57	-2,97429	-0,27781	0,0934	0,82484	0,77949
CORO7	-3,00716	-0,28056	0,0933	0,82327	0,77949
CDKN2AIP	-2,97997	-0,28164	0,09451	0,82266	0,77949
TUFT1	-2,9139	-0,29107	0,09989	0,8173	0,77949
ZNF274	-2,9377	-0,29674	0,10101	0,81409	0,77949
TAGLN	-2,82402	-0,29773	0,10543	0,81353	0,77949
NIPAL4	-2,97775	-0,29902	0,10042	0,81281	0,77949
PCDH9	-2,85795	-0,31137	0,10895	0,80588	0,77949
IL15	-2,96859	-0,31329	0,10553	0,8048	0,77949
TCEA3	-2,99315	-0,3151	0,10527	0,80379	0,77949
FLNB	-2,77401	-0,31693	0,11425	0,80278	0,77949
PFN2	-2,93851	-0,31752	0,10805	0,80245	0,77949
LOC401068	-2,93429	-0,32519	0,11082	0,7982	0,77949
LOC100287628	-2,98169	-0,32932	0,11045	0,79591	0,77949
CTAGE5	-2,84029	-0,33085	0,11648	0,79507	0,77949
ABCA7	-2,78333	-0,33148	0,1191	0,79472	0,77949
PRORSD1P	-2,74569	-0,35001	0,12748	0,78458	0,77949
SNHG9	-2,76751	-0,35492	0,12824	0,78191	0,77949
C3ORF37	-2,94204	-0,36253	0,12322	0,7778	0,77949
LOC153577	-2,82026	-0,36861	0,1307	0,77453	0,77949
ZNF658	-2,7718	-0,42856	0,15462	0,743	0,77949
PRSS16	-2,82557	-0,44634	0,15796	0,7339	0,77949
STK32B	-2,89755	-0,45239	0,15613	0,73083	0,77949
GNLY	-2,99947	-0,48946	0,16318	0,71229	0,77949
ITPKA	-2,82231	-0,51095	0,18104	0,70176	0,77949
SLC7A5	2,71677	0,58669	0,21595	1,5018	1,41718
GPR34	2,48396	0,54287	0,21855	1,45687	1,41718
HIST1H1D	2,63699	0,5116	0,19401	1,42563	1,41718
AGAP4	2,61473	0,42185	0,16134	1,33965	1,41718
KIF15	2,51676	0,41692	0,16566	1,33507	1,41718
LOC100505501	2,66906	0,41608	0,15589	1,3343	1,41718
HIST1H4E	2,60418	0,41318	0,15866	1,33162	1,41718
LOC100996636	2,65616	0,39585	0,14903	1,31572	1,41718
CRNKL1	2,51236	0,39459	0,15706	1,31456	1,41718
ISOC2	2,62965	0,38295	0,14563	1,30401	1,41718
LOC399753	2,69655	0,37203	0,13797	1,29418	1,41718
SRM	2,67853	0,36866	0,13764	1,29115	1,41718
PPIL1	2,5148	0,36515	0,1452	1,28801	1,41718
FEM1C	2,53812	0,35697	0,14064	1,28074	1,41718
BZRAP1	2,6606	0,35296	0,13266	1,27717	1,41718
RPL39L	2,65248	0,34409	0,12972	1,26935	1,41718
PKHD1L1	2,6222	0,34002	0,12967	1,26577	1,41718
HCP5	2,50587	0,3385	0,13508	1,26444	1,41718
ANXA9	2,63334	0,32906	0,12496	1,2562	1,41718
RMI1	2,56868	0,32829	0,1278	1,25552	1,41718
CCDC86	2,65944	0,32483	0,12214	1,25252	1,41718
ZNF225	2,60642	0,32437	0,12445	1,25211	1,41718
ZNF700	2,57023	0,32194	0,12526	1,25001	1,41718
ARL4A	2,56384	0,3196	0,12466	1,24798	1,41718
BATF	2,5778	0,31603	0,1226	1,2449	1,41718
NGLY1	2,71365	0,31414	0,11576	1,24327	1,41718
ERLIN1	2,68299	0,31177	0,1162	1,24123	1,41718
DARS2	2,67219	0,31112	0,11643	1,24067	1,41718
PKIG	2,59504	0,30988	0,11941	1,2396	1,41718
ZNF257	2,56998	0,30986	0,12057	1,23958	1,41718
LOC283508	2,67501	0,30845	0,11531	1,23838	1,41718
TTI2	2,54846	0,30842	0,12102	1,23835	1,41718
CCT2	2,70077	0,30355	0,11239	1,23418	1,41718
IPO4	2,51604	0,30235	0,12017	1,23315	1,41718
TULP2	2,58276	0,2987	0,11565	1,23004	1,41718
DHFRL1	2,56183	0,29627	0,11565	1,22797	1,41718
RFC4	2,6159	0,29484	0,11271	1,22675	1,41718
RUVBL1	2,65299	0,28707	0,10821	1,22016	1,41718
LYRM4	2,60867	0,28662	0,10987	1,21978	1,41718
UBE2E2	2,67054	0,28522	0,1068	1,21859	1,41718
IKBIP	2,52386	0,28504	0,11294	1,21844	1,41718
TMEM64	2,60471	0,28453	0,10924	1,21801	1,41718
DOCK10	2,64173	0,28258	0,10697	1,21637	1,41718
TPM2	2,69963	0,28214	0,10451	1,21599	1,41718
GYS1	2,6913	0,28154	0,10461	1,21549	1,41718
COQ3	2,63007	0,27713	0,10537	1,21178	1,41718
FLJ14107	2,47333	0,27438	0,11093	1,20947	1,41718
BHLHE40	2,6234	0,27107	0,10333	1,2067	1,41718
FAM126A	2,60631	0,27028	0,1037	1,20605	1,41718
SPAG1	2,52966	0,26626	0,10526	1,20269	1,41718
RAB38	2,71922	0,26548	0,09763	1,20204	1,41718
TNFRSF9	2,58768	0,26267	0,10151	1,1997	1,41718
TMEM117	2,61076	0,26222	0,10044	1,19933	1,41718
LOC100289090	2,71462	0,26149	0,09633	1,19872	1,41718
ANKRD42	2,60023	0,26026	0,10009	1,1977	1,41718
INPP5D	2,70982	0,25915	0,09563	1,19677	1,41718
PMCH	2,64316	0,2569	0,0972	1,19491	1,41718
SUOX	2,67599	0,25687	0,09599	1,19489	1,41718
LEO1	2,64748	0,25481	0,09625	1,19318	1,41718
CCR5	2,60626	0,25226	0,09679	1,19107	1,41718
GEMIN5	2,52014	0,25204	0,10001	1,19089	1,41718
PRDX1	2,7144	0,2506	0,09232	1,1897	1,41718
RAB39B	2,48904	0,24705	0,09926	1,18678	1,41718
GOLGA8A	2,51525	0,24578	0,09771	1,18573	1,41718
C15ORF52	2,71351	0,2413	0,08893	1,18206	1,41718
CD1A	2,54485	0,24117	0,09477	1,18195	1,41718
SCCPDH	2,65419	0,24074	0,0907	1,18159	1,41718
CNKSR3	2,51298	0,24036	0,09565	1,18129	1,41718
TIMM8B	2,55779	0,2399	0,09379	1,18091	1,41718
NPR2	2,54502	0,23872	0,0938	1,17994	1,41718
SLC25A33	2,53516	0,23809	0,09392	1,17943	1,41718
FNBP4	2,46554	0,23779	0,09645	1,17919	1,41718
PIM2	2,47436	0,23728	0,0959	1,17877	1,41718
SLC25A11	2,70944	0,23723	0,08756	1,17873	1,41718
DBI	2,68444	0,23705	0,0883	1,17858	1,41718
PAM	2,59054	0,2365	0,09129	1,17813	1,41718
DPCD	2,60563	0,23561	0,09042	1,1774	1,41718
PTBP2	2,48337	0,23557	0,09486	1,17737	1,41718
PDGFRB	2,54687	0,23545	0,09245	1,17728	1,41718
ATP5G1	2,53323	0,2339	0,09233	1,17601	1,41718
BRCA2	2,53284	0,23232	0,09172	1,17472	1,41718
FAM108B1	2,59815	0,23178	0,08921	1,17428	1,41718
PI4K2B	2,56543	0,23057	0,08988	1,1733	1,41718
PGAM1	2,47758	0,22907	0,09246	1,17208	1,41718
AKAP11	2,54814	0,22865	0,08973	1,17174	1,41718
ISOC1	2,53598	0,22419	0,08841	1,16813	1,41718
ETV3	2,62892	0,22351	0,08502	1,16757	1,41718
C9ORF64	2,51127	0,22227	0,08851	1,16656	1,41718
GBAP1	2,52196	0,2201	0,08728	1,16482	1,41718
FNBP1	2,62266	0,21865	0,08337	1,16365	1,41718
CMTM7	2,48389	0,2185	0,08797	1,16352	1,41718
PDZD11	2,68516	0,21783	0,08112	1,16298	1,41718
SDC3	2,55305	0,21777	0,0853	1,16293	1,41718
LOC100132046	2,47384	0,21752	0,08793	1,16274	1,41718
LRR1	2,48684	0,2174	0,08742	1,16263	1,41718
MS4A14	2,63946	0,21597	0,08182	1,16148	1,41718
PTS	2,60942	0,21475	0,0823	1,1605	1,41718
SPRYD4	2,48343	0,21425	0,08627	1,1601	1,41718
RPIA	2,65936	0,21279	0,08002	1,15893	1,41718
TIMM13	2,60565	0,21267	0,08162	1,15883	1,41718
HIST1H2BB	2,50284	0,21158	0,08454	1,15796	1,41718
CHEK2	2,50193	0,21039	0,08409	1,157	1,41718
IFI30	2,6775	0,21037	0,07857	1,15699	1,41718
ERF	2,53883	0,20776	0,08183	1,15489	1,41718
NFKBID	2,54356	0,20594	0,08097	1,15344	1,41718
REEP4	2,63176	0,20568	0,07815	1,15323	1,41718
EPC2	2,67605	0,20517	0,07667	1,15282	1,41718
DENND1C	2,61551	0,20474	0,07828	1,15248	1,41718
NDEL1	2,46292	0,20397	0,08282	1,15186	1,41718
BOD1	2,55202	0,20394	0,07991	1,15184	1,41718
ILF2	2,62054	0,19848	0,07574	1,14749	1,41718
ARID5A	2,52873	0,19803	0,07831	1,14713	1,41718
CCT6A	2,58426	0,19735	0,07636	1,14659	1,41718
MRPS9	2,64326	0,19722	0,07461	1,14649	1,41718
MAPKAPK5	2,56031	0,19665	0,07681	1,14604	1,41718
CDC25C	2,6201	0,19583	0,07474	1,14539	1,41718
RAD50	2,67415	0,19581	0,07322	1,14537	1,41718
PLOD1	2,53672	0,1957	0,07715	1,14528	1,41718
PPP6R1	2,70867	0,19559	0,07221	1,14519	1,41718
CRELD1	2,68781	0,1955	0,07274	1,14512	1,41718
GZF1	2,56543	0,19519	0,07608	1,14487	1,41718
BCKDK	2,68692	0,19264	0,07169	1,14285	1,41718
ABHD3	2,56363	0,1911	0,07454	1,14163	1,41718
CXORF23	2,60127	0,19078	0,07334	1,14138	1,41718
SFI1	2,63416	0,1904	0,07228	1,14108	1,41718
UCHL5	2,65403	0,19033	0,07171	1,14102	1,41718
VGLL4	2,50485	0,18985	0,07579	1,14065	1,41718
ARNTL	2,6387	0,18865	0,0715	1,1397	1,41718
TMEM208	2,68913	0,18811	0,06995	1,13927	1,41718
NUS1P3	2,48891	0,18736	0,07528	1,13868	1,41718
ARMC10	2,6296	0,18729	0,07123	1,13863	1,41718
FANCA	2,56031	0,18722	0,07313	1,13857	1,41718
OTUD1	2,5316	0,18721	0,07395	1,13856	1,41718
PDCL	2,53487	0,18648	0,07357	1,13798	1,41718
LAX1	2,60602	0,18595	0,07135	1,13757	1,41718
RRAGD	2,56613	0,18542	0,07226	1,13715	1,41718
PHLDA3	2,48677	0,1854	0,07455	1,13713	1,41718
RNF175	2,53482	0,18445	0,07276	1,13638	1,41718
ZNF138	2,4832	0,18414	0,07415	1,13614	1,41718
TEX2	2,69854	0,18402	0,06819	1,13605	1,41718
PTPRCAP	2,65074	0,18371	0,06931	1,1358	1,41718
JAM2	2,49043	0,18367	0,07375	1,13577	1,41718
MSH6	2,67055	0,18325	0,06862	1,13544	1,41718
TMEM201	2,54034	0,18288	0,07199	1,13515	1,41718
TSC2	2,54351	0,18285	0,07189	1,13513	1,41718
UMPS	2,49088	0,1825	0,07327	1,13485	1,41718
PLD1	2,61423	0,18227	0,06972	1,13467	1,41718
SRSF2	2,65467	0,18207	0,06859	1,13451	1,41718
WNK1	2,50679	0,18168	0,07247	1,1342	1,41718
C20ORF24	2,54477	0,18105	0,07115	1,13371	1,41718
DOCK8	2,47343	0,18101	0,07318	1,13367	1,41718
ZNF35	2,52718	0,18087	0,07157	1,13357	1,41718
PAM16	2,63837	0,17984	0,06816	1,13276	1,41718
ZNRF2	2,61491	0,17916	0,06851	1,13222	1,41718
GMFB	2,50879	0,17889	0,07131	1,13201	1,41718
RPL31	2,68111	0,1787	0,06665	1,13186	1,41718
C20ORF72	2,54832	0,17788	0,0698	1,13122	1,41718
C7ORF13	2,57673	0,17736	0,06883	1,13081	1,41718
SFT2D2	2,6644	0,17703	0,06644	1,13056	1,41718
CNOT4	2,67945	0,17694	0,06604	1,13049	1,41718
AGPS	2,70393	0,17679	0,06538	1,13037	1,41718
C12ORF66	2,53577	0,1767	0,06968	1,1303	1,41718
SSR3	2,5819	0,17393	0,06737	1,12813	1,41718
HCFC2	2,61373	0,1737	0,06646	1,12795	1,41718
FAN1	2,63015	0,17321	0,06585	1,12756	1,41718
TRIP6	2,56061	0,17246	0,06735	1,12698	1,41718
RHOF	2,50703	0,17101	0,06821	1,12585	1,41718
RBM39	2,66516	0,17072	0,06406	1,12562	1,41718
PSPH	2,46725	0,17027	0,06901	1,12527	1,41718
SNHG4	2,53382	0,16978	0,06701	1,12489	1,41718
SUGP2	2,54761	0,1696	0,06657	1,12475	1,41718
PARP14	2,6909	0,16953	0,063	1,12469	1,41718
MYH15	2,61854	0,16946	0,06471	1,12464	1,41718
ZNF567	2,56301	0,16866	0,06581	1,12402	1,41718
LOC100506963	2,55406	0,16832	0,0659	1,12375	1,41718
NAA35	2,5653	0,16827	0,06559	1,12371	1,41718
FZD5	2,49676	0,16799	0,06728	1,12349	1,41718
FANCM	2,71212	0,16724	0,06166	1,12291	1,41718
MAML1	2,49161	0,16693	0,06699	1,12266	1,41718
COG7	2,64624	0,16657	0,06295	1,12239	1,41718
ARPC1B	2,61771	0,16637	0,06355	1,12223	1,41718
PPFIBP2	2,6876	0,16635	0,0619	1,12222	1,41718
PIGB	2,53523	0,16634	0,06561	1,12221	1,41718
AIF1	2,58745	0,16604	0,06417	1,12198	1,41718
SFXN4	2,66862	0,16585	0,06215	1,12183	1,41718
HEG1	2,71882	0,16514	0,06074	1,12127	1,41718
XRCC6	2,54626	0,16493	0,06477	1,12111	1,41718
HLA-DPA1	2,6738	0,16454	0,06154	1,12081	1,41718
PAFAH2	2,47543	0,16368	0,06612	1,12014	1,41718
HSPA9	2,68919	0,16261	0,06047	1,11931	1,41718
C1ORF228	2,63245	0,16249	0,06173	1,11922	1,41718
NOC3L	2,63867	0,16175	0,0613	1,11864	1,41718
PCYOX1L	2,50524	0,16141	0,06443	1,11838	1,41718
LOC389834	2,52353	0,16086	0,06374	1,11795	1,41718
SUMF1	2,69641	0,16067	0,05959	1,11781	1,41718
GLRX3	2,5049	0,15881	0,0634	1,11637	1,41718
LANCL1	2,47982	0,15761	0,06356	1,11544	1,41718
RC3H2	2,67788	0,15743	0,05879	1,1153	1,41718
PTPDC1	2,59148	0,15586	0,06014	1,11409	1,41718
PIGU	2,64316	0,15471	0,05853	1,1132	1,41718
ATP5B	2,54069	0,15449	0,0608	1,11303	1,41718
OST4	2,6389	0,15443	0,05852	1,11298	1,41718
EXOC2	2,54679	0,15302	0,06008	1,11189	1,41718
ACOX3	2,69756	0,15255	0,05655	1,11154	1,41718
TIMMDC1	2,46998	0,15229	0,06166	1,11133	1,41718
IL12RB1	2,48833	0,15222	0,06117	1,11128	1,41718
LOC100129034	2,62414	0,15206	0,05795	1,11116	1,41718
LONRF1	2,66189	0,15184	0,05704	1,11099	1,41718
NAB1	2,64866	0,15166	0,05726	1,11084	1,41718
RBM19	2,59387	0,15083	0,05815	1,11021	1,41718
ATPAF2	2,59693	0,15068	0,05802	1,11009	1,41718
DHX36	2,67442	0,15039	0,05623	1,10987	1,41718
LILRB1	2,63075	0,15019	0,05709	1,10971	1,41718
SUGT1	2,60096	0,14791	0,05687	1,10796	1,41718
TXNDC15	2,64606	0,14728	0,05566	1,10748	1,41718
CDC23	2,50483	0,14568	0,05816	1,10625	1,41718
ITGB2	2,51494	0,14422	0,05735	1,10513	1,41718
SPPL2A	2,47743	0,14324	0,05782	1,10438	1,41718
MAP9	2,48984	0,14256	0,05726	1,10386	1,41718
RNASE1	2,71718	0,14177	0,05218	1,10326	1,41718
BRAF	2,63068	0,14133	0,05372	1,10292	1,41718
RBM25	2,6775	0,14072	0,05256	1,10246	1,41718
TK2	2,56342	0,14038	0,05476	1,1022	1,41718
BEND4	2,58957	0,14027	0,05417	1,10211	1,41718
FOXN2	2,536	0,13914	0,05487	1,10125	1,41718
R3HDM1	2,52788	0,1389	0,05495	1,10106	1,41718
PISD	2,57758	0,13764	0,0534	1,1001	1,41718
UBQLN2	2,48374	0,13745	0,05534	1,09996	1,41718
PRMT10	2,67704	0,13744	0,05134	1,09995	1,41718
CCBL2	2,56141	0,13605	0,05312	1,09889	1,41718
TRAP1	2,54316	0,13599	0,05347	1,09884	1,41718
COX7C	2,6925	0,13403	0,04978	1,09736	1,41718
ZNF335	2,52103	0,13289	0,05271	1,09649	1,41718
M6PR	2,71053	0,13069	0,04822	1,09482	1,41718
GTPBP3	2,60479	0,12988	0,04986	1,0942	1,41718
RASSF4	2,58485	0,1292	0,04998	1,09369	1,41718
PTGES2	2,66917	0,12752	0,04778	1,09241	1,41718
EFTUD2	2,65118	0,1251	0,04719	1,09058	1,41718
PHLDB3	2,70367	0,12491	0,0462	1,09044	1,41718
SLC30A5	2,62621	0,12391	0,04718	1,08969	1,41718
ASAP1	2,52874	0,1235	0,04884	1,08937	1,41718
TMEM39A	2,63181	0,123	0,04673	1,08899	1,41718
SOS1	2,48507	0,12249	0,04929	1,08861	1,41718
HIATL1	2,70632	0,12226	0,04518	1,08844	1,41718
ASB3	2,69031	0,12203	0,04536	1,08826	1,41718
FEZ2	2,7166	0,11992	0,04414	1,08667	1,41718
SEC11A	2,67398	0,11874	0,04441	1,08579	1,41718
FAM120C	2,5237	0,11858	0,04698	1,08566	1,41718
GON4L	2,69232	0,11852	0,04402	1,08562	1,41718
WDR41	2,66429	0,11692	0,04388	1,08441	1,41718
FANCD2	2,62198	0,11683	0,04456	1,08435	1,41718
CNOT2	2,62567	0,1159	0,04414	1,08365	1,41718
CD276	2,5577	0,11586	0,0453	1,08362	1,41718
SLC38A7	2,6751	0,11509	0,04302	1,08304	1,41718
C22ORF28	2,62862	0,11199	0,0426	1,08072	1,41718
MRS2	2,543	0,11167	0,04391	1,08048	1,41718
C14ORF159	2,53161	0,10867	0,04292	1,07823	1,41718
PRKCZ	2,47912	0,10501	0,04236	1,0755	1,41718
ITGB3BP	2,52133	0,10043	0,03983	1,07209	1,41718
METTL6	2,49898	0,09756	0,03904	1,06996	1,41718
RAI1	2,50763	0,09199	0,03668	1,06584	1,41718
GIT2	2,67549	0,09146	0,03419	1,06545	1,41718
CARD8	2,63005	0,0826	0,03141	1,05893	1,41718
NAP1L4	2,64925	0,07735	0,0292	1,05508	1,41718
MEG3	-2,49591	-0,07074	0,02834	0,95215	1,41718
SAFB2	-2,52621	-0,07828	0,03099	0,94719	1,41718
EIF2B1	-2,47248	-0,08597	0,03477	0,94215	1,41718
ATG4D	-2,51862	-0,0909	0,03609	0,93894	1,41718
DYNC1LI2	-2,62938	-0,0913	0,03472	0,93867	1,41718
TBC1D16	-2,6397	-0,09227	0,03495	0,93805	1,41718
METTL20	-2,56722	-0,09364	0,03647	0,93716	1,41718
STAU1	-2,48482	-0,0947	0,03811	0,93647	1,41718
DNAH7	-2,56907	-0,09551	0,03718	0,93594	1,41718
OXR1	-2,62508	-0,09874	0,03761	0,93385	1,41718
LOC643837	-2,48752	-0,10021	0,04028	0,9329	1,41718
ARHGAP1	-2,55938	-0,10042	0,03924	0,93276	1,41718
LRRC47	-2,46995	-0,10215	0,04136	0,93165	1,41718
SMPD3	-2,48742	-0,10249	0,0412	0,93142	1,41718
EIF3D	-2,56419	-0,10332	0,04029	0,93089	1,41718
FBXW2	-2,67812	-0,10361	0,03869	0,9307	1,41718
FBXO34	-2,5172	-0,10496	0,0417	0,92983	1,41718
ANAPC16	-2,5658	-0,10643	0,04148	0,92889	1,41718
TMIE	-2,60964	-0,10645	0,04079	0,92887	1,41718
KIAA1656	-2,50065	-0,10662	0,04264	0,92876	1,41718
TFE3	-2,61634	-0,10695	0,04088	0,92855	1,41718
SHC1	-2,46693	-0,10718	0,04345	0,9284	1,41718
LOC100128292	-2,62983	-0,10741	0,04084	0,92825	1,41718
TEX34	-2,62809	-0,10806	0,04112	0,92783	1,41718
TTL	-2,6042	-0,11146	0,0428	0,92565	1,41718
KCNMB4	-2,54837	-0,11233	0,04408	0,9251	1,41718
ATP11A	-2,54572	-0,11341	0,04455	0,9244	1,41718
C17ORF59	-2,62498	-0,11359	0,04327	0,92428	1,41718
CCP110	-2,61614	-0,11368	0,04345	0,92423	1,41718
TNRC6A	-2,48509	-0,11423	0,04597	0,92388	1,41718
ADAR	-2,51455	-0,11431	0,04546	0,92383	1,41718
CGGBP1	-2,51147	-0,11591	0,04615	0,9228	1,41718
UBN2	-2,62643	-0,11613	0,04422	0,92266	1,41718
NUDT7	-2,58678	-0,11631	0,04496	0,92255	1,41718
RBM17	-2,49434	-0,11648	0,0467	0,92244	1,41718
FAM208A	-2,54835	-0,11675	0,04581	0,92226	1,41718
TMCC1	-2,66768	-0,11715	0,04391	0,92201	1,41718
AHDC1	-2,66817	-0,11791	0,04419	0,92152	1,41718
NRG2	-2,63926	-0,11838	0,04485	0,92122	1,41718
MEX3A	-2,71261	-0,11852	0,04369	0,92113	1,41718
HNRNPR	-2,55288	-0,11939	0,04677	0,92058	1,41718
RPH3AL	-2,6924	-0,1199	0,04453	0,92025	1,41718
SSU72	-2,73089	-0,1207	0,0442	0,91974	1,41718
ABHD4	-2,49613	-0,12083	0,04841	0,91966	1,41718
PYGO2	-2,63537	-0,1213	0,04603	0,91936	1,41718
TRPV2	-2,48692	-0,12216	0,04912	0,91881	1,41718
TMED4	-2,58024	-0,12274	0,04757	0,91844	1,41718
DERA	-2,49639	-0,12314	0,04933	0,91818	1,41718
NSL1	-2,52199	-0,12329	0,04889	0,91809	1,41718
NOXA1	-2,63937	-0,12374	0,04688	0,91781	1,41718
DNAJC27-AS1	-2,56784	-0,12401	0,0483	0,91763	1,41718
C17ORF85	-2,65504	-0,12434	0,04683	0,91742	1,41718
C14ORF183	-2,72577	-0,12449	0,04567	0,91733	1,41718
CSH1	-2,6798	-0,1246	0,0465	0,91726	1,41718
AFTPH	-2,68586	-0,12488	0,0465	0,91708	1,41718
LTBP4	-2,70314	-0,1254	0,04639	0,91675	1,41718
FOXO3	-2,62115	-0,12642	0,04823	0,9161	1,41718
ARAP2	-2,4921	-0,12649	0,05076	0,91606	1,41718
RPL15	-2,72839	-0,1269	0,04651	0,91579	1,41718
C14ORF166B	-2,64589	-0,12703	0,04801	0,91571	1,41718
PSTK	-2,47313	-0,12716	0,05141	0,91564	1,41718
OGFOD1	-2,54889	-0,12822	0,0503	0,91496	1,41718
RPS23	-2,46966	-0,12858	0,05206	0,91473	1,41718
AAGAB	-2,70675	-0,12864	0,04753	0,91469	1,41718
MIRLET7DHG	-2,57299	-0,12918	0,05021	0,91435	1,41718
C1ORF212	-2,73787	-0,12972	0,04738	0,91401	1,41718
POM121L2	-2,46627	-0,13024	0,05281	0,91368	1,41718
PRIC285	-2,64363	-0,13024	0,04926	0,91368	1,41718
PRG3	-2,71993	-0,13028	0,0479	0,91365	1,41718
FUNDC2	-2,73666	-0,13074	0,04777	0,91337	1,41718
CNDP1	-2,68661	-0,13082	0,04869	0,91331	1,41718
VIT	-2,48016	-0,13099	0,05282	0,9132	1,41718
SAMD1	-2,6508	-0,13172	0,04969	0,91274	1,41718
STRN	-2,63628	-0,1321	0,05011	0,9125	1,41718
PHC2	-2,50143	-0,13266	0,05303	0,91215	1,41718
KLF12	-2,73226	-0,13273	0,04858	0,91211	1,41718
LLGL1	-2,53847	-0,13333	0,05253	0,91172	1,41718
FMO5	-2,55681	-0,13339	0,05217	0,91169	1,41718
CLVS2	-2,51871	-0,13362	0,05305	0,91154	1,41718
EFHA1	-2,67645	-0,13379	0,04999	0,91144	1,41718
TMEM120A	-2,59637	-0,13402	0,05162	0,91129	1,41718
HDAC11	-2,67469	-0,13461	0,05033	0,91092	1,41718
SPPL2B	-2,50216	-0,13537	0,0541	0,91044	1,41718
CNBP	-2,69919	-0,13536	0,05015	0,91044	1,41718
BAG6	-2,61678	-0,13548	0,05177	0,91037	1,41718
HDAC6	-2,71821	-0,13567	0,04991	0,91024	1,41718
ANO8	-2,57855	-0,13676	0,05304	0,90956	1,41718
VKORC1	-2,48293	-0,13682	0,0551	0,90952	1,41718
HAS3	-2,653	-0,1369	0,0516	0,90947	1,41718
PXMP4	-2,525	-0,13721	0,05434	0,90928	1,41718
XPR1	-2,57039	-0,13814	0,05374	0,90869	1,41718
MRPL41	-2,69588	-0,13838	0,05133	0,90854	1,41718
SEMA4G	-2,5258	-0,13875	0,05493	0,90831	1,41718
PROSC	-2,52212	-0,13878	0,05502	0,90829	1,41718
PPIG	-2,65709	-0,13916	0,05237	0,90805	1,41718
PHF2	-2,73175	-0,13917	0,05094	0,90804	1,41718
LOC100996246	-2,56024	-0,13978	0,0546	0,90765	1,41718
C2ORF71	-2,50737	-0,14001	0,05584	0,90751	1,41718
MORN1	-2,6078	-0,1401	0,05372	0,90746	1,41718
FOXP1	-2,61796	-0,14064	0,05372	0,90712	1,41718
CDK19	-2,57884	-0,14086	0,05462	0,90698	1,41718
NBPF3	-2,63355	-0,1415	0,05373	0,90658	1,41718
CREB3L4	-2,67278	-0,14156	0,05296	0,90654	1,41718
ST6GALNAC4	-2,71746	-0,14159	0,0521	0,90652	1,41718
PRPF8	-2,65775	-0,14224	0,05352	0,90611	1,41718
UBP1	-2,65338	-0,14312	0,05394	0,90556	1,41718
KLK14	-2,63645	-0,14508	0,05503	0,90433	1,41718
CPSF7	-2,53857	-0,14523	0,05721	0,90423	1,41718
GRIK3	-2,67056	-0,14599	0,05467	0,90376	1,41718
ITPR3	-2,61441	-0,14621	0,05592	0,90362	1,41718
RPS15A	-2,57877	-0,14628	0,05673	0,90357	1,41718
RAB11FIP2	-2,56964	-0,14631	0,05694	0,90356	1,41718
AXIN2	-2,47328	-0,14645	0,05921	0,90347	1,41718
C17ORF103	-2,47499	-0,14671	0,05928	0,90331	1,41718
SP3	-2,68958	-0,14709	0,05469	0,90307	1,41718
KLF16	-2,57853	-0,14721	0,05709	0,90299	1,41718
ZNF337	-2,47981	-0,14756	0,0595	0,90278	1,41718
LOC100294145	-2,60055	-0,14804	0,05693	0,90248	1,41718
SFMBT1	-2,56983	-0,14809	0,05763	0,90244	1,41718
DYRK1A	-2,48033	-0,14991	0,06044	0,9013	1,41718
CLCF1	-2,5946	-0,1501	0,05785	0,90119	1,41718
TRIM7	-2,49029	-0,15141	0,0608	0,90037	1,41718
ARL3	-2,66961	-0,152	0,05694	0,9	1,41718
OR8D1	-2,54093	-0,15214	0,05988	0,89991	1,41718
OXSR1	-2,70399	-0,15227	0,05631	0,89983	1,41718
DICER1-AS1	-2,63578	-0,15312	0,05809	0,8993	1,41718
BAD	-2,6115	-0,15352	0,05879	0,89905	1,41718
ZNF446	-2,73142	-0,15372	0,05628	0,89893	1,41718
TMEM57	-2,5031	-0,15382	0,06145	0,89887	1,41718
LOC400027	-2,47177	-0,15481	0,06263	0,89825	1,41718
UBXN2A	-2,56993	-0,15492	0,06028	0,89818	1,41718
KCNQ1	-2,60373	-0,155	0,05953	0,89813	1,41718
RCOR3	-2,59397	-0,15516	0,05981	0,89803	1,41718
LOC100505515	-2,63565	-0,15552	0,05901	0,89781	1,41718
NAE1	-2,58156	-0,15559	0,06027	0,89776	1,41718
PRDM14	-2,56181	-0,15598	0,06089	0,89752	1,41718
CAPN1	-2,69357	-0,15613	0,05796	0,89743	1,41718
PAPD5	-2,5952	-0,15617	0,06018	0,8974	1,41718
AGBL5	-2,5867	-0,15636	0,06045	0,89728	1,41718
WIBG	-2,72244	-0,15671	0,05756	0,89707	1,41718
ZMIZ2	-2,53959	-0,15718	0,06189	0,89678	1,41718
DIS3	-2,72592	-0,15737	0,05773	0,89666	1,41718
PIGY	-2,4914	-0,15763	0,06327	0,8965	1,41718
MTNR1B	-2,46377	-0,15839	0,06429	0,89603	1,41718
ATRN	-2,73056	-0,15838	0,058	0,89603	1,41718
VPS4A	-2,70277	-0,15844	0,05862	0,89599	1,41718
FLNC	-2,71383	-0,15911	0,05863	0,89558	1,41718
YWHAQ	-2,70428	-0,1601	0,0592	0,89496	1,41718
C11ORF85	-2,53369	-0,16025	0,06325	0,89487	1,41718
PEX3	-2,58261	-0,1603	0,06207	0,89484	1,41718
TBCB	-2,63288	-0,16083	0,06108	0,89451	1,41718
HLA-DOB	-2,60503	-0,16121	0,06188	0,89428	1,41718
FXYD1	-2,68105	-0,16306	0,06082	0,89313	1,41718
UBE2L3	-2,67482	-0,16315	0,06099	0,89308	1,41718
CEP57	-2,58871	-0,1637	0,06324	0,89273	1,41718
PHACTR4	-2,51038	-0,16383	0,06526	0,89265	1,41718
KIF1C	-2,71683	-0,16398	0,06036	0,89256	1,41718
ZNF295-AS1	-2,72455	-0,1643	0,0603	0,89236	1,41718
RNF170	-2,47318	-0,16437	0,06646	0,89232	1,41718
LOC283140	-2,57078	-0,16453	0,064	0,89222	1,41718
FAM175B	-2,73937	-0,16486	0,06018	0,89202	1,41718
ZBTB45	-2,72724	-0,1651	0,06054	0,89187	1,41718
SLC24A4	-2,7351	-0,16535	0,06045	0,89171	1,41718
KANSL1-AS1	-2,61243	-0,16537	0,0633	0,8917	1,41718
PMM1	-2,73636	-0,16561	0,06052	0,89155	1,41718
RAX	-2,6598	-0,16586	0,06236	0,8914	1,41718
PDE7B	-2,70461	-0,16742	0,0619	0,89043	1,41718
RASSF1	-2,69619	-0,16771	0,0622	0,89025	1,41718
ANKRD12	-2,49513	-0,16819	0,06741	0,88996	1,41718
MAT2B	-2,49708	-0,16904	0,0677	0,88943	1,41718
NSUN5P2	-2,72419	-0,16946	0,06221	0,88917	1,41718
USP21	-2,53853	-0,17055	0,06718	0,8885	1,41718
ALS2CR12	-2,504	-0,17077	0,0682	0,88837	1,41718
DCUN1D2	-2,52507	-0,1709	0,06768	0,88829	1,41718
XRN2	-2,53428	-0,17155	0,06769	0,88789	1,41718
CYP4A22	-2,62141	-0,17171	0,0655	0,88779	1,41718
SCAF4	-2,57548	-0,17171	0,06667	0,88779	1,41718
ACBD4	-2,71803	-0,17249	0,06346	0,88731	1,41718
BLOC1S3	-2,5146	-0,17265	0,06866	0,88721	1,41718
LOC100129726	-2,55742	-0,17296	0,06763	0,88702	1,41718
GPR35	-2,49396	-0,17372	0,06966	0,88655	1,41718
C3ORF18	-2,60912	-0,17386	0,06664	0,88647	1,41718
ACOT8	-2,7112	-0,17446	0,06435	0,8861	1,41718
MAP2K3	-2,6304	-0,17474	0,06643	0,88593	1,41718
BCL11A	-2,67599	-0,1749	0,06536	0,88583	1,41718
AP3S2	-2,48085	-0,17512	0,07059	0,8857	1,41718
SLC9A8	-2,67582	-0,1757	0,06566	0,88534	1,41718
SLC2A1	-2,70984	-0,17627	0,06505	0,88499	1,41718
PRKCE	-2,61597	-0,17663	0,06752	0,88477	1,41718
TCF12	-2,60112	-0,17678	0,06796	0,88467	1,41718
RRBP1	-2,67546	-0,17747	0,06633	0,88425	1,41718
HMHA1	-2,61538	-0,17781	0,06799	0,88404	1,41718
LOXHD1	-2,61165	-0,17783	0,06809	0,88403	1,41718
ANP32A	-2,58366	-0,17901	0,06928	0,88331	1,41718
PCNP	-2,68377	-0,17927	0,0668	0,88315	1,41718
LINC00610	-2,48948	-0,17937	0,07205	0,88309	1,41718
MOV10	-2,59521	-0,17942	0,06914	0,88306	1,41718
IFIH1	-2,61568	-0,17983	0,06875	0,88281	1,41718
POLR3C	-2,66625	-0,18034	0,06764	0,8825	1,41718
CA5B	-2,69417	-0,18034	0,06694	0,88249	1,41718
MDP1	-2,70673	-0,18186	0,06719	0,88156	1,41718
CASP8	-2,64343	-0,18225	0,06894	0,88133	1,41718
APPL1	-2,70005	-0,18229	0,06751	0,88131	1,41718
ACRC	-2,69024	-0,18265	0,06789	0,88108	1,41718
DFFB	-2,59237	-0,1829	0,07055	0,88093	1,41718
LOC100132999	-2,71114	-0,18295	0,06748	0,8809	1,41718
EMD	-2,55597	-0,18324	0,07169	0,88072	1,41718
LOC93622	-2,63044	-0,18451	0,07015	0,87995	1,41718
BPHL	-2,62176	-0,18457	0,0704	0,87991	1,41718
SLC35F1	-2,73107	-0,18492	0,06771	0,8797	1,41718
ACSS2	-2,65729	-0,18501	0,06962	0,87964	1,41718
ELAC1	-2,5699	-0,18692	0,07273	0,87848	1,41718
FEM1B	-2,55279	-0,18705	0,07327	0,8784	1,41718
NFU1	-2,73727	-0,18771	0,06858	0,878	1,41718
LOC728431	-2,71417	-0,18774	0,06917	0,87798	1,41718
SOX21	-2,49125	-0,18855	0,07569	0,87749	1,41718
SFT2D3	-2,70562	-0,18919	0,06992	0,8771	1,41718
TRIM21	-2,71311	-0,18936	0,06979	0,87699	1,41718
CTSF	-2,55395	-0,18954	0,07421	0,87688	1,41718
HHIPL1	-2,53017	-0,1898	0,07501	0,87673	1,41718
KCNRG	-2,50733	-0,19045	0,07596	0,87633	1,41718
PEX11A	-2,65841	-0,19083	0,07179	0,8761	1,41718
PLA2G16	-2,55945	-0,19144	0,0748	0,87573	1,41718
MAP3K14	-2,49255	-0,19189	0,07698	0,87546	1,41718
HBQ1	-2,55665	-0,19207	0,07512	0,87535	1,41718
TAF3	-2,67548	-0,19225	0,07186	0,87524	1,41718
TMEM59	-2,63207	-0,19227	0,07305	0,87523	1,41718
KRAS	-2,52802	-0,19244	0,07612	0,87512	1,41718
SNAP29	-2,58654	-0,19286	0,07456	0,87487	1,41718
ZNF491	-2,55951	-0,1935	0,0756	0,87448	1,41718
GSTA4	-2,50003	-0,19473	0,07789	0,87374	1,41718
C7ORF50	-2,6683	-0,1957	0,07334	0,87315	1,41718
LIMS2	-2,49664	-0,19575	0,0784	0,87312	1,41718
EFNA4	-2,49049	-0,19614	0,07875	0,87288	1,41718
LOC100506710	-2,57211	-0,19711	0,07663	0,87229	1,41718
RRAGC	-2,64963	-0,19725	0,07444	0,87221	1,41718
ZNF629	-2,48605	-0,19731	0,07937	0,87218	1,41718
MYO3A	-2,65334	-0,19777	0,07454	0,8719	1,41718
C5ORF45	-2,48545	-0,19964	0,08032	0,87077	1,41718
C19ORF73	-2,7159	-0,20062	0,07387	0,87017	1,41718
PURB	-2,73263	-0,201	0,07355	0,86995	1,41718
SEC24B-AS1	-2,58372	-0,20111	0,07784	0,86988	1,41718
PGRMC2	-2,49434	-0,20154	0,0808	0,86962	1,41718
PIK3IP1	-2,5808	-0,2018	0,07819	0,86947	1,41718
CHMP4B	-2,65805	-0,20182	0,07593	0,86945	1,41718
FBXO25	-2,61033	-0,20184	0,07732	0,86944	1,41718
GLTP	-2,51599	-0,20193	0,08026	0,86939	1,41718
CRIM1	-2,66751	-0,20217	0,07579	0,86924	1,41718
SFR1	-2,55195	-0,20247	0,07934	0,86906	1,41718
ZNF436	-2,49025	-0,20321	0,0816	0,86862	1,41718
DBIL5P2	-2,69678	-0,20332	0,07539	0,86855	1,41718
DNAJC14	-2,63794	-0,20411	0,07738	0,86807	1,41718
NHEJ1	-2,68043	-0,20427	0,07621	0,86798	1,41718
RPP30	-2,6835	-0,20444	0,07619	0,86787	1,41718
SLAMF6	-2,49239	-0,20451	0,08205	0,86784	1,41718
LOC100507217	-2,70516	-0,20502	0,07579	0,86753	1,41718
ARL14EP	-2,57809	-0,20615	0,07996	0,86685	1,41718
GOLGA7B	-2,73746	-0,20631	0,07536	0,86675	1,41718
KLHL36	-2,70376	-0,20738	0,0767	0,86611	1,41718
MACROD2	-2,65055	-0,20827	0,07858	0,86558	1,41718
FEM1A	-2,63948	-0,20904	0,0792	0,86511	1,41718
AVPR1B	-2,64106	-0,21096	0,07988	0,86396	1,41718
TBC1D17	-2,69513	-0,21352	0,07923	0,86243	1,41718
HECTD3	-2,52228	-0,21622	0,08572	0,86082	1,41718
IL1A	-2,67814	-0,21894	0,08175	0,8592	1,41718
HDAC9	-2,49358	-0,21901	0,08783	0,85915	1,41718
MAP1LC3A	-2,54247	-0,21921	0,08622	0,85904	1,41718
DNTTIP2	-2,66495	-0,22002	0,08256	0,85855	1,41718
SF1	-2,73376	-0,22395	0,08192	0,85622	1,41718
PRKX	-2,71825	-0,22592	0,08311	0,85505	1,41718
MRVI1-AS1	-2,67177	-0,22708	0,08499	0,85436	1,41718
PHYHD1	-2,70667	-0,22777	0,08415	0,85395	1,41718
DPEP3	-2,69847	-0,22869	0,08475	0,85341	1,41718
CASP1	-2,6873	-0,23015	0,08564	0,85254	1,41718
TMOD4	-2,50691	-0,23061	0,09199	0,85227	1,41718
CHRNB1	-2,63536	-0,23201	0,08804	0,85145	1,41718
MARCH2	-2,46398	-0,23229	0,09427	0,85128	1,41718
DOPEY2	-2,6125	-0,23266	0,08906	0,85106	1,41718
NFKBIA	-2,6899	-0,23617	0,0878	0,84899	1,41718
ULK1	-2,52704	-0,238	0,09418	0,84792	1,41718
TIMP2	-2,68372	-0,24073	0,0897	0,84632	1,41718
AQP5	-2,60799	-0,24141	0,09257	0,84592	1,41718
PSMD9	-2,61031	-0,24934	0,09552	0,84128	1,41718
ZNF623	-2,48531	-0,24945	0,10037	0,84122	1,41718
S100A4	-2,59374	-0,25356	0,09776	0,83882	1,41718
ZNF713	-2,58362	-0,25495	0,09868	0,83802	1,41718
PLEK	-2,52454	-0,25607	0,10143	0,83737	1,41718
C17ORF97	-2,69693	-0,25661	0,09515	0,83705	1,41718
COL18A1	-2,49561	-0,25744	0,10316	0,83657	1,41718
VN1R1	-2,60293	-0,25921	0,09958	0,83555	1,41718
C21ORF119	-2,6707	-0,26026	0,09745	0,83494	1,41718
WNT2B	-2,54106	-0,26272	0,10339	0,83352	1,41718
CCL28	-2,60206	-0,26448	0,10164	0,8325	1,41718
GPRASP2	-2,52841	-0,26536	0,10495	0,83199	1,41718
ZSCAN22	-2,58999	-0,26546	0,10249	0,83193	1,41718
RAB33B	-2,48091	-0,26621	0,1073	0,8315	1,41718
SBF2	-2,50073	-0,26683	0,1067	0,83114	1,41718
RNF125	-2,62709	-0,2673	0,10175	0,83087	1,41718
KLHDC7B	-2,49568	-0,27261	0,10923	0,82782	1,41718
ZPBP2	-2,70779	-0,27268	0,1007	0,82778	1,41718
ZNF493	-2,55224	-0,27783	0,10886	0,82483	1,41718
ZFAND2A	-2,59878	-0,28387	0,10923	0,82138	1,41718
KLRF1	-2,54041	-0,28737	0,11312	0,8194	1,41718
DPY19L2P2	-2,62943	-0,28781	0,10946	0,81914	1,41718
KIAA1804	-2,7137	-0,29217	0,10767	0,81667	1,41718
ZNF302	-2,54855	-0,29357	0,11519	0,81588	1,41718
CCR7	-2,58551	-0,30367	0,11745	0,81019	1,41718
ACADVL	-2,56762	-0,30398	0,11839	0,81001	1,41718
DACT1	-2,53797	-0,30604	0,12058	0,80886	1,41718
PPM1M	-2,46522	-0,30745	0,12471	0,80807	1,41718
NDUFA5	-2,53434	-0,32202	0,12706	0,79995	1,41718
SYT17	-2,66809	-0,33377	0,1251	0,79346	1,41718
WBP2NL	-2,6029	-0,3351	0,12874	0,79273	1,41718
FCRL2	-2,70418	-0,33723	0,12471	0,79156	1,41718
LOC100996511	-2,49294	-0,38142	0,153	0,76768	1,41718
SGCE	-2,59118	-0,38297	0,1478	0,76686	1,41718
SLC6A16	-2,7028	-0,38966	0,14417	0,76331	1,41718
POM121	-2,73437	-0,39266	0,1436	0,76173	1,41718
CHAD	-2,6522	-0,40662	0,15331	0,75439	1,41718
GZMK	2,44528	0,9982	0,40822	1,99751	2,53707
ITGAV	2,45321	0,51541	0,21009	1,4294	2,53707
SRGAP2B	2,28073	0,5011	0,21971	1,41529	2,53707
LOC100131541	2,44744	0,41272	0,16863	1,33119	2,53707
PSTPIP2	2,3201	0,41269	0,17788	1,33116	2,53707
TP53INP2	2,41506	0,40777	0,16885	1,32663	2,53707
GBP1	2,27061	0,38203	0,16825	1,30318	2,53707
VMP1	2,40959	0,37328	0,15492	1,2953	2,53707
TIMP1	2,451	0,34371	0,14023	1,26901	2,53707
TNFRSF21	2,29086	0,342	0,14929	1,26751	2,53707
PAG1	2,40674	0,34192	0,14207	1,26745	2,53707
CKS1B	2,38048	0,33984	0,14276	1,26561	2,53707
ZNF593	2,40775	0,30753	0,12773	1,23759	2,53707
MEST	2,23703	0,30702	0,13724	1,23715	2,53707
XXYLT1	2,25795	0,30511	0,13513	1,23551	2,53707
CDCA4	2,33285	0,30089	0,12898	1,2319	2,53707
CXORF21	2,28423	0,30056	0,13158	1,23162	2,53707
CETP	2,29916	0,29345	0,12763	1,22557	2,53707
PRDX4	2,38912	0,2933	0,12276	1,22544	2,53707
C17ORF79	2,42317	0,29324	0,12102	1,22539	2,53707
ZNF230	2,23374	0,29258	0,13098	1,22483	2,53707
TET1	2,2981	0,28919	0,12584	1,22196	2,53707
RHOBTB2	2,4592	0,2848	0,11581	1,21825	2,53707
C6ORF211	2,40131	0,28321	0,11794	1,2169	2,53707
ANKRD46	2,33431	0,2822	0,12089	1,21605	2,53707
ND6	2,40557	0,26789	0,11136	1,20405	2,53707
HMGB3	2,23362	0,26292	0,11771	1,1999	2,53707
ALKBH2	2,35453	0,25806	0,1096	1,19587	2,53707
TMEM69	2,42654	0,25779	0,10624	1,19565	2,53707
BMPR1A	2,34809	0,25563	0,10887	1,19386	2,53707
CXCL10	2,27969	0,25448	0,11163	1,19291	2,53707
C6ORF170	2,28548	0,25432	0,11127	1,19277	2,53707
ITM2A	2,37389	0,25374	0,10689	1,19229	2,53707
KIAA1586	2,41378	0,25298	0,10481	1,19166	2,53707
ZNF439	2,25569	0,25089	0,11123	1,18994	2,53707
NAMPT	2,36237	0,25027	0,10594	1,18943	2,53707
SNHG16	2,26576	0,24965	0,11018	1,18892	2,53707
RFPL3-AS1	2,46104	0,24961	0,10143	1,18889	2,53707
LACTB2	2,3116	0,24928	0,10784	1,18861	2,53707
EPT1	2,4601	0,24761	0,10065	1,18724	2,53707
CHST7	2,35296	0,24628	0,10467	1,18615	2,53707
SDE2	2,23609	0,24491	0,10953	1,18502	2,53707
C12ORF45	2,38018	0,24349	0,1023	1,18385	2,53707
SKA2	2,40766	0,23912	0,09932	1,18027	2,53707
GIMAP2	2,26952	0,23858	0,10512	1,17983	2,53707
UTS2	2,26563	0,23655	0,10441	1,17817	2,53707
LOC100289092	2,43811	0,23548	0,09658	1,1773	2,53707
BCL2L12	2,2316	0,23314	0,10447	1,17539	2,53707
PNPO	2,45016	0,23286	0,09504	1,17516	2,53707
LSMD1	2,42854	0,23199	0,09553	1,17446	2,53707
INPP5F	2,45124	0,23182	0,09457	1,17431	2,53707
STMN1	2,26744	0,22895	0,10097	1,17198	2,53707
IGIP	2,32861	0,22688	0,09743	1,1703	2,53707
AP1S3	2,30164	0,22535	0,09791	1,16906	2,53707
CCDC138	2,33572	0,22446	0,0961	1,16834	2,53707
BOP1	2,45198	0,22403	0,09137	1,16799	2,53707
HN1	2,38259	0,22374	0,09391	1,16776	2,53707
FAM100B	2,36764	0,21915	0,09256	1,16405	2,53707
STEAP3	2,38232	0,21897	0,09191	1,1639	2,53707
C5ORF43	2,34336	0,21864	0,0933	1,16363	2,53707
UBXN8	2,39853	0,21561	0,08989	1,16119	2,53707
PINX1	2,28452	0,2148	0,09403	1,16055	2,53707
MOB3B	2,32965	0,21312	0,09148	1,15919	2,53707
THNSL1	2,31027	0,21205	0,09179	1,15834	2,53707
C10ORF2	2,39236	0,21085	0,08814	1,15737	2,53707
MREG	2,28209	0,21001	0,09202	1,15669	2,53707
PDCD1	2,44169	0,20981	0,08593	1,15653	2,53707
CHCHD1	2,41745	0,20944	0,08664	1,15624	2,53707
NHLRC3	2,3924	0,2082	0,08703	1,15525	2,53707
IFRD2	2,23991	0,20728	0,09254	1,15451	2,53707
IL7	2,35853	0,20706	0,08779	1,15433	2,53707
IER3	2,3433	0,20297	0,08662	1,15106	2,53707
ABCB10	2,44158	0,20262	0,08299	1,15078	2,53707
PIBF1	2,31748	0,20223	0,08726	1,15047	2,53707
TMED7	2,34847	0,20141	0,08576	1,14982	2,53707
CCL18	2,36421	0,1992	0,08426	1,14806	2,53707
PDCD2L	2,24992	0,19805	0,08802	1,14714	2,53707
NDUFAB1	2,30555	0,1979	0,08583	1,14703	2,53707
PAK6	2,45868	0,19762	0,08038	1,1468	2,53707
MPLKIP	2,28633	0,19625	0,08584	1,14572	2,53707
FANCG	2,43245	0,19602	0,08059	1,14554	2,53707
FKBP1A	2,42972	0,19495	0,08024	1,14469	2,53707
AEBP1	2,2869	0,19419	0,08491	1,14408	2,53707
LCP2	2,31939	0,19387	0,08359	1,14383	2,53707
C2ORF47	2,34872	0,1936	0,08243	1,14362	2,53707
PET112	2,37825	0,19331	0,08128	1,14339	2,53707
FBXO8	2,26316	0,1921	0,08488	1,14242	2,53707
ZMYM5	2,35647	0,19197	0,08147	1,14233	2,53707
TKT	2,41114	0,19164	0,07948	1,14206	2,53707
SLA	2,35514	0,19106	0,08112	1,1416	2,53707
HSPA5	2,22376	0,19051	0,08567	1,14117	2,53707
CALR	2,38059	0,18965	0,07967	1,14049	2,53707
SRSF1	2,22647	0,18913	0,08494	1,14007	2,53707
COX8A	2,30732	0,18716	0,08112	1,13852	2,53707
CHRNA1	2,26383	0,18706	0,08263	1,13844	2,53707
SCFD2	2,41628	0,18543	0,07674	1,13716	2,53707
MRPL45	2,36512	0,18441	0,07797	1,13636	2,53707
PSMD1	2,30704	0,18401	0,07976	1,13603	2,53707
BTG3	2,26545	0,18359	0,08104	1,13571	2,53707
MYEF2	2,44328	0,18326	0,075	1,13544	2,53707
SMAP1	2,38165	0,1831	0,07688	1,13532	2,53707
STK38L	2,36228	0,18258	0,07729	1,13491	2,53707
DEF6	2,45345	0,18177	0,07409	1,13427	2,53707
KRIT1	2,35442	0,1815	0,07709	1,13406	2,53707
ZNF764	2,33811	0,18085	0,07735	1,13355	2,53707
GALNT14	2,34192	0,18074	0,07718	1,13347	2,53707
FKBP11	2,30061	0,18044	0,07843	1,13323	2,53707
AIMP2	2,37321	0,18008	0,07588	1,13294	2,53707
EEA1	2,45418	0,17996	0,07333	1,13285	2,53707
BAZ2B	2,23357	0,17774	0,07958	1,13111	2,53707
DCUN1D3	2,4147	0,17756	0,07353	1,13097	2,53707
NLRX1	2,37592	0,17733	0,07464	1,13079	2,53707
POLR2E	2,32338	0,17644	0,07594	1,13009	2,53707
RWDD2B	2,26733	0,1756	0,07745	1,12943	2,53707
USMG5	2,39772	0,1755	0,07319	1,12935	2,53707
VPS25	2,26439	0,17505	0,0773	1,129	2,53707
LSM11	2,36816	0,17464	0,07375	1,12868	2,53707
GAB1	2,24704	0,17409	0,07747	1,12825	2,53707
EMC9	2,31446	0,17402	0,07519	1,12819	2,53707
TMF1	2,43232	0,1734	0,07129	1,12772	2,53707
FLT1	2,44727	0,17235	0,07042	1,12689	2,53707
ANP32B	2,42278	0,17158	0,07082	1,12629	2,53707
WDR91	2,27782	0,17051	0,07485	1,12545	2,53707
TMEM128	2,27089	0,17012	0,07491	1,12515	2,53707
SPRTN	2,36103	0,16987	0,07195	1,12496	2,53707
RFESD	2,37551	0,16945	0,07133	1,12463	2,53707
ATP6V1H	2,2851	0,16933	0,0741	1,12454	2,53707
AACS	2,25815	0,16792	0,07436	1,12344	2,53707
SOCS4	2,41064	0,16755	0,06951	1,12315	2,53707
RGL2	2,22969	0,16713	0,07496	1,12282	2,53707
SEPSECS	2,44409	0,16671	0,06821	1,1225	2,53707
TTC13	2,41586	0,16632	0,06884	1,12219	2,53707
RABEP2	2,37137	0,16612	0,07005	1,12204	2,53707
HIBADH	2,29018	0,16504	0,07206	1,1212	2,53707
RPS21	2,23706	0,16486	0,0737	1,12106	2,53707
TRUB2	2,28992	0,16478	0,07196	1,12099	2,53707
PDHB	2,2506	0,16413	0,07293	1,12049	2,53707
ROMO1	2,3983	0,16257	0,06779	1,11928	2,53707
GRWD1	2,3083	0,16183	0,07011	1,11871	2,53707
PMVK	2,32285	0,16098	0,0693	1,11804	2,53707
CD47	2,40307	0,16071	0,06688	1,11783	2,53707
ALDH18A1	2,44787	0,15948	0,06515	1,11689	2,53707
PARK7	2,39441	0,15932	0,06654	1,11676	2,53707
CHAF1A	2,22755	0,15864	0,07122	1,11623	2,53707
DNAH5	2,46277	0,15691	0,06371	1,11489	2,53707
C14ORF126	2,22917	0,15567	0,06983	1,11394	2,53707
RCOR1	2,38715	0,15545	0,06512	1,11377	2,53707
CENPV	2,3563	0,15463	0,06562	1,11313	2,53707
RUVBL2	2,36359	0,15442	0,06533	1,11297	2,53707
TFDP2	2,3642	0,15349	0,06492	1,11226	2,53707
NOP9	2,43817	0,1529	0,06271	1,1118	2,53707
SYNRG	2,23565	0,15234	0,06814	1,11137	2,53707
PRRG4	2,32506	0,15059	0,06477	1,11003	2,53707
CREB3L2	2,39559	0,149	0,0622	1,1088	2,53707
SEC24A	2,39493	0,14847	0,062	1,1084	2,53707
MPV17	2,40607	0,14678	0,06101	1,1071	2,53707
CLEC16A	2,27366	0,14675	0,06454	1,10707	2,53707
ZNRD1	2,28508	0,14674	0,06422	1,10706	2,53707
HSPBP1	2,27228	0,1465	0,06447	1,10688	2,53707
ATF3	2,36408	0,14606	0,06178	1,10654	2,53707
LRCH1	2,27537	0,14539	0,0639	1,10603	2,53707
SETDB2	2,40361	0,14477	0,06023	1,10556	2,53707
CTAGE9	2,36527	0,14387	0,06083	1,10486	2,53707
UPF1	2,28537	0,14381	0,06293	1,10482	2,53707
SELO	2,23053	0,14288	0,06406	1,10411	2,53707
ALPK1	2,36619	0,14223	0,06011	1,10361	2,53707
OXCT2	2,42365	0,14125	0,05828	1,10286	2,53707
EBLN2	2,32354	0,14107	0,06071	1,10272	2,53707
WDR83OS	2,40074	0,14086	0,05867	1,10256	2,53707
MR1	2,3842	0,14044	0,0589	1,10224	2,53707
FOXRED2	2,41244	0,14012	0,05808	1,102	2,53707
ADPGK	2,28	0,13967	0,06126	1,10165	2,53707
PHPT1	2,38975	0,13923	0,05826	1,10131	2,53707
GAA	2,22823	0,13912	0,06243	1,10123	2,53707
COPS8	2,45366	0,13834	0,05638	1,10064	2,53707
ECHDC1	2,28615	0,13758	0,06018	1,10006	2,53707
ZNF710	2,43345	0,13715	0,05636	1,09973	2,53707
LIG3	2,35916	0,13697	0,05806	1,09959	2,53707
RNMT	2,4328	0,13691	0,05628	1,09955	2,53707
SHPRH	2,33644	0,13678	0,05854	1,09945	2,53707
BCOR	2,26424	0,13658	0,06032	1,0993	2,53707
HERC3	2,32463	0,13608	0,05854	1,09892	2,53707
SACM1L	2,45789	0,13608	0,05536	1,09891	2,53707
ENOPH1	2,45512	0,13524	0,05508	1,09827	2,53707
DPY30	2,38017	0,13496	0,0567	1,09806	2,53707
B3GNTL1	2,45383	0,13371	0,05449	1,09711	2,53707
SUPV3L1	2,45193	0,13346	0,05443	1,09692	2,53707
SLC35B1	2,30353	0,13339	0,05791	1,09687	2,53707
TNFAIP8	2,3671	0,13324	0,05629	1,09676	2,53707
PYCR2	2,27411	0,13228	0,05817	1,09603	2,53707
LOC389906	2,37065	0,13222	0,05578	1,09598	2,53707
DCTN5	2,26982	0,13142	0,0579	1,09537	2,53707
PBX4	2,2972	0,12962	0,05643	1,09401	2,53707
LOC115110	2,40206	0,12832	0,05342	1,09302	2,53707
NR2C2AP	2,27714	0,12829	0,05634	1,093	2,53707
HNRNPM	2,38102	0,12793	0,05373	1,09272	2,53707
TECR	2,3396	0,12745	0,05447	1,09236	2,53707
SERINC3	2,36991	0,12708	0,05362	1,09208	2,53707
DNAJC27	2,3196	0,12675	0,05464	1,09183	2,53707
PARP1	2,33181	0,12673	0,05435	1,09181	2,53707
LARP1B	2,43328	0,12655	0,05201	1,09168	2,53707
CDRT4	2,30649	0,12599	0,05462	1,09125	2,53707
ALG6	2,40569	0,12597	0,05237	1,09124	2,53707
LIMK2	2,29971	0,12595	0,05477	1,09123	2,53707
MB21D1	2,35408	0,12459	0,05293	1,0902	2,53707
LYPLA1	2,32057	0,12401	0,05344	1,08976	2,53707
PQBP1	2,37941	0,12387	0,05206	1,08965	2,53707
LDB1	2,23677	0,12282	0,05491	1,08886	2,53707
RANGAP1	2,39198	0,12241	0,05118	1,08855	2,53707
C8ORF59	2,27216	0,11999	0,05281	1,08673	2,53707
COQ9	2,30995	0,11986	0,05189	1,08663	2,53707
GPATCH4	2,33416	0,11985	0,05135	1,08662	2,53707
GCC1	2,40652	0,11911	0,0495	1,08607	2,53707
TRMT112	2,22876	0,1183	0,05308	1,08545	2,53707
GIGYF2	2,29471	0,11815	0,05149	1,08534	2,53707
UBE2A	2,31037	0,11744	0,05083	1,08481	2,53707
UQCRC2	2,41041	0,11659	0,04837	1,08417	2,53707
SLC25A26	2,33444	0,11638	0,04985	1,08401	2,53707
SLC30A7	2,24883	0,11584	0,05151	1,08361	2,53707
WDR26	2,31318	0,11464	0,04956	1,0827	2,53707
XPO4	2,2729	0,11406	0,05018	1,08227	2,53707
BAZ1A	2,34262	0,11363	0,04851	1,08195	2,53707
AP1G1	2,35325	0,11209	0,04763	1,08079	2,53707
DAP3	2,3042	0,10943	0,04749	1,0788	2,53707
SETD4	2,41655	0,10792	0,04466	1,07768	2,53707
MYCN	2,33393	0,10778	0,04618	1,07757	2,53707
TRUB1	2,2245	0,10773	0,04843	1,07753	2,53707
ATP6AP1L	2,345	0,10751	0,04585	1,07737	2,53707
QSER1	2,27487	0,10746	0,04724	1,07733	2,53707
EDEM3	2,22595	0,10737	0,04824	1,07726	2,53707
ELK4	2,25503	0,10728	0,04757	1,0772	2,53707
SCRN3	2,3673	0,10404	0,04395	1,07478	2,53707
FAF2	2,45854	0,09863	0,04012	1,07076	2,53707
MPDU1	2,32189	0,09611	0,04139	1,06889	2,53707
FAM135A	2,38616	0,09264	0,03882	1,06632	2,53707
UBE2W	2,28869	0,08931	0,03902	1,06386	2,53707
SPG21	2,3515	0,08904	0,03787	1,06366	2,53707
FAM122C	2,29291	0,08783	0,0383	1,06277	2,53707
FLJ43663	2,25128	0,08523	0,03786	1,06086	2,53707
PPA2	2,22995	0,08418	0,03775	1,06008	2,53707
TMED5	2,41813	0,08103	0,03351	1,05777	2,53707
RPL21	-2,24553	-0,0582	0,02592	0,96046	2,53707
BCAP29	-2,26555	-0,06828	0,03014	0,95377	2,53707
FAU	-2,42467	-0,07246	0,02988	0,95102	2,53707
ST3GAL3	-2,22093	-0,07667	0,03452	0,94824	2,53707
ZNF3	-2,27989	-0,07719	0,03386	0,9479	2,53707
CSMD2	-2,38754	-0,07887	0,03303	0,9468	2,53707
GOSR2	-2,31451	-0,08062	0,03483	0,94565	2,53707
SERPINA1	-2,32407	-0,08168	0,03514	0,94496	2,53707
KXD1	-2,45464	-0,08276	0,03371	0,94425	2,53707
SEC16B	-2,22818	-0,08293	0,03722	0,94414	2,53707
FOXK1	-2,27481	-0,0831	0,03653	0,94403	2,53707
DUOX1	-2,24134	-0,08371	0,03735	0,94363	2,53707
THSD4	-2,37765	-0,08457	0,03557	0,94307	2,53707
MAPT-AS1	-2,20177	-0,0859	0,03901	0,9422	2,53707
TOP2B	-2,33974	-0,08621	0,03684	0,942	2,53707
FBXL12	-2,19543	-0,08802	0,04009	0,94081	2,53707
ASH2L	-2,20278	-0,09038	0,04103	0,93928	2,53707
DKFZP434A062	-2,2237	-0,09064	0,04076	0,93911	2,53707
NPEPPS	-2,27293	-0,09222	0,04057	0,93808	2,53707
SOBP	-2,25089	-0,09317	0,04139	0,93746	2,53707
ITPK1	-2,44286	-0,09428	0,03859	0,93674	2,53707
SOS2	-2,24848	-0,09445	0,04201	0,93663	2,53707
CCDC82	-2,38427	-0,09593	0,04024	0,93567	2,53707
FAM120AOS	-2,37128	-0,09597	0,04047	0,93564	2,53707
SH3BP5	-2,23177	-0,09599	0,04301	0,93563	2,53707
LINC00674	-2,2515	-0,09631	0,04278	0,93542	2,53707
DDX46	-2,26015	-0,09691	0,04288	0,93503	2,53707
DCAF10	-2,31344	-0,09775	0,04225	0,93449	2,53707
GAS7	-2,43466	-0,0981	0,04029	0,93426	2,53707
HCN2	-2,29042	-0,09833	0,04293	0,93411	2,53707
PFDN5	-2,18716	-0,09858	0,04507	0,93395	2,53707
FAM65C	-2,45752	-0,09888	0,04024	0,93376	2,53707
SYNGAP1	-2,23596	-0,09897	0,04426	0,9337	2,53707
HES6	-2,36939	-0,09995	0,04219	0,93306	2,53707
TTC39A	-2,36514	-0,10023	0,04238	0,93289	2,53707
KAT6B	-2,23499	-0,10036	0,04491	0,9328	2,53707
C7ORF53	-2,3391	-0,10073	0,04306	0,93256	2,53707
ADRBK1	-2,25738	-0,1013	0,04487	0,93219	2,53707
AMACR	-2,20969	-0,10132	0,04585	0,93218	2,53707
ZFAND3	-2,25964	-0,10143	0,04489	0,93211	2,53707
ZNF558	-2,3211	-0,10206	0,04397	0,9317	2,53707
MAPK1IP1L	-2,26407	-0,10275	0,04538	0,93126	2,53707
SYT15	-2,21932	-0,10284	0,04634	0,9312	2,53707
KIF13A	-2,18663	-0,10291	0,04707	0,93115	2,53707
MMD2	-2,23911	-0,10328	0,04612	0,93091	2,53707
RNF187	-2,29762	-0,10432	0,0454	0,93024	2,53707
CORT	-2,39426	-0,10455	0,04367	0,93009	2,53707
SLC50A1	-2,24754	-0,10477	0,04662	0,92995	2,53707
CSNK1D	-2,29839	-0,10482	0,0456	0,92992	2,53707
DCT	-2,36154	-0,10504	0,04448	0,92978	2,53707
PSMD4	-2,45208	-0,10503	0,04283	0,92978	2,53707
PDCD2	-2,28543	-0,10508	0,04598	0,92975	2,53707
FAM71A	-2,18796	-0,10521	0,04809	0,92967	2,53707
TNRC6C	-2,37425	-0,10539	0,04439	0,92956	2,53707
BLOC1S5	-2,41773	-0,10553	0,04365	0,92946	2,53707
FER	-2,43283	-0,10557	0,04339	0,92944	2,53707
HS6ST1	-2,3652	-0,10596	0,0448	0,92919	2,53707
C1ORF86	-2,36474	-0,10653	0,04505	0,92882	2,53707
ZNF787	-2,24742	-0,10674	0,04749	0,92869	2,53707
TMEM143	-2,19643	-0,10677	0,04861	0,92866	2,53707
TNNT3	-2,27351	-0,10681	0,04698	0,92864	2,53707
WDR45L	-2,44632	-0,10762	0,04399	0,92812	2,53707
NCOA6	-2,36743	-0,10816	0,04569	0,92777	2,53707
ZNF143	-2,41408	-0,10825	0,04484	0,92771	2,53707
ASAH1	-2,28048	-0,10857	0,04761	0,92751	2,53707
SRRM3	-2,38423	-0,10863	0,04556	0,92747	2,53707
B4GALNT2	-2,20991	-0,10883	0,04925	0,92734	2,53707
PRR13	-2,4177	-0,1094	0,04525	0,92697	2,53707
KPNA4	-2,19381	-0,10958	0,04995	0,92686	2,53707
ZNF740	-2,46022	-0,10959	0,04455	0,92685	2,53707
KIF25	-2,39927	-0,10959	0,04568	0,92685	2,53707
LYRM2	-2,25295	-0,10972	0,0487	0,92677	2,53707
RPF1	-2,41449	-0,11015	0,04562	0,92649	2,53707
SERF2	-2,20902	-0,11091	0,05021	0,926	2,53707
PARP6	-2,42633	-0,11132	0,04588	0,92574	2,53707
MYPN	-2,40608	-0,11243	0,04673	0,92503	2,53707
PIH1D1	-2,20665	-0,11294	0,05118	0,9247	2,53707
MTRF1L	-2,29577	-0,11316	0,04929	0,92456	2,53707
GTF3C5	-2,22124	-0,11336	0,05103	0,92443	2,53707
TCEANC	-2,4475	-0,11348	0,04637	0,92436	2,53707
PACSIN2	-2,27489	-0,11353	0,04991	0,92432	2,53707
GNPAT	-2,21142	-0,11421	0,05164	0,92389	2,53707
USP40	-2,38655	-0,11508	0,04822	0,92333	2,53707
SUDS3	-2,33532	-0,11526	0,04935	0,92322	2,53707
SF3B1	-2,24934	-0,11536	0,05129	0,92315	2,53707
SEC31A	-2,40565	-0,1159	0,04818	0,92281	2,53707
ALOXE3	-2,42395	-0,11624	0,04795	0,92259	2,53707
PRRC2B	-2,26354	-0,11723	0,05179	0,92195	2,53707
DDA1	-2,24931	-0,11742	0,0522	0,92184	2,53707
TGFB3	-2,37201	-0,11754	0,04955	0,92176	2,53707
DCAF15	-2,21967	-0,11792	0,05312	0,92152	2,53707
CHRNA6	-2,40146	-0,11831	0,04927	0,92127	2,53707
NFRKB	-2,40854	-0,11874	0,0493	0,92099	2,53707
ELF1	-2,19075	-0,11921	0,05442	0,92069	2,53707
POMT2	-2,40661	-0,12028	0,04998	0,92001	2,53707
HLA-F-AS1	-2,3938	-0,12064	0,0504	0,91978	2,53707
C1ORF123	-2,35437	-0,12067	0,05125	0,91976	2,53707
OPA3	-2,38138	-0,12126	0,05092	0,91939	2,53707
TTC19	-2,19402	-0,12131	0,05529	0,91936	2,53707
AKAP4	-2,32349	-0,12169	0,05237	0,91911	2,53707
FAM5B	-2,25921	-0,12191	0,05396	0,91897	2,53707
CCDC13	-2,29916	-0,12195	0,05304	0,91894	2,53707
DIS3L	-2,34593	-0,12248	0,05221	0,91861	2,53707
PIK3R2	-2,22023	-0,12269	0,05526	0,91847	2,53707
LOC100506268	-2,2123	-0,12301	0,0556	0,91827	2,53707
TAOK1	-2,4412	-0,12362	0,05064	0,91788	2,53707
SGPL1	-2,22024	-0,12376	0,05574	0,91779	2,53707
BRD1	-2,30618	-0,12378	0,05367	0,91778	2,53707
LOC254128	-2,19306	-0,12389	0,05649	0,91771	2,53707
PDLIM1	-2,33763	-0,1242	0,05313	0,91751	2,53707
ESD	-2,27781	-0,12463	0,05472	0,91724	2,53707
BRMS1	-2,27151	-0,12463	0,05487	0,91724	2,53707
MARCH7	-2,26727	-0,12493	0,0551	0,91705	2,53707
RHOA	-2,30391	-0,12502	0,05426	0,91699	2,53707
NQO1	-2,25856	-0,12505	0,05537	0,91697	2,53707
KCNMB1	-2,42251	-0,12529	0,05172	0,91682	2,53707
RAD17	-2,42002	-0,12633	0,0522	0,91616	2,53707
LMF2	-2,22931	-0,12634	0,05667	0,91615	2,53707
PHF7	-2,44556	-0,12658	0,05176	0,916	2,53707
FAM123B	-2,208	-0,12667	0,05737	0,91594	2,53707
KIAA0485	-2,36942	-0,12689	0,05355	0,9158	2,53707
PCDHGA9	-2,32769	-0,1271	0,0546	0,91567	2,53707
TEX261	-2,2233	-0,1271	0,05717	0,91567	2,53707
ATF6	-2,33747	-0,12724	0,05443	0,91558	2,53707
IKBKG	-2,40053	-0,12742	0,05308	0,91547	2,53707
ZNF142	-2,24885	-0,12758	0,05673	0,91536	2,53707
CHRND	-2,17958	-0,12788	0,05867	0,91518	2,53707
ARCN1	-2,23646	-0,12833	0,05738	0,91489	2,53707
FAM172A	-2,42802	-0,12837	0,05287	0,91486	2,53707
SPIN3	-2,39384	-0,12839	0,05363	0,91485	2,53707
CDC42EP2	-2,24254	-0,1286	0,05735	0,91472	2,53707
GSK3A	-2,39904	-0,12876	0,05367	0,91462	2,53707
C14ORF180	-2,4105	-0,1288	0,05343	0,91459	2,53707
SLC12A9	-2,28582	-0,12899	0,05643	0,91447	2,53707
LOC100506469	-2,32485	-0,12921	0,05558	0,91433	2,53707
ACR	-2,37451	-0,12948	0,05453	0,91416	2,53707
TSR3	-2,25113	-0,12973	0,05763	0,914	2,53707
THTPA	-2,25183	-0,12982	0,05765	0,91395	2,53707
SMAD4	-2,35961	-0,12989	0,05505	0,9139	2,53707
APOL2	-2,33455	-0,13014	0,05574	0,91374	2,53707
GRIN2D	-2,33307	-0,13027	0,05584	0,91366	2,53707
SHF	-2,32623	-0,13033	0,05603	0,91362	2,53707
MADD	-2,27553	-0,13046	0,05733	0,91354	2,53707
CAMKV	-2,192	-0,13059	0,05958	0,91346	2,53707
UBXN6	-2,29737	-0,13061	0,05685	0,91345	2,53707
P2RX6	-2,43301	-0,13115	0,05391	0,9131	2,53707
TMEM223	-2,30023	-0,13121	0,05704	0,91306	2,53707
ANO6	-2,34454	-0,13146	0,05607	0,91291	2,53707
EPC1	-2,31032	-0,13185	0,05707	0,91266	2,53707
BRAP	-2,2723	-0,13205	0,05811	0,91254	2,53707
KRBA1	-2,21358	-0,1321	0,05967	0,91251	2,53707
FAM219B	-2,25077	-0,13225	0,05876	0,91241	2,53707
RAB3D	-2,18763	-0,13247	0,06055	0,91227	2,53707
PJA2	-2,31885	-0,13309	0,05739	0,91188	2,53707
LOC100129380	-2,37598	-0,13341	0,05615	0,91167	2,53707
SLC5A2	-2,44026	-0,13344	0,05468	0,91165	2,53707
LAPTM4A	-2,37229	-0,13377	0,05639	0,91145	2,53707
BLCAP	-2,37351	-0,13394	0,05643	0,91134	2,53707
CEP68	-2,34344	-0,13466	0,05746	0,91088	2,53707
HNRNPA0	-2,25822	-0,13528	0,05991	0,91049	2,53707
AVIL	-2,19164	-0,13571	0,06192	0,91022	2,53707
INPP5A	-2,24321	-0,13578	0,06053	0,91018	2,53707
ZGPAT	-2,28473	-0,13585	0,05946	0,91013	2,53707
SETBP1	-2,314	-0,13669	0,05907	0,9096	2,53707
GATAD2A	-2,34739	-0,13704	0,05838	0,90939	2,53707
ATP11C	-2,29139	-0,13706	0,05981	0,90937	2,53707
HTATIP2	-2,42436	-0,13741	0,05668	0,90915	2,53707
E4F1	-2,30901	-0,13823	0,05986	0,90863	2,53707
PNKD	-2,45091	-0,13843	0,05648	0,90851	2,53707
PGC	-2,44536	-0,13842	0,05661	0,90851	2,53707
TSPAN17	-2,22708	-0,13842	0,06215	0,90851	2,53707
IL17RA	-2,43074	-0,13866	0,05704	0,90836	2,53707
UPB1	-2,41364	-0,1387	0,05747	0,90834	2,53707
TP53INP1	-2,25658	-0,13907	0,06163	0,9081	2,53707
GFOD2	-2,41266	-0,13912	0,05766	0,90807	2,53707
HAX1	-2,25889	-0,13929	0,06166	0,90796	2,53707
C6ORF1	-2,40894	-0,13957	0,05794	0,90779	2,53707
MYH9	-2,27489	-0,14042	0,06173	0,90725	2,53707
PCDH18	-2,42886	-0,14051	0,05785	0,9072	2,53707
DKFZP434C153	-2,44371	-0,14055	0,05752	0,90717	2,53707
PECAM1	-2,31941	-0,14115	0,06086	0,9068	2,53707
MMP24	-2,42405	-0,14115	0,05823	0,90679	2,53707
GDEP	-2,32406	-0,14122	0,06076	0,90675	2,53707
RAB11FIP5	-2,28429	-0,14127	0,06184	0,90672	2,53707
MESP2	-2,21215	-0,14131	0,06388	0,90669	2,53707
ATP5S	-2,19944	-0,14178	0,06446	0,9064	2,53707
MYO15A	-2,20305	-0,14201	0,06446	0,90626	2,53707
ZMYM3	-2,41295	-0,14201	0,05885	0,90625	2,53707
DENND5B	-2,32979	-0,14226	0,06106	0,9061	2,53707
CXORF38	-2,34145	-0,14239	0,06081	0,90602	2,53707
BRD7	-2,25418	-0,14257	0,06325	0,9059	2,53707
ZNF747	-2,3663	-0,14317	0,0605	0,90553	2,53707
KHDC3L	-2,3096	-0,14363	0,06219	0,90524	2,53707
CLVS1	-2,27419	-0,14365	0,06317	0,90523	2,53707
sep-06	-2,32221	-0,14373	0,0619	0,90517	2,53707
LOC728445	-2,29993	-0,14384	0,06254	0,90511	2,53707
SLC43A2	-2,20867	-0,14429	0,06533	0,90483	2,53707
TMEM125	-2,19703	-0,14467	0,06585	0,90459	2,53707
AGPAT3	-2,26525	-0,14468	0,06387	0,90458	2,53707
MAP3K9	-2,40458	-0,14494	0,06028	0,90442	2,53707
CREB3	-2,18409	-0,1451	0,06644	0,90432	2,53707
LOC283481	-2,25232	-0,14568	0,06468	0,90396	2,53707
NTHL1	-2,20534	-0,14597	0,06619	0,90377	2,53707
LYPD5	-2,33259	-0,14613	0,06265	0,90367	2,53707
CECR6	-2,27371	-0,1464	0,06439	0,9035	2,53707
LOC100996551	-2,23642	-0,14704	0,06575	0,9031	2,53707
ITFG2	-2,40408	-0,14762	0,06141	0,90274	2,53707
LOC100130581	-2,19246	-0,14816	0,06758	0,9024	2,53707
RNF31	-2,2971	-0,1482	0,06452	0,90238	2,53707
FLJ31485	-2,19124	-0,14893	0,06797	0,90192	2,53707
MRPL49	-2,19748	-0,14905	0,06783	0,90185	2,53707
PTTG1IP	-2,32894	-0,14954	0,06421	0,90154	2,53707
LMOD2	-2,35104	-0,15001	0,06381	0,90124	2,53707
RANGRF	-2,20815	-0,15065	0,06822	0,90085	2,53707
EFCAB13	-2,19918	-0,15115	0,06873	0,90053	2,53707
PEX19	-2,28355	-0,15146	0,06633	0,90034	2,53707
ACIN1	-2,25237	-0,15161	0,06731	0,90024	2,53707
TPGS1	-2,39616	-0,1521	0,06348	0,89994	2,53707
SMAD9	-2,19584	-0,15218	0,0693	0,89989	2,53707
PPP1R3B	-2,34945	-0,15234	0,06484	0,89979	2,53707
C2ORF49	-2,19303	-0,15236	0,06948	0,89978	2,53707
MZF1	-2,33953	-0,15249	0,06518	0,8997	2,53707
ANGPT2	-2,31358	-0,15279	0,06604	0,89951	2,53707
NUDT16L1	-2,42201	-0,15301	0,06318	0,89937	2,53707
PLA2G4F	-2,40939	-0,15314	0,06356	0,89929	2,53707
AURKC	-2,43163	-0,15323	0,06301	0,89924	2,53707
OR7E156P	-2,23604	-0,15347	0,06863	0,89909	2,53707
RUFY3	-2,36416	-0,15372	0,06502	0,89893	2,53707
L3MBTL3	-2,19146	-0,15381	0,07019	0,89887	2,53707
FLJ35946	-2,32846	-0,15395	0,06612	0,89878	2,53707
CLPTM1	-2,2808	-0,15421	0,06761	0,89863	2,53707
TNRC6B	-2,25514	-0,15448	0,0685	0,89846	2,53707
RAB5C	-2,18554	-0,15449	0,07068	0,89845	2,53707
FKRP	-2,37839	-0,15481	0,06509	0,89825	2,53707
CAND2	-2,43525	-0,15554	0,06387	0,89779	2,53707
FCGR2B	-2,20494	-0,15599	0,07075	0,89751	2,53707
PCK2	-2,45768	-0,15667	0,06375	0,89709	2,53707
DSTNP2	-2,19109	-0,15695	0,07163	0,89692	2,53707
TAPBPL	-2,3254	-0,15699	0,06751	0,8969	2,53707
TSHZ2	-2,38245	-0,15708	0,06593	0,89684	2,53707
NT5C2	-2,45051	-0,15729	0,06419	0,89671	2,53707
NDUFV2	-2,23533	-0,1573	0,07037	0,8967	2,53707
GPR61	-2,31612	-0,15764	0,06806	0,89649	2,53707
LOC100131581	-2,21897	-0,15803	0,07122	0,89625	2,53707
LOC439990	-2,24746	-0,15823	0,0704	0,89612	2,53707
SNRNP70	-2,23336	-0,15835	0,0709	0,89605	2,53707
RTN3	-2,31312	-0,15846	0,0685	0,89598	2,53707
FTO	-2,21941	-0,15877	0,07154	0,89579	2,53707
PPP1R8	-2,2416	-0,15953	0,07117	0,89532	2,53707
FAM188B	-2,29511	-0,16069	0,07001	0,8946	2,53707
SEMA6C	-2,3557	-0,1607	0,06822	0,89459	2,53707
LOC284373	-2,36756	-0,16071	0,06788	0,89458	2,53707
SNTB1	-2,33228	-0,1608	0,06894	0,89453	2,53707
TENC1	-2,30254	-0,16081	0,06984	0,89452	2,53707
LIM2	-2,27808	-0,16121	0,07077	0,89427	2,53707
GDF9	-2,23399	-0,16123	0,07217	0,89426	2,53707
FAM160A2	-2,3177	-0,16126	0,06958	0,89424	2,53707
FIS1	-2,35762	-0,16152	0,06851	0,89408	2,53707
WNT8A	-2,39087	-0,16212	0,06781	0,89371	2,53707
MOCS2	-2,34422	-0,16302	0,06954	0,89315	2,53707
ZNRF4	-2,24788	-0,16311	0,07256	0,8931	2,53707
KDM2B	-2,24381	-0,16362	0,07292	0,89278	2,53707
NSUN5P1	-2,38634	-0,16397	0,06871	0,89256	2,53707
LSR	-2,24069	-0,16425	0,0733	0,89239	2,53707
IGHV3OR16-13	-2,37863	-0,16505	0,06939	0,8919	2,53707
TBC1D22A	-2,42953	-0,1658	0,06824	0,89143	2,53707
KIF3C	-2,27412	-0,16587	0,07294	0,89139	2,53707
LIMD2	-2,25064	-0,16614	0,07382	0,89122	2,53707
CLNS1A	-2,44462	-0,16668	0,06818	0,89089	2,53707
SLC35E3	-2,33838	-0,16688	0,07137	0,89076	2,53707
NMT2	-2,37707	-0,16694	0,07023	0,89073	2,53707
LCOR	-2,37136	-0,16718	0,0705	0,89058	2,53707
CCNL2	-2,35977	-0,16727	0,07088	0,89053	2,53707
MRO	-2,46065	-0,16825	0,06838	0,88992	2,53707
ASF1A	-2,35676	-0,16828	0,0714	0,8899	2,53707
GOLPH3L	-2,27005	-0,16845	0,0742	0,8898	2,53707
SERPINI1	-2,35659	-0,16858	0,07154	0,88972	2,53707
C10ORF95	-2,35144	-0,16862	0,07171	0,88969	2,53707
LOC100507540	-2,28508	-0,16867	0,07381	0,88966	2,53707
OR4D2	-2,32085	-0,16921	0,07291	0,88933	2,53707
DPF3	-2,35973	-0,17136	0,07262	0,88801	2,53707
PARP16	-2,27401	-0,17195	0,07562	0,88764	2,53707
CCNYL1	-2,3674	-0,17262	0,07292	0,88723	2,53707
C11ORF95	-2,41305	-0,17271	0,07157	0,88717	2,53707
ARMCX5	-2,39201	-0,17287	0,07227	0,88708	2,53707
CSRP1	-2,28129	-0,17299	0,07583	0,88701	2,53707
RNFT2	-2,21374	-0,17339	0,07832	0,88676	2,53707
LOC100130078	-2,4112	-0,17364	0,07202	0,8866	2,53707
PSMF1	-2,454	-0,17408	0,07094	0,88633	2,53707
SELPLG	-2,42892	-0,17459	0,07188	0,88602	2,53707
OAZ2	-2,38403	-0,17463	0,07325	0,886	2,53707
FAM167B	-2,21976	-0,17471	0,07871	0,88595	2,53707
C2ORF61	-2,43349	-0,17506	0,07194	0,88573	2,53707
AKIRIN2	-2,34814	-0,17521	0,07462	0,88564	2,53707
ZFP82	-2,44184	-0,17603	0,07209	0,88513	2,53707
RASGEF1A	-2,42207	-0,17673	0,07297	0,88471	2,53707
ZBP1	-2,21663	-0,17686	0,07979	0,88463	2,53707
FOXO1	-2,44751	-0,17697	0,07231	0,88456	2,53707
sep-15	-2,26791	-0,17748	0,07826	0,88425	2,53707
ZNF789	-2,22609	-0,17751	0,07974	0,88423	2,53707
FCGR3B	-2,20694	-0,17798	0,08065	0,88394	2,53707
CCDC106	-2,33508	-0,17799	0,07622	0,88393	2,53707
SLC9A9	-2,19075	-0,1781	0,0813	0,88386	2,53707
CLEC4M	-2,45577	-0,17813	0,07253	0,88385	2,53707
IKZF5	-2,25615	-0,17879	0,07925	0,88344	2,53707
TSPAN32	-2,33762	-0,18011	0,07705	0,88264	2,53707
PIK3CA	-2,25547	-0,18037	0,07997	0,88248	2,53707
HIRIP3	-2,26203	-0,18127	0,08013	0,88193	2,53707
FLJ41757	-2,24679	-0,18153	0,0808	0,88177	2,53707
SGSM1	-2,3162	-0,18193	0,07855	0,88152	2,53707
LOC100506365	-2,24555	-0,18218	0,08113	0,88137	2,53707
USP53	-2,33957	-0,1823	0,07792	0,88129	2,53707
RNF113A	-2,34271	-0,18375	0,07843	0,88041	2,53707
ATG9A	-2,33437	-0,18408	0,07886	0,88021	2,53707
MARK2	-2,26407	-0,18474	0,0816	0,87981	2,53707
MARCH1	-2,21323	-0,18481	0,0835	0,87976	2,53707
SALL2	-2,37914	-0,18592	0,07815	0,87909	2,53707
PROSAPIP1	-2,26388	-0,18706	0,08263	0,8784	2,53707
APBB1	-2,18305	-0,18725	0,08578	0,87828	2,53707
PPDPF	-2,18743	-0,18888	0,08635	0,87729	2,53707
DSTN	-2,22646	-0,18938	0,08506	0,87698	2,53707
SGK3	-2,33502	-0,19065	0,08165	0,87621	2,53707
RDBP	-2,32471	-0,19175	0,08248	0,87555	2,53707
TAX1BP3	-2,34404	-0,19202	0,08192	0,87538	2,53707
DHCR7	-2,31188	-0,19347	0,08369	0,8745	2,53707
WEE1	-2,28906	-0,19549	0,0854	0,87328	2,53707
TTTY15	-2,33768	-0,19651	0,08406	0,87266	2,53707
AQP9	-2,41126	-0,197	0,0817	0,87236	2,53707
PLAG1	-2,23895	-0,20082	0,08969	0,87006	2,53707
HS2ST1	-2,27281	-0,20113	0,08849	0,86987	2,53707
EID2B	-2,40915	-0,20202	0,08385	0,86934	2,53707
LOC100130357	-2,20794	-0,20255	0,09174	0,86902	2,53707
RNF141	-2,25486	-0,20495	0,09089	0,86757	2,53707
SQLE	-2,22223	-0,20503	0,09226	0,86752	2,53707
PNOC	-2,25501	-0,20642	0,09154	0,86669	2,53707
SCML4	-2,2492	-0,20796	0,09246	0,86576	2,53707
MPND	-2,22144	-0,20954	0,09432	0,86482	2,53707
METTL8	-2,30441	-0,20971	0,091	0,86471	2,53707
ANKRD5	-2,33542	-0,21019	0,09	0,86442	2,53707
LOC285178	-2,41222	-0,21039	0,08722	0,86431	2,53707
APCDD1	-2,33495	-0,21055	0,09017	0,86421	2,53707
TMEM133	-2,42678	-0,21086	0,08689	0,86402	2,53707
SPATA2L	-2,26399	-0,21173	0,09352	0,8635	2,53707
KBTBD11	-2,20127	-0,21386	0,09715	0,86223	2,53707
LOC283270	-2,29701	-0,21508	0,09363	0,8615	2,53707
DDAH2	-2,36465	-0,21696	0,09175	0,86038	2,53707
MAD2L1BP	-2,28127	-0,21967	0,09629	0,85876	2,53707
ZNF137P	-2,23815	-0,22021	0,09839	0,85844	2,53707
CFD	-2,21036	-0,2207	0,09985	0,85815	2,53707
NXPH4	-2,35131	-0,22291	0,0948	0,85684	2,53707
SMEK1	-2,37972	-0,22324	0,09381	0,85664	2,53707
LOC286437	-2,29176	-0,22806	0,09951	0,85378	2,53707
PCBP4	-2,29716	-0,22981	0,10004	0,85275	2,53707
KCTD11	-2,39131	-0,23017	0,09625	0,85254	2,53707
CXORF24	-2,41853	-0,2339	0,09671	0,85033	2,53707
MNDA	-2,22304	-0,23441	0,10544	0,85003	2,53707
ORMDL3	-2,2563	-0,23468	0,10401	0,84987	2,53707
MTA2	-2,40019	-0,23489	0,09786	0,84975	2,53707
HMOX1	-2,23975	-0,23611	0,10542	0,84903	2,53707
CDK14	-2,28964	-0,23643	0,10326	0,84884	2,53707
ZNF792	-2,36611	-0,23655	0,09998	0,84877	2,53707
RNPC3	-2,2309	-0,23965	0,10742	0,84695	2,53707
TMEM170B	-2,26416	-0,24069	0,10631	0,84634	2,53707
MPP7	-2,35685	-0,24338	0,10327	0,84476	2,53707
MOCS3	-2,40242	-0,24405	0,10159	0,84437	2,53707
TRIM35	-2,43045	-0,24931	0,10258	0,8413	2,53707
SLC9A7	-2,18862	-0,25281	0,11551	0,83926	2,53707
ZNF101	-2,38692	-0,25447	0,10661	0,83829	2,53707
KCNN4	-2,31772	-0,25799	0,11131	0,83625	2,53707
KCNJ11	-2,45866	-0,26017	0,10582	0,83499	2,53707
SELM	-2,42134	-0,26547	0,10964	0,83193	2,53707
CFL2	-2,31273	-0,26644	0,11521	0,83137	2,53707
KIAA0040	-2,38028	-0,26923	0,11311	0,82976	2,53707
PLEC	-2,37781	-0,27043	0,11373	0,82907	2,53707
LOC439911	-2,30156	-0,27403	0,11906	0,82701	2,53707
TMEM231	-2,44729	-0,275	0,11237	0,82645	2,53707
FANCF	-2,39465	-0,279	0,11651	0,82416	2,53707
ZNF416	-2,28993	-0,28324	0,12369	0,82174	2,53707
PLA2G2D	-2,41812	-0,2854	0,11802	0,82052	2,53707
PET117	-2,30591	-0,28833	0,12504	0,81885	2,53707
LONRF3	-2,25972	-0,29064	0,12862	0,81754	2,53707
LOC100287497	-2,19596	-0,29354	0,13367	0,8159	2,53707
LCN8	-2,39833	-0,30731	0,12814	0,80815	2,53707
GRAMD1C	-2,38831	-0,31856	0,13338	0,80187	2,53707
LOC221272	-2,37518	-0,31897	0,13429	0,80164	2,53707
ZBTB16	-2,34844	-0,31996	0,13624	0,80109	2,53707
ZNF260	-2,36664	-0,32362	0,13674	0,79906	2,53707
NR3C2	-2,31344	-0,32726	0,14146	0,79705	2,53707
PMAIP1	-2,28721	-0,32916	0,14391	0,796	2,53707
MAP4K3	-2,33667	-0,33004	0,14124	0,79552	2,53707
FAM111B	-2,24908	-0,33517	0,14903	0,79269	2,53707
DPYSL2	-2,396	-0,33632	0,14037	0,79206	2,53707
MAFF	-2,40687	-0,35231	0,14638	0,78333	2,53707
FLJ38379	-2,3961	-0,35651	0,14879	0,78105	2,53707
DMKN	-2,35404	-0,36924	0,15686	0,77419	2,53707
CNN3	-2,20701	-0,37767	0,17112	0,76968	2,53707
HCK	-2,44508	-0,47451	0,19407	0,71971	2,53707
NPTX1	-2,31093	-0,63789	0,27603	0,64265	2,53707
S100A8	-2,20408	-0,76953	0,34914	0,58661	2,53707
HSPA1A	2,14832	0,69826	0,32502	1,62254	4,42546
HIST1H1E	2,16779	0,57325	0,26444	1,48787	4,42546
LOC100190986	2,0682	0,54615	0,26407	1,46019	4,42546
LOC595101	2,21591	0,54081	0,24406	1,45479	4,42546
CXCL13	2,09128	0,46805	0,22381	1,38323	4,42546
C1ORF106	2,1314	0,4586	0,21516	1,3742	4,42546
HIST2H2BE	2,07421	0,45278	0,21829	1,36867	4,42546
GLYATL2	2,00755	0,41672	0,20758	1,33489	4,42546
GGH	2,04511	0,41022	0,20059	1,32889	4,42546
FAM46C	2,10295	0,38962	0,18527	1,31005	4,42546
SMS	2,04171	0,33631	0,16472	1,26252	4,42546
DDIT4	2,2209	0,33096	0,14902	1,25785	4,42546
HIST1H1B	2,18587	0,3245	0,14846	1,25223	4,42546
CLLU1	2,03957	0,3183	0,15606	1,24686	4,42546
NPIPL3	2,15995	0,3178	0,14713	1,24643	4,42546
ITGB2-AS1	2,17699	0,31549	0,14492	1,24443	4,42546
NR4A3	2,10637	0,31509	0,14959	1,24409	4,42546
RNASEH2A	2,16818	0,31363	0,14465	1,24283	4,42546
AXL	2,16128	0,30822	0,14261	1,23818	4,42546
SNHG3	2,1504	0,30213	0,1405	1,23296	4,42546
SLC19A2	2,02399	0,30179	0,14911	1,23267	4,42546
LOC284801	2,02518	0,29956	0,14792	1,23077	4,42546
CARD9	2,15212	0,29376	0,1365	1,22583	4,42546
FKBP5	2,08236	0,29243	0,14043	1,2247	4,42546
PINLYP	2,08383	0,28853	0,13846	1,2214	4,42546
YEATS4	2,22159	0,28751	0,12942	1,22053	4,42546
ACOT7	2,21934	0,28461	0,12824	1,21808	4,42546
PCTP	2,16633	0,27782	0,12825	1,21236	4,42546
DPP4	2,13529	0,27714	0,12979	1,21179	4,42546
TCF19	2,05118	0,27035	0,1318	1,2061	4,42546
SELRC1	2,18932	0,26661	0,12178	1,20298	4,42546
GBP5	2,00476	0,26287	0,13112	1,19987	4,42546
LOC728061	2,14128	0,26036	0,12159	1,19778	4,42546
U2AF1	2,01097	0,25259	0,12561	1,19135	4,42546
GEN1	2,05593	0,25115	0,12216	1,19015	4,42546
ATP2A1	2,21016	0,24977	0,11301	1,18902	4,42546
CD180	2,01834	0,2462	0,12198	1,18608	4,42546
LOC158572	2,02093	0,24582	0,12164	1,18577	4,42546
CR1	2,17252	0,24411	0,11236	1,18436	4,42546
CDK2	2,17347	0,24387	0,1122	1,18416	4,42546
EBPL	2,12201	0,24177	0,11393	1,18244	4,42546
IL18R1	2,09199	0,24063	0,11503	1,18151	4,42546
RRS1	2,01749	0,23818	0,11806	1,1795	4,42546
CAPN14	2,17642	0,23705	0,10892	1,17858	4,42546
NCL	2,11631	0,23618	0,1116	1,17787	4,42546
POLK	2,12104	0,2349	0,11075	1,17683	4,42546
ZNF239	2,07988	0,2342	0,1126	1,17625	4,42546
SARS2	2,17754	0,23112	0,10614	1,17375	4,42546
GAR1	2,12796	0,22902	0,10763	1,17204	4,42546
NDUFAF4	2,04211	0,2288	0,11204	1,17186	4,42546
ATP6V0E2	2,00665	0,22846	0,11385	1,17158	4,42546
FRY	2,04199	0,2261	0,11072	1,16967	4,42546
CYCS	2,13526	0,22556	0,10564	1,16923	4,42546
IFFO2	2,13644	0,2243	0,10499	1,16821	4,42546
TMEM107	2,16738	0,22121	0,10207	1,16571	4,42546
YWHAE	2,1748	0,21857	0,1005	1,16358	4,42546
HILPDA	2,20625	0,21606	0,09793	1,16155	4,42546
TMEM14A	2,12809	0,2151	0,10108	1,16079	4,42546
ICOS	2,01516	0,21459	0,10649	1,16038	4,42546
JUND	2,11579	0,21457	0,10141	1,16036	4,42546
SEC61A2	2,13593	0,21411	0,10024	1,15999	4,42546
C17ORF99	2,05711	0,21263	0,10336	1,1588	4,42546
NADKD1	2,21815	0,21221	0,09567	1,15847	4,42546
C3ORF14	2,17513	0,211	0,09701	1,15749	4,42546
SEMA4A	2,08955	0,20806	0,09957	1,15514	4,42546
ATAD5	2,17634	0,20565	0,09449	1,1532	4,42546
STAP2	2,10189	0,20563	0,09783	1,15319	4,42546
C16ORF87	2,15284	0,20441	0,09495	1,15221	4,42546
DUSP11	2,1616	0,20385	0,09431	1,15177	4,42546
MRPL11	2,11875	0,20368	0,09613	1,15163	4,42546
LOC340184	2,09911	0,20341	0,0969	1,15142	4,42546
ZNF484	2,20618	0,20283	0,09194	1,15096	4,42546
FH	2,22277	0,20275	0,09122	1,15089	4,42546
NCR3	2,2024	0,2019	0,09167	1,15021	4,42546
ALG8	2,12909	0,2017	0,09474	1,15006	4,42546
IFI44	2,11184	0,20148	0,0954	1,14988	4,42546
MICAL1	2,0373	0,2013	0,09881	1,14974	4,42546
EEF2K	2,12727	0,20123	0,0946	1,14968	4,42546
DDX3Y	2,01577	0,19719	0,09782	1,14646	4,42546
TMEM41B	2,04863	0,19657	0,09595	1,14597	4,42546
AMPD2	2,09525	0,19552	0,09332	1,14514	4,42546
SIRPG	2,18117	0,1954	0,08958	1,14504	4,42546
TTLL12	2,1817	0,19352	0,0887	1,14355	4,42546
ATP6V1C2	2,07037	0,19309	0,09326	1,14321	4,42546
ANKHD1	2,07791	0,19164	0,09223	1,14206	4,42546
KLRB1	2,03275	0,18815	0,09256	1,1393	4,42546
TMEM126A	2,06748	0,18726	0,09057	1,1386	4,42546
CD80	2,12938	0,18676	0,0877	1,1382	4,42546
CCDC47	2,01539	0,18557	0,09208	1,13727	4,42546
AFG3L2	2,20258	0,1847	0,08386	1,13658	4,42546
UBE2L6	2,1044	0,18436	0,08761	1,13631	4,42546
CHAF1B	2,15251	0,18426	0,0856	1,13624	4,42546
PHB	2,11217	0,18136	0,08587	1,13396	4,42546
AOC2	2,11298	0,17957	0,08498	1,13255	4,42546
FAM43A	2,00207	0,17678	0,0883	1,13036	4,42546
ZNF720	2,14171	0,17649	0,08241	1,13013	4,42546
DIP2B	2,00511	0,17639	0,08797	1,13005	4,42546
ZNF259	2,01443	0,17606	0,0874	1,12979	4,42546
MAK16	2,04175	0,17495	0,08569	1,12892	4,42546
ALG10B	2,0634	0,17455	0,0846	1,12862	4,42546
HIST1H3B	2,03277	0,17393	0,08556	1,12813	4,42546
EIF3J	2,12483	0,1739	0,08184	1,1281	4,42546
FLVCR1	2,11771	0,17223	0,08133	1,1268	4,42546
PIGL	2,02568	0,17109	0,08446	1,12591	4,42546
RBPJ	2,0373	0,17099	0,08393	1,12583	4,42546
MRPL24	2,1403	0,16964	0,07926	1,12478	4,42546
SLC31A1	2,11076	0,16947	0,08029	1,12465	4,42546
ETF1	2,04772	0,16836	0,08222	1,12378	4,42546
DBF4	2,14106	0,16798	0,07845	1,12348	4,42546
TUBA1B	2,11374	0,16787	0,07942	1,1234	4,42546
GOT2	2,04692	0,16762	0,08189	1,1232	4,42546
DCTN6	2,09213	0,16732	0,07997	1,12297	4,42546
ATPAF1	2,17486	0,16665	0,07663	1,12245	4,42546
C4ORF21	2,09658	0,16443	0,07843	1,12072	4,42546
WDR67	2,10399	0,16437	0,07812	1,12067	4,42546
PRMT1	2,03242	0,16324	0,08032	1,1198	4,42546
SAMD8	2,07507	0,16302	0,07856	1,11963	4,42546
GCDH	2,18829	0,16287	0,07443	1,11952	4,42546
SCD	2,20423	0,16274	0,07383	1,11941	4,42546
HAT1	2,05458	0,16241	0,07905	1,11916	4,42546
ZNF576	2,16706	0,1619	0,07471	1,11876	4,42546
ZDHHC11	2,18993	0,16146	0,07373	1,11842	4,42546
ELP4	2,07322	0,16085	0,07759	1,11795	4,42546
MZT2A	2,07884	0,16028	0,0771	1,1175	4,42546
GSTO1	2,17791	0,15924	0,07312	1,1167	4,42546
C1D	2,17495	0,15904	0,07312	1,11654	4,42546
ARL8B	2,1723	0,15838	0,07291	1,11603	4,42546
NANS	2,12358	0,15833	0,07456	1,116	4,42546
SND1	2,06745	0,15785	0,07635	1,11562	4,42546
DYNC1I2	2,11758	0,15763	0,07444	1,11546	4,42546
CYSLTR1	2,19051	0,15689	0,07162	1,11488	4,42546
HAGH	2,02777	0,15639	0,07712	1,1145	4,42546
BHLHE41	2,00068	0,15485	0,0774	1,11331	4,42546
DENND1A	2,16469	0,15422	0,07124	1,11282	4,42546
TMX4	2,2004	0,15404	0,07001	1,11268	4,42546
CPSF3	2,0418	0,15388	0,07537	1,11256	4,42546
C19ORF10	2,16458	0,15279	0,07059	1,11172	4,42546
MDFIC	2,13783	0,1527	0,07143	1,11164	4,42546
PPIP5K1	2,05851	0,15251	0,07409	1,1115	4,42546
FRMD5	2,0285	0,1522	0,07503	1,11126	4,42546
TIMM9	2,13972	0,15105	0,0706	1,11038	4,42546
L2HGDH	2,20409	0,15038	0,06823	1,10986	4,42546
CHSY1	2,03904	0,15028	0,0737	1,10978	4,42546
HAUS6	2,10705	0,14984	0,07111	1,10945	4,42546
CD101	2,0545	0,14927	0,07265	1,109	4,42546
LOC100506844	2,1268	0,14924	0,07017	1,10898	4,42546
NDUFS6	2,00102	0,14746	0,07369	1,10762	4,42546
KLHL29	2,14079	0,14679	0,06857	1,1071	4,42546
FAM3D	2,10514	0,14636	0,06953	1,10678	4,42546
HARS2	2,17009	0,1463	0,06742	1,10673	4,42546
SEC22B	2,14416	0,1462	0,06818	1,10665	4,42546
CBX3	2,21003	0,1447	0,06548	1,1055	4,42546
C14ORF166	2,11859	0,14414	0,06804	1,10507	4,42546
PHF15	2,10626	0,14403	0,06838	1,10499	4,42546
TMEM214	2,13643	0,14361	0,06722	1,10467	4,42546
PIGF	2,10315	0,14352	0,06824	1,1046	4,42546
POLR3K	2,16327	0,14335	0,06627	1,10447	4,42546
MILR1	2,13612	0,14328	0,06707	1,10441	4,42546
RETSAT	2,11303	0,14258	0,06748	1,10388	4,42546
ANKRD44	2,17969	0,14166	0,06499	1,10317	4,42546
FAM106A	2,20755	0,1411	0,06392	1,10274	4,42546
FAM100A	2,02741	0,14041	0,06926	1,10222	4,42546
ATP9A	2,1323	0,13828	0,06485	1,10059	4,42546
SLC33A1	2,03379	0,13798	0,06784	1,10036	4,42546
FAM117B	2,09389	0,13796	0,06588	1,10034	4,42546
DECR1	2,15585	0,13536	0,06279	1,09837	4,42546
CTSL1	2,21632	0,13533	0,06106	1,09834	4,42546
GBE1	2,16925	0,13511	0,06229	1,09818	4,42546
ATP5I	2,0269	0,1346	0,06641	1,09779	4,42546
ATP5L	2,04234	0,13456	0,06589	1,09776	4,42546
GSTCD	2,10521	0,13412	0,06371	1,09742	4,42546
SLC41A1	2,10451	0,1325	0,06296	1,09619	4,42546
IKZF1	2,07335	0,13247	0,06389	1,09617	4,42546
HSPG2	2,12255	0,1323	0,06233	1,09604	4,42546
ERGIC2	2,16504	0,13228	0,0611	1,09602	4,42546
SLC35D1	2,10878	0,13103	0,06213	1,09507	4,42546
ZNF330	2,10328	0,13045	0,06202	1,09464	4,42546
PMPCA	2,02622	0,13025	0,06428	1,09448	4,42546
DNAJC17	2,0779	0,13005	0,06259	1,09433	4,42546
RGS19	2,02646	0,13002	0,06416	1,09431	4,42546
EVC2	2,0808	0,12992	0,06244	1,09423	4,42546
ARNT	2,17734	0,1295	0,05948	1,09392	4,42546
TTC7A	2,06192	0,12942	0,06277	1,09385	4,42546
IKBKE	2,16455	0,12921	0,05969	1,09369	4,42546
SNX13	2,02619	0,12878	0,06356	1,09337	4,42546
ATP6V1B2	2,05896	0,12859	0,06245	1,09322	4,42546
PRRT3-AS1	2,16268	0,12834	0,05934	1,09303	4,42546
ZNF18	2,12851	0,12815	0,0602	1,09289	4,42546
GMPPB	2,14902	0,12665	0,05893	1,09175	4,42546
BOD1L1	2,01478	0,12652	0,0628	1,09166	4,42546
OIP5-AS1	2,15113	0,12648	0,0588	1,09163	4,42546
PACSIN1	2,01463	0,12637	0,06273	1,09154	4,42546
SUMO4	2,1652	0,12594	0,05817	1,09122	4,42546
FAM96B	2,07474	0,125	0,06025	1,09051	4,42546
SAP30	2,01404	0,12482	0,06197	1,09037	4,42546
SEC23B	2,13575	0,12436	0,05823	1,09003	4,42546
ARAF	2,08485	0,12381	0,05939	1,08961	4,42546
SLC25A39	2,00586	0,12349	0,06157	1,08937	4,42546
DOLPP1	2,14366	0,12315	0,05745	1,08911	4,42546
SPG7	2,1788	0,12256	0,05625	1,08867	4,42546
NAT9	2,04353	0,12237	0,05988	1,08852	4,42546
PVT1	2,18336	0,1222	0,05597	1,0884	4,42546
IPPK	2,20641	0,12209	0,05533	1,08831	4,42546
LONP2	2,04323	0,12206	0,05974	1,08829	4,42546
SSR4	2,14948	0,12079	0,0562	1,08733	4,42546
DHX16	2,15454	0,12072	0,05603	1,08727	4,42546
MDN1	2,00332	0,12018	0,05999	1,08687	4,42546
EI24	2,10236	0,12017	0,05716	1,08686	4,42546
ERLEC1	2,169	0,11999	0,05532	1,08673	4,42546
MDM2	2,18518	0,11946	0,05467	1,08633	4,42546
SCAI	2,14571	0,11934	0,05562	1,08624	4,42546
NEMF	2,06422	0,11903	0,05767	1,08601	4,42546
ANXA6	2,12242	0,11895	0,05605	1,08595	4,42546
LRRC8C	2,09289	0,11878	0,05676	1,08582	4,42546
CCDC9	2,16003	0,1187	0,05495	1,08576	4,42546
NBN	2,11602	0,11805	0,05579	1,08527	4,42546
ENO3	2,20422	0,11705	0,0531	1,08452	4,42546
TOP1	2,02046	0,11673	0,05777	1,08427	4,42546
NUP133	2,1131	0,11613	0,05496	1,08383	4,42546
NOC2L	2,20769	0,11609	0,05258	1,08379	4,42546
UGGT2	2,08724	0,11503	0,05511	1,083	4,42546
ATP6V1D	2,13299	0,11448	0,05367	1,08259	4,42546
PACRGL	2,0847	0,11304	0,05422	1,0815	4,42546
DDX41	2,05912	0,11269	0,05473	1,08124	4,42546
FKBP4	2,1317	0,11226	0,05266	1,08092	4,42546
SLC6A6	2,00997	0,10979	0,05462	1,07907	4,42546
ROCK1	2,20762	0,10915	0,04944	1,07859	4,42546
ZFAND4	2,10429	0,10883	0,05172	1,07836	4,42546
HPS4	2,07658	0,10857	0,05228	1,07816	4,42546
RREB1	2,04314	0,1085	0,0531	1,07811	4,42546
BBS9	2,08239	0,1084	0,05206	1,07803	4,42546
OPHN1	2,0635	0,10832	0,0525	1,07798	4,42546
RAE1	2,21727	0,1076	0,04853	1,07743	4,42546
SYMPK	2,1186	0,10741	0,0507	1,07729	4,42546
CLTA	2,0604	0,10728	0,05207	1,07719	4,42546
PABPC1	2,04708	0,10256	0,0501	1,07367	4,42546
CHMP4A	2,06268	0,10231	0,0496	1,07349	4,42546
ATP6V1E1	2,09825	0,10105	0,04816	1,07255	4,42546
TAF2	2,07302	0,10048	0,04847	1,07213	4,42546
COL4A3BP	2,04257	0,10024	0,04907	1,07195	4,42546
COG6	2,07507	0,09969	0,04804	1,07155	4,42546
UBE2H	2,20997	0,09721	0,04399	1,0697	4,42546
STX18	2,05214	0,09647	0,04701	1,06915	4,42546
IL6ST	2,03747	0,09597	0,0471	1,06879	4,42546
DFFA	2,07464	0,09535	0,04596	1,06832	4,42546
TERF2	2,06981	0,09442	0,04562	1,06763	4,42546
FAM102A	2,03174	0,09361	0,04607	1,06704	4,42546
UHRF1BP1	2,18875	0,09323	0,04259	1,06675	4,42546
ARPC2	2,07449	0,09207	0,04438	1,0659	4,42546
RRP1	2,03097	0,09192	0,04526	1,06579	4,42546
HMGXB3	2,081	0,09153	0,04399	1,0655	4,42546
CALML4	2,15244	0,09121	0,04238	1,06526	4,42546
NIN	2,13148	0,09095	0,04267	1,06507	4,42546
PHF10	2,10874	0,08945	0,04242	1,06397	4,42546
SMARCA4	2,19445	0,08502	0,03874	1,06071	4,42546
DNM1L	2,08409	0,08336	0,04	1,05948	4,42546
RPS19	2,2204	0,08201	0,03693	1,05849	4,42546
C11ORF92	2,11976	0,08122	0,03832	1,05791	4,42546
RPL12	2,15712	0,08085	0,03748	1,05764	4,42546
DIAPH1	2,09053	0,08029	0,0384	1,05723	4,42546
WWP2	2,01402	0,07847	0,03896	1,0559	4,42546
THADA	2,18038	0,07827	0,0359	1,05575	4,42546
MBD2	2,21783	0,07398	0,03336	1,05262	4,42546
RNF168	2,02833	0,07086	0,03494	1,05034	4,42546
SLC36A1	2,05555	0,06792	0,03304	1,04821	4,42546
RSU1	-1,94425	-0,05644	0,02903	0,96164	4,42546
FAM107A	-1,97919	-0,06418	0,03243	0,95649	4,42546
DIXDC1	-1,99792	-0,06518	0,03263	0,95582	4,42546
DGCR14	-2,07184	-0,06566	0,03169	0,95551	4,42546
HLA-C	-1,93358	-0,06622	0,03425	0,95514	4,42546
AKT2	-1,90442	-0,06682	0,03509	0,95474	4,42546
GRIN2C	-2,08105	-0,06868	0,033	0,95351	4,42546
RHD	-2,09461	-0,06967	0,03326	0,95285	4,42546
PPP2R5A	-1,92202	-0,07038	0,03662	0,95239	4,42546
DCAF5	-1,97981	-0,07054	0,03563	0,95228	4,42546
CHMP1A	-1,931	-0,071	0,03677	0,95198	4,42546
PALM	-1,92135	-0,0712	0,03706	0,95185	4,42546
SP2	-1,9557	-0,07133	0,03648	0,95176	4,42546
ANKRD65	-2,16099	-0,07145	0,03306	0,95168	4,42546
MFF	-1,98986	-0,07153	0,03594	0,95163	4,42546
LINC00226	-2,07821	-0,07179	0,03455	0,95145	4,42546
ZNF771	-1,97866	-0,07263	0,03671	0,9509	4,42546
ELP3	-1,93602	-0,07308	0,03775	0,95061	4,42546
WFDC8	-1,97413	-0,07326	0,03711	0,95049	4,42546
LINC00661	-2,0106	-0,07349	0,03655	0,95034	4,42546
NCAM1	-1,92091	-0,07382	0,03843	0,95012	4,42546
PVR	-1,90201	-0,07446	0,03915	0,9497	4,42546
ABCC3	-1,91803	-0,07453	0,03886	0,94965	4,42546
CASZ1	-2,15897	-0,0746	0,03455	0,94961	4,42546
HNRPDL	-2,10536	-0,07603	0,03611	0,94866	4,42546
FAM35A	-1,95755	-0,07702	0,03934	0,94802	4,42546
C11ORF58	-2,1134	-0,07728	0,03657	0,94784	4,42546
KCNAB1	-1,95743	-0,07752	0,0396	0,94769	4,42546
ELFN2	-1,95023	-0,07808	0,04004	0,94732	4,42546
ZNF664	-2,14661	-0,07843	0,03654	0,94709	4,42546
NFYC	-2,06649	-0,07875	0,03811	0,94688	4,42546
PLG	-1,97822	-0,07897	0,03992	0,94673	4,42546
SYDE1	-1,90372	-0,07904	0,04152	0,94669	4,42546
RPUSD3	-2,07865	-0,07908	0,03805	0,94666	4,42546
LDB3	-1,93317	-0,07928	0,04101	0,94653	4,42546
LZTFL1	-2,06845	-0,07934	0,03836	0,94649	4,42546
CACTIN	-2,17792	-0,08004	0,03675	0,94603	4,42546
TMEM139	-1,90535	-0,08021	0,04209	0,94592	4,42546
OAZ1	-2,16853	-0,0805	0,03712	0,94573	4,42546
TOX4	-2,11921	-0,08056	0,03801	0,94569	4,42546
COPS4	-2,02557	-0,08125	0,04011	0,94524	4,42546
NSMCE4A	-2,11118	-0,0813	0,03851	0,94521	4,42546
SLC28A1	-1,93939	-0,08158	0,04206	0,94502	4,42546
LOC283788	-2,14993	-0,0821	0,03819	0,94468	4,42546
PCBP1-AS1	-1,92327	-0,08253	0,04291	0,9444	4,42546
SCTR	-1,95975	-0,08263	0,04216	0,94434	4,42546
C10ORF12	-2,16657	-0,08337	0,03848	0,94385	4,42546
SNCA	-2,166	-0,08382	0,0387	0,94356	4,42546
RHBDL3	-1,99596	-0,08406	0,04211	0,9434	4,42546
C11ORF9	-1,98934	-0,0841	0,04227	0,94338	4,42546
ZNF407	-2,14976	-0,08409	0,03912	0,94338	4,42546
GPR176	-1,942	-0,08452	0,04352	0,9431	4,42546
GGT7	-2,13449	-0,08472	0,03969	0,94297	4,42546
RETNLB	-2,00051	-0,08535	0,04266	0,94256	4,42546
LYPD8	-2,1218	-0,08535	0,04022	0,94256	4,42546
ZNF333	-1,99609	-0,08564	0,04291	0,94236	4,42546
GPR137	-1,88596	-0,08649	0,04586	0,94181	4,42546
ANHX	-2,02088	-0,08657	0,04284	0,94176	4,42546
ZNF551	-1,8901	-0,0871	0,04608	0,94142	4,42546
KLK4	-1,89345	-0,08709	0,04599	0,94142	4,42546
SFTPC	-2,03639	-0,0874	0,04292	0,94122	4,42546
TJAP1	-1,94626	-0,08747	0,04495	0,94117	4,42546
DRD2	-1,95005	-0,08767	0,04496	0,94104	4,42546
KIAA2026	-2,03592	-0,08802	0,04323	0,94082	4,42546
MUC13	-2,01273	-0,08809	0,04376	0,94077	4,42546
TCHP	-2,04818	-0,08811	0,04302	0,94075	4,42546
CHRNA3	-1,95512	-0,08818	0,0451	0,94071	4,42546
PTAR1	-1,90163	-0,08817	0,04637	0,94071	4,42546
GRIK5	-2,08754	-0,08825	0,04227	0,94066	4,42546
FKBP3	-2,05211	-0,08835	0,04305	0,9406	4,42546
KIAA2018	-2,16172	-0,08834	0,04087	0,9406	4,42546
SLC22A8	-1,96489	-0,08841	0,045	0,94056	4,42546
SLC11A1	-2,03596	-0,08844	0,04344	0,94054	4,42546
NADK	-1,88769	-0,0886	0,04694	0,94043	4,42546
FOXN4	-1,94022	-0,08878	0,04576	0,94032	4,42546
STX1A	-1,98227	-0,08884	0,04482	0,94028	4,42546
ADCY5	-2,05528	-0,08888	0,04324	0,94025	4,42546
NYX	-2,11079	-0,09011	0,04269	0,93945	4,42546
NEK9	-1,99752	-0,09021	0,04516	0,93939	4,42546
NOV	-1,99026	-0,09045	0,04545	0,93923	4,42546
LOC100130417	-2,15885	-0,09079	0,04206	0,93901	4,42546
RBM27	-1,89624	-0,09081	0,04789	0,93899	4,42546
SLC25A42	-2,04369	-0,09092	0,04449	0,93892	4,42546
SPDEF	-2,12921	-0,09094	0,04271	0,93891	4,42546
C20ORF62	-2,13141	-0,09103	0,04271	0,93885	4,42546
NFIX	-2,16513	-0,09107	0,04206	0,93883	4,42546
MSL1	-1,93178	-0,0912	0,04721	0,93874	4,42546
MMAA	-1,94053	-0,09148	0,04714	0,93856	4,42546
RFC1	-2,06092	-0,09155	0,04442	0,93852	4,42546
POLRMT	-1,88982	-0,09168	0,04851	0,93843	4,42546
COMMD7	-1,93085	-0,09215	0,04773	0,93812	4,42546
ZSCAN30	-2,16874	-0,09225	0,04254	0,93806	4,42546
CX3CL1	-1,98072	-0,09259	0,04675	0,93784	4,42546
ZC3H11A	-1,98977	-0,0938	0,04714	0,93705	4,42546
ARHGDIB	-2,12762	-0,09406	0,04421	0,93688	4,42546
JTB	-1,95779	-0,09468	0,04836	0,93648	4,42546
HIF1AN	-1,94269	-0,09496	0,04888	0,93629	4,42546
USP2	-1,97292	-0,09499	0,04815	0,93628	4,42546
MRPL38	-1,89553	-0,095	0,05012	0,93627	4,42546
IL23A	-2,00042	-0,09517	0,04758	0,93616	4,42546
ITGB1BP1	-2,0868	-0,09533	0,04568	0,93606	4,42546
HNRNPK	-2,15528	-0,09555	0,04433	0,93591	4,42546
TTLL11	-2,0212	-0,09582	0,04741	0,93574	4,42546
PRPF40A	-2,1368	-0,0959	0,04488	0,93569	4,42546
LOC100506769	-2,00479	-0,09606	0,04791	0,93559	4,42546
PAPOLA	-2,00517	-0,09607	0,04791	0,93558	4,42546
ATP5SL	-1,89827	-0,09637	0,05077	0,93538	4,42546
RAB2B	-2,1533	-0,09637	0,04475	0,93538	4,42546
KCNK7	-1,92531	-0,09642	0,05008	0,93535	4,42546
C20ORF187	-2,00237	-0,09652	0,0482	0,93529	4,42546
CACFD1	-1,95435	-0,09652	0,04939	0,93529	4,42546
GPR20	-2,03567	-0,09657	0,04744	0,93525	4,42546
GTF2A2	-2,02744	-0,09675	0,04772	0,93514	4,42546
LOC415056	-2,04153	-0,09719	0,04761	0,93485	4,42546
APH1B	-1,99302	-0,09747	0,04891	0,93467	4,42546
PANX2	-2,16845	-0,0976	0,04501	0,93459	4,42546
ZNF577	-2,12584	-0,09802	0,04611	0,93431	4,42546
C21ORF2	-2,06737	-0,09813	0,04747	0,93424	4,42546
LOC100130700	-1,89116	-0,09836	0,05201	0,9341	4,42546
ZNF709	-1,97367	-0,09846	0,04989	0,93403	4,42546
TXNDC2	-1,98072	-0,09856	0,04976	0,93396	4,42546
HIVEP2	-2,00496	-0,09902	0,04939	0,93366	4,42546
DUSP8	-2,07071	-0,09905	0,04784	0,93364	4,42546
NHP2L1	-1,96506	-0,09953	0,05065	0,93334	4,42546
KAT5	-1,92905	-0,09993	0,0518	0,93308	4,42546
ANKRD11	-2,10205	-0,09994	0,04754	0,93307	4,42546
TEKT5	-2,08611	-0,09995	0,04791	0,93306	4,42546
EMID1	-2,07419	-0,10005	0,04823	0,933	4,42546
LOC401317	-2,03607	-0,10051	0,04937	0,9327	4,42546
ELOF1	-1,90668	-0,10074	0,05284	0,93255	4,42546
NUDT17	-2,09625	-0,10094	0,04815	0,93243	4,42546
WDR11-AS1	-1,97787	-0,10093	0,05103	0,93243	4,42546
TRAPPC9	-2,02322	-0,10098	0,04991	0,9324	4,42546
ATP5E	-2,12344	-0,10123	0,04767	0,93224	4,42546
GPR6	-1,90833	-0,1015	0,05319	0,93207	4,42546
KLHL17	-2,04244	-0,10168	0,04979	0,93194	4,42546
KLHL9	-1,97935	-0,10172	0,05139	0,93192	4,42546
TTPAL	-1,99762	-0,10181	0,05097	0,93186	4,42546
RGR	-2,03863	-0,10214	0,0501	0,93165	4,42546
FBLIM1	-1,98846	-0,10219	0,05139	0,93162	4,42546
ZNF71	-2,17187	-0,1022	0,04706	0,93161	4,42546
FMN1	-2,13878	-0,10222	0,04779	0,9316	4,42546
FBXO7	-2,16077	-0,10238	0,04738	0,9315	4,42546
B4GALNT1	-1,98784	-0,10244	0,05153	0,93146	4,42546
SNORA71B	-1,93562	-0,10249	0,05295	0,93143	4,42546
ADAM19	-1,97229	-0,10306	0,05225	0,93106	4,42546
ACACB	-1,88504	-0,10323	0,05476	0,93094	4,42546
LZTS2	-2,02093	-0,10328	0,0511	0,93092	4,42546
PDE6D	-1,94652	-0,10347	0,05316	0,93079	4,42546
ZDHHC4	-1,95517	-0,10433	0,05336	0,93023	4,42546
C12ORF68	-1,93667	-0,10443	0,05392	0,93017	4,42546
KIRREL	-1,97528	-0,10447	0,05289	0,93014	4,42546
NCOA4	-2,12307	-0,1047	0,04931	0,93	4,42546
C16ORF55	-1,91156	-0,10507	0,05496	0,92976	4,42546
CA1	-2,03376	-0,10527	0,05176	0,92963	4,42546
C20ORF181	-2,07062	-0,10603	0,05121	0,92914	4,42546
SRRM1	-1,91208	-0,10603	0,05545	0,92914	4,42546
ZDHHC3	-1,91976	-0,10606	0,05524	0,92912	4,42546
LOC440028	-2,02918	-0,10632	0,05239	0,92896	4,42546
KCTD19	-2,03077	-0,10636	0,05238	0,92893	4,42546
PTGES3	-2,08037	-0,10635	0,05112	0,92893	4,42546
STAG1	-1,99872	-0,10642	0,05325	0,92889	4,42546
LHX4	-2,09214	-0,10658	0,05095	0,92878	4,42546
ANAPC13	-2,08364	-0,10677	0,05124	0,92866	4,42546
GP9	-1,913	-0,10706	0,05596	0,92848	4,42546
RHO	-2,11843	-0,1074	0,0507	0,92826	4,42546
TBATA	-1,9984	-0,10747	0,05378	0,92821	4,42546
PRELP	-1,92987	-0,10764	0,05578	0,9281	4,42546
RGAG4	-1,94356	-0,10773	0,05543	0,92805	4,42546
ECH1	-2,06301	-0,10786	0,05228	0,92796	4,42546
TXLNA	-1,91762	-0,10799	0,05631	0,92788	4,42546
VPS13A	-1,92261	-0,10817	0,05626	0,92777	4,42546
PTAFR	-2,17002	-0,10841	0,04996	0,92761	4,42546
PRSS58	-2,14545	-0,10849	0,05057	0,92756	4,42546
GDF15	-1,99494	-0,1085	0,05439	0,92755	4,42546
KIAA0513	-1,92613	-0,1091	0,05664	0,92717	4,42546
BTF3L4	-1,93384	-0,10919	0,05647	0,92711	4,42546
SPG20	-2,09247	-0,10922	0,0522	0,92709	4,42546
TLE2	-2,05458	-0,1094	0,05325	0,92697	4,42546
C2CD2L	-1,94161	-0,10961	0,05645	0,92684	4,42546
TRAPPC5	-2,00805	-0,10981	0,05468	0,92671	4,42546
VTI1B	-1,94603	-0,10984	0,05644	0,92669	4,42546
BMI1	-2,07507	-0,10994	0,05298	0,92662	4,42546
WDR85	-1,93291	-0,10998	0,0569	0,9266	4,42546
TECPR2	-2,12981	-0,10997	0,05164	0,9266	4,42546
CPNE1	-2,13095	-0,11045	0,05183	0,9263	4,42546
EPHA8	-1,91321	-0,11055	0,05778	0,92624	4,42546
CACNG2	-2,09253	-0,1107	0,0529	0,92614	4,42546
IP6K1	-2,06377	-0,11075	0,05366	0,92611	4,42546
NAV1	-2,0168	-0,11083	0,05495	0,92606	4,42546
KIAA0922	-1,96385	-0,11084	0,05644	0,92605	4,42546
GLUD1	-1,92272	-0,11116	0,05781	0,92585	4,42546
TMEM42	-1,90031	-0,11161	0,05873	0,92555	4,42546
IL22RA1	-1,91324	-0,11161	0,05834	0,92555	4,42546
PRPSAP2	-2,0727	-0,11183	0,05395	0,92541	4,42546
CMPK1	-2,15367	-0,1119	0,05196	0,92537	4,42546
TADA1	-1,95545	-0,11195	0,05725	0,92534	4,42546
LCN12	-1,93392	-0,11235	0,0581	0,92508	4,42546
ZNF434	-1,98619	-0,11287	0,05683	0,92475	4,42546
LOC285847	-1,92151	-0,1131	0,05886	0,9246	4,42546
DEFA4	-1,90462	-0,11331	0,05949	0,92446	4,42546
LOC148413	-1,94276	-0,11336	0,05835	0,92444	4,42546
ADAM6	-2,05589	-0,11346	0,05519	0,92437	4,42546
CDHR1	-2,06746	-0,11371	0,055	0,92421	4,42546
MFSD10	-2,13946	-0,114	0,05329	0,92402	4,42546
CYBA	-1,90684	-0,11411	0,05984	0,92395	4,42546
ZNF44	-2,14426	-0,11414	0,05323	0,92394	4,42546
EPO	-2,00126	-0,11413	0,05703	0,92394	4,42546
FOXI1	-2,17516	-0,11439	0,05259	0,92377	4,42546
CARD16	-1,92315	-0,1146	0,05959	0,92364	4,42546
KDELR2	-2,0884	-0,11482	0,05498	0,9235	4,42546
RNF181	-2,16359	-0,11486	0,05309	0,92347	4,42546
FAM3A	-1,88967	-0,11545	0,0611	0,92309	4,42546
LOC100507637	-1,98231	-0,11547	0,05825	0,92308	4,42546
COG1	-2,14162	-0,11563	0,05399	0,92298	4,42546
ACADSB	-2,02511	-0,11568	0,05712	0,92295	4,42546
MAPKAP1	-2,01578	-0,11576	0,05743	0,92289	4,42546
MVK	-2,14956	-0,11579	0,05387	0,92287	4,42546
DVL2	-2,00062	-0,1164	0,05818	0,92249	4,42546
AAR2	-2,13476	-0,11713	0,05487	0,92202	4,42546
BEST1	-1,88352	-0,11719	0,06222	0,92198	4,42546
LOC100506687	-2,02099	-0,11772	0,05825	0,92164	4,42546
PRB1	-1,92736	-0,11778	0,06111	0,92161	4,42546
CYP4F22	-2,0694	-0,1178	0,05693	0,92159	4,42546
TRNAU1AP	-1,99301	-0,11834	0,05938	0,92125	4,42546
EIF2AK2	-1,96607	-0,11873	0,06039	0,921	4,42546
TMEM221	-1,96019	-0,11876	0,06058	0,92098	4,42546
PPP4C	-2,02847	-0,11904	0,05868	0,9208	4,42546
ORMDL1	-1,98171	-0,11906	0,06008	0,92079	4,42546
LOC100996665	-2,0543	-0,11907	0,05796	0,92078	4,42546
LINC00663	-2,17578	-0,11918	0,05478	0,92071	4,42546
NFYA	-2,01106	-0,11929	0,05932	0,92064	4,42546
SLC17A7	-1,92557	-0,1194	0,06201	0,92057	4,42546
MPZ	-2,13827	-0,1195	0,05589	0,92051	4,42546
ZNF264	-1,89176	-0,11951	0,06317	0,9205	4,42546
MDFI	-2,01377	-0,11961	0,05939	0,92044	4,42546
FAM154A	-1,90876	-0,1197	0,06271	0,92038	4,42546
TATDN3	-2,01627	-0,11973	0,05938	0,92036	4,42546
LOC441086	-1,96867	-0,11976	0,06083	0,92034	4,42546
KRI1	-2,04934	-0,11991	0,05851	0,92025	4,42546
PTPRO	-1,89025	-0,12006	0,06351	0,92015	4,42546
TRIM11	-2,16237	-0,12029	0,05563	0,92	4,42546
PAQR7	-1,90768	-0,12043	0,06313	0,91992	4,42546
C6ORF70	-2,08207	-0,12076	0,058	0,9197	4,42546
JRKL	-1,90901	-0,12078	0,06327	0,91969	4,42546
HIST3H2A	-1,94594	-0,12088	0,06212	0,91962	4,42546
SDF4	-2,17584	-0,12091	0,05557	0,91961	4,42546
CUL4B	-2,00075	-0,12101	0,06048	0,91954	4,42546
LOC100506411	-1,98626	-0,12127	0,06106	0,91938	4,42546
LCORL	-1,9116	-0,12136	0,06349	0,91932	4,42546
ORM1	-1,91787	-0,12163	0,06342	0,91915	4,42546
TRIO	-1,88756	-0,12201	0,06464	0,91891	4,42546
TNKS	-2,167	-0,12207	0,05633	0,91887	4,42546
MARCH6	-2,16043	-0,12209	0,05651	0,91886	4,42546
CAMK2N2	-1,9626	-0,12211	0,06222	0,91884	4,42546
PHKA2	-2,05923	-0,12213	0,05931	0,91883	4,42546
IFT20	-2,06851	-0,12228	0,05911	0,91874	4,42546
JARID2-AS1	-1,9606	-0,12237	0,06241	0,91868	4,42546
PTPRS	-1,93032	-0,12259	0,06351	0,91854	4,42546
OR13C4	-2,05806	-0,12258	0,05956	0,91854	4,42546
DIO3	-1,96446	-0,12258	0,0624	0,91854	4,42546
TREM2	-2,09614	-0,12275	0,05856	0,91844	4,42546
FAM127A	-2,06271	-0,12287	0,05957	0,91836	4,42546
TTC12	-2,15629	-0,12295	0,05702	0,91831	4,42546
NARF	-2,04128	-0,12305	0,06028	0,91825	4,42546
HLCS	-1,93878	-0,12311	0,0635	0,9182	4,42546
OSBPL10	-2,01149	-0,12329	0,06129	0,91809	4,42546
NSUN5	-2,13254	-0,12342	0,05788	0,91801	4,42546
TEX26	-2,00468	-0,12356	0,06164	0,91792	4,42546
LOC401321	-2,03016	-0,12371	0,06093	0,91783	4,42546
C1ORF174	-2,00907	-0,12397	0,0617	0,91766	4,42546
MAPK7	-1,94848	-0,12403	0,06366	0,91762	4,42546
MAP3K11	-1,93716	-0,12411	0,06407	0,91757	4,42546
ZNF75D	-2,08903	-0,12426	0,05948	0,91748	4,42546
OVOL3	-1,92827	-0,12446	0,06454	0,91735	4,42546
HMGB1	-2,12501	-0,12468	0,05867	0,91721	4,42546
TMEM50A	-1,98118	-0,12475	0,06297	0,91716	4,42546
EFNA2	-1,96137	-0,12478	0,06362	0,91714	4,42546
C1ORF64	-2,02771	-0,12499	0,06164	0,91701	4,42546
LOC100506585	-2,00948	-0,12522	0,06232	0,91686	4,42546
C15ORF40	-1,99158	-0,12535	0,06294	0,91678	4,42546
AMMECR1	-2,15019	-0,12539	0,05832	0,91676	4,42546
TBC1D9	-1,92071	-0,12546	0,06532	0,91671	4,42546
SECISBP2	-1,97295	-0,1255	0,06361	0,91669	4,42546
LOC646329	-2,02583	-0,12558	0,06199	0,91664	4,42546
NHSL2	-1,89857	-0,12562	0,06617	0,91661	4,42546
SLC25A35	-2,1607	-0,12577	0,05821	0,91651	4,42546
ZNF575	-1,89646	-0,12581	0,06634	0,91649	4,42546
CATSPER1	-2,04922	-0,12583	0,0614	0,91648	4,42546
PRDM7	-1,96622	-0,12627	0,06422	0,9162	4,42546
TIPARP-AS1	-2,12755	-0,12654	0,05948	0,91603	4,42546
CYP26A1	-2,08502	-0,12672	0,06078	0,91591	4,42546
GMEB1	-2,12202	-0,12692	0,05981	0,91579	4,42546
LOC100506858	-2,11787	-0,12696	0,05995	0,91576	4,42546
CSNK1G3	-2,17239	-0,12741	0,05865	0,91547	4,42546
PSMC2	-1,91863	-0,12767	0,06654	0,91531	4,42546
MPHOSPH8	-2,01325	-0,1278	0,06348	0,91523	4,42546
ZNF780B	-2,07124	-0,12861	0,06209	0,91471	4,42546
SNAP47	-2,03732	-0,12871	0,06317	0,91465	4,42546
DCTN3	-1,92487	-0,12882	0,06693	0,91458	4,42546
URM1	-2,10737	-0,1289	0,06117	0,91453	4,42546
LOC730139	-2,0121	-0,12909	0,06416	0,91441	4,42546
MUC3	-2,10386	-0,12927	0,06144	0,9143	4,42546
NKX2-8	-1,963	-0,12925	0,06584	0,9143	4,42546
LOC643037	-1,92712	-0,12944	0,06717	0,91418	4,42546
LOC389023	-2,02997	-0,12953	0,06381	0,91413	4,42546
CLSTN1	-1,95634	-0,12957	0,06623	0,9141	4,42546
GKN2	-2,1537	-0,12961	0,06018	0,91408	4,42546
FUBP3	-1,91705	-0,12962	0,06761	0,91407	4,42546
SLC29A4	-1,95861	-0,12965	0,0662	0,91405	4,42546
BMP3	-2,08473	-0,13008	0,0624	0,91378	4,42546
NBR2	-1,91978	-0,13009	0,06776	0,91377	4,42546
LOC100507261	-2,12841	-0,13041	0,06127	0,91357	4,42546
TXLNG	-2,05946	-0,13059	0,06341	0,91346	4,42546
ASXL1	-2,07498	-0,13068	0,06298	0,9134	4,42546
RSPH9	-2,14175	-0,13072	0,06103	0,91338	4,42546
DSCR3	-1,94624	-0,13087	0,06724	0,91328	4,42546
MED8	-1,98739	-0,13093	0,06588	0,91324	4,42546
GPATCH8	-1,95578	-0,13126	0,06711	0,91304	4,42546
LIN37	-2,04063	-0,13131	0,06435	0,913	4,42546
MINK1	-2,02794	-0,13134	0,06477	0,91298	4,42546
GLG1	-2,0351	-0,13139	0,06456	0,91295	4,42546
LOC728978	-2,00397	-0,13143	0,06558	0,91293	4,42546
MPHOSPH10	-1,93576	-0,13148	0,06792	0,9129	4,42546
TAZ	-2,05931	-0,13157	0,06389	0,91284	4,42546
ASB14	-2,1487	-0,13174	0,06131	0,91273	4,42546
GABARAPL2	-2,15367	-0,13241	0,06148	0,91231	4,42546
SLC44A5	-1,97651	-0,13246	0,06701	0,91228	4,42546
LDHAL6A	-2,08739	-0,13252	0,06349	0,91223	4,42546
MC1R	-2,14712	-0,13256	0,06174	0,91221	4,42546
ARHGEF17	-2,03744	-0,13256	0,06506	0,91221	4,42546
C19ORF68	-1,91869	-0,13272	0,06917	0,91211	4,42546
VPS16	-2,16995	-0,13275	0,06118	0,91209	4,42546
SUGT1P1	-2,14679	-0,13275	0,06184	0,91209	4,42546
RAB30	-2,13351	-0,13301	0,06234	0,91193	4,42546
CD300LB	-2,11051	-0,13316	0,0631	0,91183	4,42546
VWA7	-2,1792	-0,13323	0,06114	0,91179	4,42546
ZNF579	-1,9405	-0,13348	0,06879	0,91163	4,42546
LINC00319	-2,02409	-0,1336	0,066	0,91156	4,42546
ZNF280D	-1,8876	-0,13366	0,07081	0,91152	4,42546
ZC2HC1C	-1,97309	-0,1337	0,06776	0,91149	4,42546
GINM1	-1,93508	-0,13372	0,0691	0,91148	4,42546
NME3	-1,94901	-0,13383	0,06867	0,91141	4,42546
STK32C	-2,08509	-0,13385	0,0642	0,91139	4,42546
KRT38	-1,88839	-0,13417	0,07105	0,91119	4,42546
PDCD5	-1,96146	-0,13422	0,06843	0,91116	4,42546
RANBP10	-2,13836	-0,13448	0,06289	0,911	4,42546
TMOD1	-1,94884	-0,13454	0,06904	0,91096	4,42546
GLTPD2	-1,89111	-0,13463	0,07119	0,91091	4,42546
NFIC	-1,88475	-0,13471	0,07148	0,91085	4,42546
PCYT2	-2,04288	-0,13486	0,06601	0,91076	4,42546
SLC22A14	-2,17314	-0,13513	0,06218	0,91059	4,42546
C11ORF24	-2,07012	-0,13527	0,06535	0,9105	4,42546
CILP	-2,09872	-0,13543	0,06453	0,9104	4,42546
CCNT2	-1,94092	-0,1355	0,06981	0,91035	4,42546
LPIN3	-2,11369	-0,13631	0,06449	0,90984	4,42546
AP2S1	-2,13463	-0,13638	0,06389	0,9098	4,42546
ERVW-1	-2,08414	-0,13655	0,06552	0,90969	4,42546
TRAF3	-2,07138	-0,13661	0,06595	0,90966	4,42546
MAP3K10	-2,01597	-0,1368	0,06786	0,90953	4,42546
ABT1	-2,03115	-0,13682	0,06736	0,90952	4,42546
AKIRIN1	-1,94212	-0,13703	0,07056	0,90939	4,42546
PNPLA4	-2,03974	-0,13703	0,06718	0,90939	4,42546
LINC00339	-1,90781	-0,13756	0,0721	0,90905	4,42546
BTN3A2	-1,90173	-0,13758	0,07235	0,90904	4,42546
PSKH2	-2,077	-0,13758	0,06624	0,90904	4,42546
SPIN1	-2,05827	-0,1378	0,06695	0,9089	4,42546
C17ORF65	-2,1137	-0,13803	0,0653	0,90876	4,42546
H1FX-AS1	-2,07049	-0,13803	0,06667	0,90876	4,42546
SSNA1	-2,15966	-0,13818	0,06398	0,90866	4,42546
OXT	-1,92228	-0,13865	0,07213	0,90837	4,42546
ZXDB	-1,89017	-0,13884	0,07345	0,90825	4,42546
RPL3L	-2,01253	-0,13888	0,06901	0,90822	4,42546
TUBB1	-1,93794	-0,1389	0,07167	0,90821	4,42546
RFX1	-2,13346	-0,13898	0,06514	0,90816	4,42546
THSD1	-1,94636	-0,13917	0,07151	0,90804	4,42546
CNR2	-1,95384	-0,13925	0,07127	0,90799	4,42546
FOXJ3	-1,94691	-0,13938	0,07159	0,90791	4,42546
BICD2	-1,96076	-0,13938	0,07108	0,90791	4,42546
TGM6	-2,0189	-0,13974	0,06922	0,90768	4,42546
LCE3D	-2,15902	-0,13977	0,06474	0,90766	4,42546
COPB1	-2,17361	-0,13979	0,06431	0,90765	4,42546
LOC338588	-1,90084	-0,1401	0,0737	0,90746	4,42546
DLG4	-2,17541	-0,14013	0,06442	0,90744	4,42546
CEBPG	-1,9737	-0,14033	0,0711	0,90731	4,42546
ASIC4	-2,04811	-0,14045	0,06858	0,90723	4,42546
FOXP4	-1,8981	-0,14061	0,07408	0,90713	4,42546
FAM189A1	-1,98763	-0,1407	0,07079	0,90708	4,42546
TGFBRAP1	-2,10152	-0,14087	0,06703	0,90697	4,42546
DNASE1L1	-2,16354	-0,14094	0,06514	0,90693	4,42546
STH	-1,92938	-0,14126	0,07321	0,90673	4,42546
TCEAL3	-1,93059	-0,14188	0,07349	0,90634	4,42546
TBC1D10B	-1,94323	-0,1419	0,07302	0,90633	4,42546
CEACAM21	-1,96979	-0,14191	0,07204	0,90632	4,42546
ZNF189	-2,05274	-0,14234	0,06934	0,90605	4,42546
ACSF2	-1,94324	-0,14242	0,07329	0,906	4,42546
SHMT2	-1,99367	-0,14253	0,07149	0,90593	4,42546
AIRE	-2,04327	-0,14279	0,06988	0,90576	4,42546
C7ORF60	-1,95271	-0,14294	0,0732	0,90567	4,42546
AEN	-2,10583	-0,14322	0,06801	0,9055	4,42546
NAALADL1	-2,16053	-0,14358	0,06646	0,90527	4,42546
LOC100288123	-2,07496	-0,14378	0,06929	0,90515	4,42546
MYO1C	-2,13019	-0,14384	0,06752	0,90511	4,42546
CEP95	-2,0348	-0,14415	0,07084	0,90491	4,42546
CYB5D2	-1,96384	-0,1448	0,07373	0,90451	4,42546
C5ORF44	-2,02271	-0,14484	0,07161	0,90448	4,42546
SUMO3	-2,06102	-0,14515	0,07042	0,90429	4,42546
C10ORF32	-1,94151	-0,14538	0,07488	0,90414	4,42546
HSPA1L	-2,09338	-0,14574	0,06962	0,90392	4,42546
MRPL43	-2,15018	-0,14591	0,06786	0,90381	4,42546
PSMB10	-2,09949	-0,14593	0,06951	0,9038	4,42546
C6ORF47	-1,9631	-0,14621	0,07448	0,90362	4,42546
MIXL1	-2,06977	-0,14663	0,07085	0,90336	4,42546
CD93	-2,17867	-0,14705	0,06749	0,9031	4,42546
TRIM68	-1,97834	-0,14726	0,07444	0,90296	4,42546
JKAMP	-2,03812	-0,14729	0,07227	0,90295	4,42546
COX6B2	-2,04127	-0,14739	0,0722	0,90288	4,42546
SDHAF2	-2,08929	-0,14746	0,07058	0,90284	4,42546
MGC34800	-2,15748	-0,14768	0,06845	0,9027	4,42546
TRAM1	-2,11121	-0,14846	0,07032	0,90222	4,42546
PPP1R14C	-2,04605	-0,14845	0,07255	0,90222	4,42546
RPTOR	-2,09821	-0,14854	0,07079	0,90216	4,42546
AZU1	-2,13921	-0,14863	0,06948	0,9021	4,42546
MLC1	-2,05511	-0,14867	0,07234	0,90208	4,42546
KIAA0195	-2,14114	-0,14891	0,06954	0,90193	4,42546
SNTA1	-1,97352	-0,14918	0,07559	0,90176	4,42546
CNNM3	-1,96255	-0,14935	0,0761	0,90166	4,42546
SH3BGRL3	-1,89196	-0,14937	0,07895	0,90164	4,42546
NRSN1	-2,09681	-0,14965	0,07137	0,90147	4,42546
LOC100507560	-1,97651	-0,15025	0,07602	0,9011	4,42546
FAM78A	-1,91908	-0,15048	0,07841	0,90095	4,42546
TRAPPC6A	-2,11089	-0,15112	0,07159	0,90055	4,42546
SEPW1	-2,13087	-0,15128	0,07099	0,90045	4,42546
ZNF37A	-2,08687	-0,15166	0,07268	0,90021	4,42546
STRN4	-2,09086	-0,15192	0,07266	0,90005	4,42546
TMEM154	-2,0744	-0,15207	0,07331	0,89996	4,42546
GPR108	-2,10405	-0,15216	0,07232	0,8999	4,42546
KIAA0240	-1,88698	-0,15225	0,08068	0,89985	4,42546
C3ORF45	-2,03381	-0,15226	0,07486	0,89984	4,42546
LOC692247	-2,05953	-0,15288	0,07423	0,89945	4,42546
LOC100505759	-1,94696	-0,15315	0,07866	0,89928	4,42546
RPS14	-2,03535	-0,15321	0,07528	0,89925	4,42546
ALLC	-2,04933	-0,15325	0,07478	0,89923	4,42546
LOC285638	-2,02023	-0,15324	0,07585	0,89923	4,42546
DRAP1	-1,90204	-0,15329	0,08059	0,8992	4,42546
ARHGEF3	-2,02821	-0,15367	0,07577	0,89896	4,42546
CCDC172	-2,10882	-0,15407	0,07306	0,89871	4,42546
RNF38	-2,11483	-0,15436	0,07299	0,89853	4,42546
COMMD9	-2,06472	-0,15475	0,07495	0,89829	4,42546
USP8	-1,95447	-0,1548	0,0792	0,89826	4,42546
RBKS	-2,05407	-0,15516	0,07554	0,89803	4,42546
LSP1	-1,94573	-0,15575	0,08005	0,89766	4,42546
BPIFB4	-1,90196	-0,15579	0,08191	0,89764	4,42546
KIAA1324L	-1,95369	-0,15644	0,08007	0,89724	4,42546
NDNL2	-1,97001	-0,15661	0,0795	0,89713	4,42546
MLL	-2,02544	-0,15689	0,07746	0,89695	4,42546
C1ORF172	-1,93611	-0,15715	0,08117	0,89679	4,42546
GSTM5	-1,96639	-0,1578	0,08025	0,89639	4,42546
METTL5	-2,01674	-0,15857	0,07863	0,89591	4,42546
FCGR2C	-2,17452	-0,15865	0,07296	0,89586	4,42546
ARRDC2	-2,06675	-0,15873	0,0768	0,89582	4,42546
CWC15	-2,02709	-0,15878	0,07833	0,89578	4,42546
CRTC2	-2,05532	-0,15898	0,07735	0,89566	4,42546
APOM	-2,10266	-0,15901	0,07562	0,89564	4,42546
MORC3	-2,03491	-0,15942	0,07834	0,89539	4,42546
SLC38A3	-1,97167	-0,1595	0,0809	0,89534	4,42546
HMGN2	-2,02127	-0,15996	0,07914	0,89505	4,42546
ZNF248	-2,09685	-0,16007	0,07634	0,89498	4,42546
BCR	-1,8872	-0,16055	0,08507	0,89469	4,42546
OCEL1	-2,16857	-0,16057	0,07404	0,89467	4,42546
ZNF238	-2,04028	-0,161	0,07891	0,89441	4,42546
TRH	-1,95731	-0,16109	0,0823	0,89435	4,42546
CYP2J2	-2,15086	-0,16125	0,07497	0,89425	4,42546
ZNF25	-2,12721	-0,16131	0,07583	0,89421	4,42546
SLC27A1	-2,09096	-0,16165	0,07731	0,894	4,42546
MFSD8	-2,15774	-0,16176	0,07497	0,89393	4,42546
POLE3	-1,97758	-0,16208	0,08196	0,89374	4,42546
PP2672	-1,91482	-0,16217	0,08469	0,89368	4,42546
ZNF880	-1,89476	-0,16233	0,08567	0,89358	4,42546
ZNF813	-2,07856	-0,16264	0,07825	0,89339	4,42546
AATK	-1,9734	-0,16295	0,08258	0,89319	4,42546
LOC388882	-1,88876	-0,16305	0,08633	0,89314	4,42546
CSTF2T	-1,91233	-0,16381	0,08566	0,89266	4,42546
TSSK2	-1,99612	-0,16384	0,08208	0,89264	4,42546
TNFRSF19	-1,89755	-0,16395	0,0864	0,89258	4,42546
PIGA	-2,12581	-0,16444	0,07736	0,89227	4,42546
SPDYE1	-1,92517	-0,16481	0,08561	0,89204	4,42546
SYPL2	-2,0672	-0,1651	0,07987	0,89187	4,42546
RBM48	-2,01507	-0,16517	0,08197	0,89183	4,42546
LRRC56	-2,1515	-0,16518	0,07678	0,89182	4,42546
DCST1	-2,14493	-0,16522	0,07703	0,8918	4,42546
KRT79	-2,05166	-0,16523	0,08053	0,89179	4,42546
CYP4V2	-2,03172	-0,16524	0,08133	0,89178	4,42546
C20ORF111	-1,90489	-0,16564	0,08695	0,89153	4,42546
AKD1	-2,00443	-0,16609	0,08286	0,89126	4,42546
PFDN1	-2,03137	-0,16616	0,0818	0,89121	4,42546
ACSM3	-1,89839	-0,16616	0,08753	0,89121	4,42546
YY2	-1,99069	-0,1667	0,08374	0,89088	4,42546
FMNL1	-2,00194	-0,16672	0,08328	0,89087	4,42546
KLRD1	-2,06504	-0,16728	0,08101	0,89052	4,42546
ZNF665	-1,97775	-0,16738	0,08463	0,89046	4,42546
DAPP1	-1,93471	-0,1675	0,08658	0,89038	4,42546
GUSBP5	-2,00661	-0,16787	0,08366	0,89015	4,42546
PRADC1	-1,97216	-0,1679	0,08514	0,89014	4,42546
C22ORF13	-2,13678	-0,16862	0,07891	0,88969	4,42546
PTPN13	-1,98814	-0,16877	0,08489	0,8896	4,42546
ACD	-2,1439	-0,1689	0,07878	0,88952	4,42546
CHMP6	-2,08399	-0,16969	0,08143	0,88903	4,42546
MIA	-2,12906	-0,17017	0,07993	0,88874	4,42546
NBEA	-2,09497	-0,17062	0,08144	0,88846	4,42546
C2ORF44	-2,12896	-0,17198	0,08078	0,88763	4,42546
CETN2	-2,00529	-0,17212	0,08583	0,88754	4,42546
FAM69A	-2,08681	-0,17218	0,08251	0,8875	4,42546
KRTAP17-1	-2,1273	-0,17229	0,08099	0,88743	4,42546
GNRH1	-1,93439	-0,1731	0,08948	0,88694	4,42546
DNAJC10	-2,10417	-0,17324	0,08233	0,88685	4,42546
EMR3	-2,11264	-0,17393	0,08233	0,88643	4,42546
TTC30B	-2,16033	-0,17399	0,08054	0,88639	4,42546
TMEM115	-1,95627	-0,17418	0,08904	0,88627	4,42546
EPHA2	-2,10912	-0,17434	0,08266	0,88617	4,42546
MAGEH1	-1,96907	-0,17447	0,08861	0,88609	4,42546
MAP7	-2,16465	-0,17485	0,08077	0,88586	4,42546
UBAC1	-2,09258	-0,17592	0,08407	0,8852	4,42546
KCNN1	-2,01073	-0,17607	0,08756	0,88511	4,42546
SERHL2	-2,12542	-0,17669	0,08313	0,88473	4,42546
WDR34	-2,15348	-0,17718	0,08228	0,88443	4,42546
MGC16142	-2,03278	-0,1772	0,08717	0,88442	4,42546
ECI2	-2,16006	-0,17722	0,08204	0,88441	4,42546
MST1R	-2,12673	-0,17763	0,08352	0,88416	4,42546
ANTXR2	-1,9693	-0,17976	0,09128	0,88285	4,42546
CLCN1	-1,94283	-0,17986	0,09258	0,88279	4,42546
SNAI3	-1,9156	-0,17985	0,09389	0,88279	4,42546
SLC25A1	-2,16492	-0,17991	0,0831	0,88276	4,42546
ACAT2	-2,09822	-0,18043	0,08599	0,88244	4,42546
N4BP3	-2,05276	-0,18055	0,08796	0,88237	4,42546
TRIM59	-2,12096	-0,18102	0,08535	0,88208	4,42546
ZNF852	-2,08467	-0,18105	0,08685	0,88206	4,42546
LOC145757	-2,08245	-0,18127	0,08704	0,88193	4,42546
CTDNEP1	-1,94501	-0,18126	0,09319	0,88193	4,42546
POLR2M	-1,94056	-0,18146	0,09351	0,88181	4,42546
ACAP3	-1,93403	-0,18218	0,0942	0,88137	4,42546
ZNF587B	-1,9217	-0,18253	0,09499	0,88115	4,42546
HOXB1	-2,11796	-0,18328	0,08654	0,8807	4,42546
THAP2	-2,07771	-0,18394	0,08853	0,8803	4,42546
OPTC	-2,08342	-0,18463	0,08862	0,87987	4,42546
CAHM	-2,04028	-0,18787	0,09208	0,8779	4,42546
KRT18	-2,07581	-0,18891	0,091	0,87727	4,42546
GLCE	-1,90107	-0,18918	0,09951	0,87711	4,42546
LOC401522	-2,16114	-0,18928	0,08758	0,87704	4,42546
RAB37	-2,11188	-0,18997	0,08995	0,87663	4,42546
C6ORF62	-2,02755	-0,19006	0,09374	0,87657	4,42546
LOC100506603	-2,13155	-0,19089	0,08956	0,87606	4,42546
SF3B14	-1,99549	-0,19103	0,09573	0,87598	4,42546
PIWIL4	-2,09998	-0,1915	0,09119	0,87569	4,42546
EPHA4	-1,91862	-0,19174	0,09993	0,87555	4,42546
WDR11	-1,98455	-0,19261	0,09705	0,87502	4,42546
MTERFD3	-2,02794	-0,19427	0,0958	0,87402	4,42546
VIM	-1,91252	-0,19622	0,1026	0,87284	4,42546
IGLV4-60	-2,04863	-0,19685	0,09609	0,87245	4,42546
GTF2IRD2	-1,8845	-0,19757	0,10484	0,87202	4,42546
KIFC2	-2,05555	-0,19894	0,09678	0,87119	4,42546
MAP1S	-2,11266	-0,19918	0,09428	0,87105	4,42546
SOCS1	-2,06616	-0,1992	0,09641	0,87103	4,42546
C19ORF76	-2,10622	-0,19971	0,09482	0,87073	4,42546
LIN7B	-1,97709	-0,20098	0,10166	0,86996	4,42546
ZBED3	-2,12838	-0,20415	0,09592	0,86805	4,42546
CARD6	-2,13894	-0,20455	0,09563	0,86781	4,42546
DKKL1	-1,97806	-0,20615	0,10422	0,86685	4,42546
KRTCAP3	-2,00973	-0,20619	0,1026	0,86682	4,42546
AKT1	-2,17564	-0,20692	0,09511	0,86639	4,42546
ZNF84	-2,12557	-0,20825	0,09797	0,86559	4,42546
LOC100130856	-1,93973	-0,2084	0,10744	0,8655	4,42546
ENDOU	-1,95611	-0,20839	0,10653	0,8655	4,42546
LRRC10B	-2,01468	-0,20928	0,10388	0,86497	4,42546
LOC283861	-2,08366	-0,21049	0,10102	0,86424	4,42546
C16ORF91	-2,15853	-0,21079	0,09765	0,86407	4,42546
PCP2	-2,03313	-0,21249	0,10451	0,86305	4,42546
EXOC8	-2,09814	-0,21392	0,10196	0,86219	4,42546
TUBB4A	-2,13755	-0,21541	0,10078	0,8613	4,42546
SH2B2	-2,04729	-0,21703	0,10601	0,86033	4,42546
FBXO15	-1,99542	-0,21755	0,10902	0,86003	4,42546
MSL3	-2,05118	-0,21811	0,10634	0,85969	4,42546
LOC100132884	-2,13415	-0,21847	0,10237	0,85948	4,42546
BCL10	-2,17523	-0,21856	0,10048	0,85942	4,42546
MIR600HG	-2,12987	-0,21896	0,1028	0,85918	4,42546
TKTL1	-2,0857	-0,22006	0,10551	0,85853	4,42546
CD300C	-1,97141	-0,22163	0,11242	0,8576	4,42546
ZBTB42	-2,14883	-0,22446	0,10446	0,85591	4,42546
CRTC3	-2,07898	-0,22747	0,10941	0,85413	4,42546
MEX3C	-2,11249	-0,229	0,1084	0,85322	4,42546
ZCCHC7	-2,15039	-0,22908	0,10653	0,85318	4,42546
DLGAP1-AS2	-1,94368	-0,2332	0,11998	0,85074	4,42546
LOC100996388	-2,13624	-0,23362	0,10936	0,8505	4,42546
ADAM1A	-2,07389	-0,23927	0,11537	0,84717	4,42546
TNFRSF13B	-1,9243	-0,23953	0,12447	0,84702	4,42546
RPRML	-1,92333	-0,2405	0,12504	0,84645	4,42546
LOC100129973	-1,90559	-0,24053	0,12622	0,84644	4,42546
KIAA1984	-2,1398	-0,24181	0,11301	0,84568	4,42546
DUSP26	-1,90292	-0,24204	0,12719	0,84555	4,42546
CSGALNACT1	-2,0899	-0,24777	0,11856	0,84219	4,42546
SMAD3	-2,11983	-0,24884	0,11739	0,84157	4,42546
TREML2	-1,90502	-0,25633	0,13456	0,83721	4,42546
TMEM220	-2,0124	-0,25918	0,12879	0,83557	4,42546
LOC100507594	-2,10406	-0,26034	0,12373	0,83489	4,42546
CD9	-2,14365	-0,26177	0,12211	0,83407	4,42546
ARRDC4	-2,15237	-0,27394	0,12727	0,82706	4,42546
SATB1	-2,03026	-0,27438	0,13515	0,8268	4,42546
LOC283588	-2,11713	-0,27889	0,13173	0,82423	4,42546
SLC37A3	-2,04335	-0,28321	0,1386	0,82176	4,42546
FLJ13197	-1,92787	-0,29685	0,15398	0,81403	4,42546
FXYD7	-2,00414	-0,31614	0,15774	0,80322	4,42546
TRIB2	-1,88043	-0,32968	0,17532	0,79571	4,42546
HNRNPU-AS1	-2,01992	-0,33814	0,1674	0,79106	4,42546
TUBB6	-1,95723	-0,35088	0,17927	0,78411	4,42546
IGJ	-2,14927	-0,45833	0,21325	0,72783	4,42546
PSAT1	1,80996	0,40403	0,22323	1,3232	7,14513
KDM5D	1,91672	0,3584	0,18699	1,28201	7,14513
LOC100132832	1,84413	0,34093	0,18488	1,26658	7,14513
GTSF1	1,92798	0,32961	0,17096	1,25667	7,14513
TOB1	1,96481	0,31788	0,16179	1,2465	7,14513
KCNJ2	1,97349	0,3126	0,1584	1,24195	7,14513
RUNX1-IT1	1,89365	0,30396	0,16051	1,23453	7,14513
C1ORF186	1,99125	0,30346	0,1524	1,2341	7,14513
ANKRD36B	1,85115	0,2975	0,16071	1,22901	7,14513
PRSS1	1,96594	0,29146	0,14826	1,22388	7,14513
BMS1P5	1,9055	0,27277	0,14315	1,20813	7,14513
GINS3	1,87031	0,26851	0,14356	1,20456	7,14513
CXCL12	1,93896	0,26332	0,1358	1,20023	7,14513
NRBF2	1,94714	0,26086	0,13397	1,1982	7,14513
LY86	1,99204	0,26053	0,13079	1,19792	7,14513
PTPRK	1,87398	0,25863	0,13801	1,19634	7,14513
MYH10	1,93094	0,25525	0,13219	1,19354	7,14513
SEC14L1P1	1,79354	0,25465	0,14198	1,19305	7,14513
LAIR1	1,79863	0,25367	0,14104	1,19224	7,14513
FBXO6	1,88292	0,24498	0,13011	1,18508	7,14513
UST	1,91526	0,23366	0,122	1,17581	7,14513
HMGB3P1	1,82221	0,23194	0,12729	1,17442	7,14513
NKIRAS1	1,97617	0,23077	0,11678	1,17346	7,14513
IER2	1,82868	0,23013	0,12584	1,17294	7,14513
TBC1D19	1,82366	0,22804	0,12505	1,17124	7,14513
GAPT	1,83487	0,22464	0,12243	1,16848	7,14513
CCR2	1,84704	0,22414	0,12135	1,16808	7,14513
NLRP2	1,94748	0,21523	0,11052	1,16089	7,14513
INPP1	1,90607	0,21365	0,11209	1,15962	7,14513
SUZ12P1	1,88663	0,21317	0,11299	1,15924	7,14513
OFD1	1,79717	0,21274	0,11837	1,15888	7,14513
LINC00116	1,87317	0,20898	0,11157	1,15587	7,14513
MSANTD4	1,82911	0,20172	0,11028	1,15007	7,14513
TGIF1	1,80593	0,20171	0,11169	1,15006	7,14513
ZNF282	1,95181	0,19957	0,10225	1,14836	7,14513
ZNF184	1,98672	0,19778	0,09955	1,14693	7,14513
MT1X	1,94104	0,19774	0,10187	1,1469	7,14513
ABCA9	1,88921	0,19627	0,10389	1,14573	7,14513
FOCAD	1,92705	0,19554	0,10147	1,14515	7,14513
KIAA1919	1,87902	0,19436	0,10344	1,14422	7,14513
MCAT	1,99879	0,1932	0,09666	1,14329	7,14513
CHD3	1,86916	0,19299	0,10325	1,14313	7,14513
TRNT1	1,94278	0,19131	0,09847	1,1418	7,14513
MRPL14	1,96667	0,19076	0,097	1,14136	7,14513
C16ORF59	1,92214	0,18971	0,0987	1,14053	7,14513
SLIRP	1,89087	0,18948	0,10021	1,14035	7,14513
RBM14	1,911	0,18904	0,09892	1,14	7,14513
MED18	1,90562	0,18816	0,09874	1,13931	7,14513
CST3	1,86468	0,18775	0,10069	1,13899	7,14513
PTPLAD1	1,83553	0,18761	0,10221	1,13888	7,14513
INCENP	1,86285	0,18498	0,0993	1,1368	7,14513
PSRC1	1,95253	0,1844	0,09444	1,13635	7,14513
C1ORF74	1,90141	0,18337	0,09644	1,13553	7,14513
COX5A	1,88752	0,18307	0,09699	1,1353	7,14513
CEPT1	1,95451	0,17979	0,09199	1,13272	7,14513
PLCH2	1,81294	0,17901	0,09874	1,13211	7,14513
LAMTOR3	1,83843	0,17877	0,09724	1,13192	7,14513
BAX	1,82754	0,17713	0,09692	1,13063	7,14513
LYSMD2	1,92333	0,17652	0,09178	1,13015	7,14513
NKAP	1,94228	0,17477	0,08998	1,12878	7,14513
PRNP	1,98086	0,17291	0,08729	1,12733	7,14513
MTERFD1	1,85579	0,16977	0,09148	1,12488	7,14513
GADD45G	1,92892	0,16972	0,08799	1,12484	7,14513
HDHD1	1,88617	0,16933	0,08978	1,12454	7,14513
MECR	1,84416	0,16917	0,09173	1,12441	7,14513
EFCAB12	1,84747	0,16864	0,09128	1,124	7,14513
LRRC20	1,85375	0,16654	0,08984	1,12237	7,14513
ZNF80	1,87695	0,16649	0,0887	1,12232	7,14513
TAF9B	1,94841	0,16623	0,08531	1,12212	7,14513
PYCARD	1,87948	0,16562	0,08812	1,12165	7,14513
CBFB	1,93229	0,16532	0,08556	1,12142	7,14513
MOB1B	1,88588	0,16405	0,08699	1,12043	7,14513
IDH2	1,94987	0,16336	0,08378	1,1199	7,14513
CD151	1,80123	0,16311	0,09056	1,1197	7,14513
ABCB1	1,90675	0,16299	0,08548	1,1196	7,14513
HADH	1,82726	0,16261	0,08899	1,11931	7,14513
TMEM173	1,99761	0,16149	0,08084	1,11844	7,14513
STK3	1,94211	0,16139	0,0831	1,11836	7,14513
MS4A6A	1,8205	0,16119	0,08854	1,11821	7,14513
FLJ40292	1,86088	0,16096	0,0865	1,11803	7,14513
CDKN1C	1,85068	0,16094	0,08696	1,11801	7,14513
RELL2	1,90432	0,15977	0,0839	1,11711	7,14513
PRIM1	1,92335	0,15952	0,08294	1,11691	7,14513
GNL3L	1,79579	0,15927	0,08869	1,11672	7,14513
KLHL2	1,95833	0,15781	0,08058	1,11559	7,14513
INTS7	1,97759	0,15699	0,07939	1,11496	7,14513
LRRC57	1,82765	0,15689	0,08584	1,11488	7,14513
GTF3C6	1,92437	0,15655	0,08135	1,11462	7,14513
LOC100289026	1,97885	0,15637	0,07902	1,11448	7,14513
NAA40	1,98303	0,15571	0,07852	1,11397	7,14513
PTPN11	1,97171	0,15499	0,07861	1,11341	7,14513
MPZL3	1,92036	0,15334	0,07985	1,11214	7,14513
KIF22	1,9351	0,15311	0,07912	1,11197	7,14513
ZMYND19	1,84749	0,15304	0,08284	1,11191	7,14513
MYPOP	1,9729	0,15189	0,07699	1,11103	7,14513
AAED1	1,95106	0,15131	0,07755	1,11058	7,14513
KIF9	1,89172	0,15049	0,07955	1,10995	7,14513
ZNF276	1,98843	0,15037	0,07562	1,10985	7,14513
EOGT	1,82791	0,1501	0,08212	1,10965	7,14513
RANBP1	1,96273	0,14955	0,0762	1,10923	7,14513
CYP20A1	1,90233	0,14903	0,07834	1,10882	7,14513
REEP3	1,83244	0,14853	0,08106	1,10844	7,14513
KDM5B-AS1	1,91016	0,14829	0,07763	1,10826	7,14513
ADPRHL2	1,80221	0,14701	0,08157	1,10727	7,14513
CYP3A7	1,90923	0,14626	0,07661	1,1067	7,14513
HAMP	1,92398	0,14586	0,07581	1,10639	7,14513
DNAJB5	1,97445	0,14557	0,07373	1,10617	7,14513
SP140	1,91109	0,14543	0,0761	1,10606	7,14513
ABCB6	1,87602	0,14513	0,07736	1,10583	7,14513
KIAA0895L	1,80948	0,14228	0,07863	1,10365	7,14513
SYAP1	1,80672	0,14199	0,07859	1,10343	7,14513
RINT1	1,93876	0,14182	0,07315	1,1033	7,14513
HACE1	1,95971	0,1415	0,07221	1,10305	7,14513
TOR1AIP1	1,91806	0,14148	0,07376	1,10304	7,14513
SNX25	1,95158	0,14086	0,07218	1,10256	7,14513
PCED1B-AS1	1,94602	0,14013	0,07201	1,102	7,14513
SNX4	1,94684	0,13961	0,07171	1,10161	7,14513
LOC100216545	1,86665	0,1386	0,07425	1,10084	7,14513
TMEM110	1,98206	0,13859	0,06992	1,10082	7,14513
SYTL3	1,90086	0,13857	0,0729	1,10082	7,14513
SENP8	1,81738	0,13845	0,07618	1,10072	7,14513
SAE1	1,96066	0,13822	0,0705	1,10054	7,14513
FSBP	1,83883	0,13786	0,07497	1,10027	7,14513
TCERG1	1,84859	0,13783	0,07456	1,10025	7,14513
TAF9	1,90024	0,13693	0,07206	1,09956	7,14513
NDUFA13	1,95036	0,13663	0,07005	1,09933	7,14513
SETD7	1,95507	0,13653	0,06984	1,09926	7,14513
FLVCR1-AS1	1,99454	0,13635	0,06836	1,09912	7,14513
IL19	1,88916	0,1363	0,07215	1,09908	7,14513
PPM1B	1,92246	0,13608	0,07078	1,09891	7,14513
STAM	1,98623	0,13596	0,06845	1,09883	7,14513
LY75	1,93025	0,13594	0,07043	1,09881	7,14513
VIMP	1,80159	0,1358	0,07538	1,0987	7,14513
GNPDA2	1,80047	0,1354	0,0752	1,09839	7,14513
PDPN	1,9176	0,13535	0,07058	1,09836	7,14513
GGTA1P	1,80787	0,13364	0,07392	1,09706	7,14513
AASDHPPT	1,81438	0,13359	0,07363	1,09702	7,14513
LINC00427	1,82947	0,13282	0,0726	1,09644	7,14513
TMEM216	1,82767	0,13266	0,07259	1,09632	7,14513
CENPO	1,95863	0,13198	0,06738	1,0958	7,14513
COQ5	1,93735	0,13166	0,06796	1,09556	7,14513
CAPN7	1,9662	0,13128	0,06677	1,09527	7,14513
FAM214A	1,83512	0,1307	0,07122	1,09483	7,14513
BCCIP	1,8658	0,13064	0,07002	1,09478	7,14513
COX6B1	1,8874	0,13052	0,06916	1,09469	7,14513
PNO1	1,85444	0,12994	0,07007	1,09425	7,14513
SIGLEC5	1,88688	0,12862	0,06816	1,09324	7,14513
IFITM3	1,89965	0,12846	0,06762	1,09313	7,14513
MED6	1,81507	0,12809	0,07057	1,09285	7,14513
HPS5	1,93208	0,12732	0,0659	1,09227	7,14513
PHOX2B	1,9028	0,12702	0,06675	1,09203	7,14513
TMEM182	1,824	0,12696	0,06961	1,09199	7,14513
TMEM184C	1,82621	0,12636	0,06919	1,09154	7,14513
FLJ45513	1,8296	0,12629	0,06903	1,09148	7,14513
SARNP	1,9406	0,12602	0,06494	1,09128	7,14513
TADA2A	1,85687	0,12524	0,06745	1,09069	7,14513
ALOX5AP	1,8869	0,12476	0,06612	1,09033	7,14513
RIBC2	1,8804	0,12464	0,06628	1,09024	7,14513
PSMA3	1,87075	0,12438	0,06649	1,09004	7,14513
SPNS1	1,9794	0,12435	0,06282	1,09002	7,14513
ATPIF1	1,91739	0,12362	0,06447	1,08947	7,14513
ACTN4	1,8195	0,12323	0,06773	1,08917	7,14513
APOOL	1,95555	0,12322	0,06301	1,08916	7,14513
UHRF2	1,99591	0,12309	0,06167	1,08906	7,14513
FXYD2	1,87684	0,123	0,06553	1,08899	7,14513
SLC25A12	1,82722	0,12254	0,06706	1,08865	7,14513
EPHX3	1,89105	0,12169	0,06435	1,08801	7,14513
ZNF627	1,85057	0,12136	0,06558	1,08776	7,14513
EXOSC8	1,82111	0,12067	0,06626	1,08724	7,14513
HSBP1	1,84974	0,12036	0,06507	1,08701	7,14513
TSPAN5	1,98106	0,11988	0,06051	1,08664	7,14513
NPTN	1,91107	0,11986	0,06272	1,08663	7,14513
RSG1	1,97091	0,11951	0,06064	1,08637	7,14513
NUPR1	1,87977	0,11949	0,06356	1,08635	7,14513
MMS19	1,81458	0,11932	0,06576	1,08622	7,14513
NLRP11	1,98908	0,11923	0,05994	1,08615	7,14513
QTRTD1	1,92781	0,1191	0,06178	1,08606	7,14513
CCT8	1,90361	0,119	0,06251	1,08598	7,14513
WDR46	1,97249	0,1188	0,06023	1,08583	7,14513
CRYZ	1,86616	0,11752	0,06297	1,08487	7,14513
SYNGR2	1,92848	0,11635	0,06033	1,08399	7,14513
PLA2G12A	1,83131	0,11634	0,06353	1,08398	7,14513
ITPRIPL2	1,92399	0,11623	0,06041	1,0839	7,14513
MRPS21	1,9055	0,11601	0,06088	1,08373	7,14513
POGLUT1	1,99638	0,11586	0,05803	1,08362	7,14513
ZNF254	1,91701	0,11518	0,06008	1,08311	7,14513
NFE2L2	1,85738	0,11494	0,06188	1,08293	7,14513
SBNO2	1,96044	0,11466	0,05849	1,08272	7,14513
ERN1	1,81715	0,11463	0,06308	1,0827	7,14513
EDEM2	1,79697	0,11335	0,06308	1,08174	7,14513
COX6C	1,90318	0,11074	0,05819	1,07978	7,14513
LIMA1	1,87876	0,11068	0,05891	1,07974	7,14513
LRRC16A	1,83241	0,11059	0,06035	1,07967	7,14513
REL	1,92463	0,11005	0,05718	1,07926	7,14513
IARS2	1,83219	0,11003	0,06005	1,07925	7,14513
GALE	1,82383	0,1097	0,06015	1,07901	7,14513
PTPN9	1,91445	0,10912	0,057	1,07857	7,14513
ZRANB3	1,95529	0,10883	0,05566	1,07835	7,14513
TICRR	1,81228	0,10877	0,06002	1,07831	7,14513
IFITM2	1,87286	0,10872	0,05805	1,07827	7,14513
HEATR3	1,79524	0,10824	0,06029	1,07791	7,14513
SLC7A1	1,979	0,10817	0,05466	1,07786	7,14513
INHBC	1,87198	0,10736	0,05735	1,07725	7,14513
BOLA2	1,81839	0,10723	0,05897	1,07716	7,14513
EHBP1	1,83724	0,10704	0,05826	1,07702	7,14513
ATXN10	1,88717	0,10681	0,0566	1,07685	7,14513
DAGLB	1,9556	0,10663	0,05453	1,07671	7,14513
SF3B3	1,95357	0,10657	0,05455	1,07667	7,14513
RECQL5	1,90568	0,10642	0,05584	1,07655	7,14513
CLCN3	1,81598	0,10629	0,05853	1,07646	7,14513
SAMD10	1,9722	0,1062	0,05385	1,07639	7,14513
CXORF26	1,90494	0,10548	0,05537	1,07586	7,14513
NONO	1,81611	0,10535	0,05801	1,07576	7,14513
USP13	1,87522	0,10473	0,05585	1,0753	7,14513
PPTC7	1,93295	0,10458	0,0541	1,07518	7,14513
ARFGEF1	1,99144	0,10391	0,05218	1,07468	7,14513
ARHGEF7	1,90444	0,10377	0,05449	1,07458	7,14513
CMAS	1,98047	0,1036	0,05231	1,07445	7,14513
TCOF1	1,97162	0,10319	0,05234	1,07415	7,14513
MFI2	1,87423	0,10314	0,05503	1,07411	7,14513
MSRB2	1,88875	0,10257	0,05431	1,07368	7,14513
ATP5H	1,85299	0,10202	0,05506	1,07327	7,14513
CDADC1	1,8063	0,10132	0,05609	1,07276	7,14513
DCBLD1	1,94945	0,10083	0,05172	1,07239	7,14513
MTMR14	1,89995	0,10047	0,05288	1,07212	7,14513
PSMB7	1,854	0,10016	0,05402	1,07189	7,14513
IRF2BP2	1,9298	0,09879	0,05119	1,07087	7,14513
QSOX1	1,95836	0,09875	0,05042	1,07085	7,14513
HINT1	1,85793	0,09829	0,0529	1,0705	7,14513
DDI2	1,90407	0,09828	0,05161	1,07049	7,14513
RDM1	1,98929	0,09802	0,04927	1,0703	7,14513
RABGAP1	1,88955	0,09737	0,05153	1,06982	7,14513
CD209	1,86888	0,09678	0,05179	1,06939	7,14513
ARL1	1,83483	0,09659	0,05264	1,06924	7,14513
A2LD1	1,8672	0,09392	0,0503	1,06726	7,14513
TOLLIP	1,96069	0,09364	0,04776	1,06706	7,14513
SETD5	1,91259	0,09357	0,04892	1,067	7,14513
PECR	1,8485	0,093	0,05031	1,06659	7,14513
MRP63	1,89481	0,09074	0,04789	1,06492	7,14513
DTYMK	1,84366	0,08993	0,04878	1,06432	7,14513
POC5	1,95901	0,08941	0,04564	1,06394	7,14513
APTX	1,87176	0,08927	0,04769	1,06383	7,14513
TET3	1,8883	0,08888	0,04707	1,06355	7,14513
SART3	1,94882	0,08714	0,04471	1,06226	7,14513
S1PR2	1,94159	0,08663	0,04462	1,06189	7,14513
GLCCI1	1,88497	0,08617	0,04571	1,06155	7,14513
DNAJB12	1,99712	0,08599	0,04306	1,06142	7,14513
PLEKHB2	1,92427	0,08519	0,04427	1,06083	7,14513
G3BP1	1,86929	0,0849	0,04542	1,06062	7,14513
GPR107	1,89158	0,08451	0,04468	1,06033	7,14513
ZNF585A	1,96219	0,08426	0,04294	1,06015	7,14513
MRPS5	1,82726	0,0836	0,04575	1,05966	7,14513
WRNIP1	1,88852	0,08275	0,04382	1,05903	7,14513
TAF8	1,83587	0,08172	0,04451	1,05828	7,14513
FBXW7	1,86903	0,08168	0,0437	1,05825	7,14513
NSMAF	1,85886	0,08111	0,04363	1,05783	7,14513
OSGEP	1,95264	0,07933	0,04063	1,05653	7,14513
FNDC3B	1,94557	0,07912	0,04067	1,05638	7,14513
ARL16	1,8036	0,07858	0,04357	1,05598	7,14513
DBF4B	1,81565	0,07671	0,04225	1,05461	7,14513
NEK1	1,86744	0,07631	0,04086	1,05432	7,14513
INVS	1,94818	0,07623	0,03913	1,05426	7,14513
TTLL4	1,80709	0,07428	0,04111	1,05284	7,14513
RAD51B	1,8283	0,06843	0,03743	1,04858	7,14513
PIK3R4	1,80567	0,05865	0,03248	1,04149	7,14513
HPS1	1,80327	0,05602	0,03107	1,03959	7,14513
ZNF81	1,94651	0,05419	0,02784	1,03828	7,14513
GATA4	1,81317	0,05255	0,02898	1,0371	7,14513
CDS2	-1,69716	-0,055	0,03241	0,96259	7,14513
PLAUR	-1,73065	-0,05672	0,03277	0,96145	7,14513
CASP9	-1,6691	-0,05763	0,03453	0,96084	7,14513
CALM2	-1,72039	-0,05862	0,03407	0,96018	7,14513
LOC440900	-1,62956	-0,05951	0,03652	0,95959	7,14513
ZNF568	-1,60687	-0,05973	0,03717	0,95944	7,14513
LAMA3	-1,78416	-0,05979	0,03351	0,95941	7,14513
PAX8	-1,61946	-0,05999	0,03705	0,95927	7,14513
ADAMTS9	-1,83769	-0,06003	0,03266	0,95925	7,14513
FAM20A	-1,63644	-0,06003	0,03668	0,95925	7,14513
SYN2	-1,69873	-0,06181	0,03639	0,95806	7,14513
ELP2	-1,65792	-0,062	0,0374	0,95793	7,14513
EIF3L	-1,67038	-0,06266	0,03751	0,9575	7,14513
STK35	-1,60017	-0,06357	0,03973	0,9569	7,14513
SUFU	-1,8749	-0,06368	0,03396	0,95682	7,14513
ELF3	-1,60688	-0,06376	0,03968	0,95677	7,14513
ACSS1	-1,7434	-0,0638	0,03659	0,95674	7,14513
LRRN2	-1,62431	-0,06394	0,03937	0,95665	7,14513
PLAC4	-1,65377	-0,06394	0,03866	0,95665	7,14513
P2RX2	-1,70368	-0,06407	0,03761	0,95656	7,14513
SLC46A1	-1,58015	-0,06497	0,04112	0,95597	7,14513
NOX1	-1,79285	-0,06523	0,03639	0,95579	7,14513
PIWIL2	-1,76747	-0,06629	0,0375	0,95509	7,14513
BCAN	-1,80668	-0,06652	0,03682	0,95494	7,14513
TRIP11	-1,607	-0,06662	0,04146	0,95487	7,14513
GLOD5	-1,65211	-0,06716	0,04065	0,95451	7,14513
DDX51	-1,80674	-0,06752	0,03737	0,95428	7,14513
UBE2B	-1,73108	-0,06757	0,03903	0,95424	7,14513
RND2	-1,64779	-0,06785	0,04118	0,95406	7,14513
TDH	-1,67394	-0,06786	0,04054	0,95405	7,14513
TUBGCP2	-1,87135	-0,06866	0,03669	0,95352	7,14513
RANBP3	-1,6175	-0,06886	0,04257	0,95339	7,14513
LOC441461	-1,81659	-0,06889	0,03792	0,95337	7,14513
AR	-1,77123	-0,06904	0,03898	0,95327	7,14513
SLC13A2	-1,60736	-0,06917	0,04303	0,95319	7,14513
CSNK1G1	-1,70026	-0,06939	0,04081	0,95304	7,14513
ABL2	-1,70797	-0,06941	0,04064	0,95303	7,14513
SOGA3	-1,5953	-0,06948	0,04355	0,95298	7,14513
POU2F1	-1,59387	-0,06955	0,04364	0,95293	7,14513
LARGE	-1,59596	-0,06962	0,04362	0,95289	7,14513
GSN	-1,66855	-0,06969	0,04177	0,95284	7,14513
ANKFY1	-1,77198	-0,0697	0,03934	0,95283	7,14513
BCORL1	-1,58496	-0,06997	0,04415	0,95266	7,14513
TEF	-1,6094	-0,07013	0,04358	0,95255	7,14513
GLYR1	-1,62469	-0,07063	0,04347	0,95222	7,14513
MYL10	-1,64381	-0,07072	0,04302	0,95217	7,14513
KIF5C	-1,59281	-0,07087	0,0445	0,95206	7,14513
SLC34A1	-1,73348	-0,07089	0,04089	0,95205	7,14513
CLDN4	-1,64552	-0,07101	0,04315	0,95197	7,14513
DALRD3	-1,69546	-0,07106	0,04191	0,95194	7,14513
RARB	-1,7493	-0,07117	0,04069	0,95186	7,14513
NSFL1C	-1,76684	-0,07159	0,04052	0,95159	7,14513
KLK7	-1,66612	-0,07164	0,043	0,95156	7,14513
CHFR	-1,72418	-0,07164	0,04155	0,95155	7,14513
SHANK2	-1,79828	-0,07171	0,03988	0,95151	7,14513
GPD1	-1,61591	-0,07214	0,04464	0,95123	7,14513
TCEB1	-1,83189	-0,07224	0,03943	0,95116	7,14513
ANO2	-1,64186	-0,07231	0,04404	0,95111	7,14513
KATNAL2	-1,5908	-0,07235	0,04548	0,95109	7,14513
GSPT1	-1,83224	-0,07236	0,03949	0,95108	7,14513
ARHGAP25	-1,83568	-0,07299	0,03976	0,95067	7,14513
ZC3H4	-1,5921	-0,07302	0,04586	0,95065	7,14513
TBC1D5	-1,61928	-0,07311	0,04515	0,95058	7,14513
FBXO18	-1,80162	-0,07328	0,04068	0,95047	7,14513
RAPH1	-1,75907	-0,07405	0,04209	0,94997	7,14513
FBXO10	-1,85851	-0,07431	0,03999	0,94979	7,14513
PDK3	-1,75938	-0,07461	0,0424	0,9496	7,14513
LCN6	-1,74525	-0,0746	0,04275	0,9496	7,14513
LOC643201	-1,71965	-0,07494	0,04358	0,94938	7,14513
SERPINE1	-1,86336	-0,07498	0,04024	0,94935	7,14513
SLC45A3	-1,60229	-0,07505	0,04684	0,94931	7,14513
KIRREL3	-1,69593	-0,0753	0,0444	0,94914	7,14513
COL5A1	-1,7206	-0,07544	0,04385	0,94905	7,14513
GUCA1A	-1,63502	-0,07549	0,04617	0,94902	7,14513
KAZN	-1,75472	-0,07559	0,04308	0,94895	7,14513
POMGNT1	-1,76863	-0,07571	0,0428	0,94888	7,14513
RNASEH2B	-1,78404	-0,076	0,0426	0,94869	7,14513
LOC100507109	-1,67306	-0,07623	0,04556	0,94853	7,14513
GUCA1B	-1,74688	-0,07631	0,04369	0,94848	7,14513
RAC1	-1,72962	-0,07634	0,04414	0,94846	7,14513
KCNIP3	-1,806	-0,0766	0,04241	0,94829	7,14513
HDAC10	-1,84625	-0,07666	0,04152	0,94825	7,14513
ZBTB43	-1,71008	-0,07682	0,04492	0,94815	7,14513
CHRD	-1,62065	-0,07684	0,04741	0,94813	7,14513
SLC17A4	-1,67707	-0,07689	0,04585	0,9481	7,14513
ZNF286A	-1,78493	-0,07691	0,04309	0,94809	7,14513
FAM66D	-1,58328	-0,07696	0,04861	0,94805	7,14513
NOVA2	-1,77359	-0,07707	0,04345	0,94798	7,14513
MTSS1L	-1,59891	-0,07708	0,04821	0,94797	7,14513
MAPK8	-1,80096	-0,07734	0,04294	0,9478	7,14513
CAMKK2	-1,58309	-0,07735	0,04886	0,94779	7,14513
VPS33B	-1,81355	-0,07738	0,04267	0,94778	7,14513
GLI3	-1,84705	-0,07737	0,04189	0,94778	7,14513
GPR173	-1,66784	-0,07742	0,04642	0,94775	7,14513
GPR21	-1,63513	-0,07748	0,04739	0,94771	7,14513
SLC44A1	-1,60099	-0,07748	0,04839	0,94771	7,14513
TBK1	-1,71425	-0,0775	0,04521	0,9477	7,14513
KIAA1654	-1,81497	-0,07796	0,04295	0,9474	7,14513
MYLK4	-1,83447	-0,07805	0,04255	0,94734	7,14513
HAP1	-1,6058	-0,07831	0,04877	0,94716	7,14513
ZNF235	-1,60553	-0,07838	0,04882	0,94712	7,14513
GOLGA7	-1,60946	-0,07863	0,04885	0,94696	7,14513
ZNHIT6	-1,65194	-0,07884	0,04773	0,94682	7,14513
PTOV1	-1,85697	-0,07904	0,04256	0,94669	7,14513
SMU1	-1,68266	-0,07905	0,04698	0,94668	7,14513
CASD1	-1,77252	-0,07917	0,04466	0,9466	7,14513
LOC100272228	-1,60385	-0,07937	0,04949	0,94647	7,14513
MYNN	-1,71951	-0,07962	0,0463	0,94631	7,14513
MTMR1	-1,59858	-0,07963	0,04981	0,9463	7,14513
LRRC43	-1,65457	-0,07974	0,04819	0,94623	7,14513
C10ORF67	-1,79867	-0,07983	0,04438	0,94617	7,14513
LMTK2	-1,6358	-0,07984	0,04881	0,94616	7,14513
APLF	-1,85146	-0,07988	0,04315	0,94613	7,14513
TGFA	-1,76464	-0,07996	0,04531	0,94609	7,14513
WRAP53	-1,71256	-0,08006	0,04675	0,94602	7,14513
SENP2	-1,87048	-0,0802	0,04288	0,94593	7,14513
TBX10	-1,6991	-0,08024	0,04723	0,9459	7,14513
C16ORF70	-1,7515	-0,08034	0,04587	0,94584	7,14513
LOC100128002	-1,64678	-0,08033	0,04878	0,94584	7,14513
MTUS2	-1,82501	-0,08036	0,04403	0,94582	7,14513
C12ORF39	-1,68193	-0,08053	0,04788	0,94571	7,14513
UMOD	-1,71928	-0,08073	0,04696	0,94558	7,14513
RGL3	-1,72845	-0,08074	0,04671	0,94557	7,14513
LOC100506675	-1,6395	-0,08082	0,0493	0,94552	7,14513
RPS6KA4	-1,67873	-0,08088	0,04818	0,94548	7,14513
KDM4B	-1,62139	-0,08118	0,05007	0,94529	7,14513
HPYR1	-1,81069	-0,08131	0,04491	0,9452	7,14513
ABHD2	-1,60587	-0,08142	0,0507	0,94513	7,14513
PSG11	-1,78288	-0,08146	0,04569	0,9451	7,14513
H2AFV	-1,62654	-0,08171	0,05024	0,94494	7,14513
NODAL	-1,72486	-0,08177	0,04741	0,9449	7,14513
CXCR1	-1,73076	-0,08178	0,04725	0,94489	7,14513
DIO3OS	-1,5979	-0,08191	0,05126	0,94481	7,14513
CLN5	-1,59673	-0,08191	0,0513	0,9448	7,14513
C1ORF35	-1,73308	-0,08203	0,04733	0,94473	7,14513
MAZ	-1,60072	-0,08221	0,05136	0,94461	7,14513
CYP4A11	-1,61852	-0,08225	0,05082	0,94458	7,14513
SH2B1	-1,59821	-0,08229	0,05149	0,94456	7,14513
KCNJ5	-1,60259	-0,0825	0,05148	0,94442	7,14513
USP43	-1,59066	-0,08264	0,05196	0,94433	7,14513
SRPK2	-1,82781	-0,08263	0,04521	0,94433	7,14513
KDM8	-1,78768	-0,08275	0,04629	0,94425	7,14513
RBFOX3	-1,85905	-0,08278	0,04453	0,94424	7,14513
POU5F1P4	-1,58578	-0,08288	0,05226	0,94417	7,14513
MAP2K7	-1,7354	-0,08305	0,04785	0,94406	7,14513
POFUT1	-1,58863	-0,08343	0,05251	0,94381	7,14513
OSGIN2	-1,88035	-0,08349	0,0444	0,94377	7,14513
LOC284930	-1,65678	-0,08376	0,05056	0,9436	7,14513
MAP2K4	-1,59758	-0,08398	0,05257	0,94345	7,14513
RIOK3	-1,61716	-0,08402	0,05195	0,94343	7,14513
MORF4L1	-1,7109	-0,08416	0,04919	0,94333	7,14513
FAM48A	-1,77979	-0,08474	0,04761	0,94296	7,14513
SLC25A5-AS1	-1,69457	-0,08483	0,05006	0,9429	7,14513
GHRHR	-1,75287	-0,08489	0,04843	0,94286	7,14513
GID4	-1,67554	-0,08495	0,0507	0,94281	7,14513
KHK	-1,60651	-0,08527	0,05308	0,94261	7,14513
ZBTB47	-1,76959	-0,08528	0,04819	0,9426	7,14513
TMEM9B	-1,63528	-0,08552	0,0523	0,94244	7,14513
DHH	-1,76177	-0,0856	0,04859	0,94239	7,14513
SCUBE3	-1,80681	-0,08566	0,04741	0,94235	7,14513
HPCAL4	-1,65095	-0,08575	0,05194	0,9423	7,14513
AMOTL1	-1,77766	-0,08574	0,04823	0,9423	7,14513
SCAMP5	-1,58175	-0,08606	0,05441	0,94209	7,14513
LSM14B	-1,77697	-0,08608	0,04844	0,94208	7,14513
PPP1R27	-1,65265	-0,08615	0,05213	0,94203	7,14513
ZNF193	-1,65179	-0,0862	0,05219	0,942	7,14513
LOC100132249	-1,84831	-0,08628	0,04668	0,94195	7,14513
EGFLAM	-1,70262	-0,08632	0,0507	0,94192	7,14513
HTR6	-1,64722	-0,08633	0,05241	0,94191	7,14513
EXTL3-AS1	-1,66671	-0,08645	0,05187	0,94184	7,14513
TMBIM4	-1,63495	-0,0867	0,05303	0,94168	7,14513
GNAO1	-1,7663	-0,0867	0,04909	0,94167	7,14513
CMYA5	-1,87227	-0,08672	0,04632	0,94166	7,14513
TRAF6	-1,75623	-0,08677	0,04941	0,94163	7,14513
DNAH2	-1,68506	-0,08695	0,0516	0,94151	7,14513
PPP1R35	-1,61998	-0,08714	0,05379	0,94139	7,14513
SLC29A2	-1,72487	-0,08726	0,05059	0,94131	7,14513
TMEM37	-1,79878	-0,08734	0,04855	0,94126	7,14513
RGS22	-1,63599	-0,08747	0,05347	0,94117	7,14513
ZBTB7B	-1,67182	-0,08752	0,05235	0,94114	7,14513
PARP8	-1,81553	-0,08774	0,04833	0,94099	7,14513
SNX17	-1,71037	-0,08787	0,05138	0,94091	7,14513
NTN5	-1,64678	-0,08788	0,05337	0,9409	7,14513
FOXG1	-1,7752	-0,08796	0,04955	0,94085	7,14513
DLEC1	-1,62664	-0,08804	0,05413	0,9408	7,14513
LOC100506343	-1,62632	-0,08825	0,05427	0,94066	7,14513
PPP1R11	-1,63337	-0,08835	0,05409	0,9406	7,14513
MYO5A	-1,75869	-0,0884	0,05026	0,94057	7,14513
LINC00208	-1,79432	-0,08849	0,04932	0,9405	7,14513
CATSPERG	-1,8045	-0,08862	0,04911	0,94042	7,14513
RSF1	-1,60651	-0,08877	0,05526	0,94032	7,14513
APOH	-1,61632	-0,08881	0,05495	0,9403	7,14513
RAB6B	-1,80156	-0,08881	0,0493	0,9403	7,14513
ZBED5	-1,8239	-0,08895	0,04877	0,94021	7,14513
ZNF135	-1,7223	-0,08927	0,05183	0,94	7,14513
FBXO2	-1,67995	-0,08954	0,0533	0,93982	7,14513
SET	-1,87365	-0,08954	0,04779	0,93982	7,14513
RBM41	-1,59595	-0,08992	0,05634	0,93957	7,14513
PNMA3	-1,64706	-0,08998	0,05463	0,93954	7,14513
ZNF645	-1,80285	-0,08999	0,04991	0,93953	7,14513
FIZ1	-1,68077	-0,09015	0,05364	0,93942	7,14513
CEBPZ	-1,81962	-0,09023	0,04959	0,93937	7,14513
LINC00085	-1,77384	-0,09028	0,05089	0,93934	7,14513
STRA6	-1,70814	-0,09056	0,05301	0,93916	7,14513
FAM22B	-1,71317	-0,09082	0,05302	0,93899	7,14513
SPRNP1	-1,64502	-0,09096	0,05529	0,9389	7,14513
PTPN23	-1,74231	-0,09095	0,0522	0,9389	7,14513
DAPK3	-1,67529	-0,09108	0,05437	0,93882	7,14513
KCNB2	-1,70806	-0,0912	0,05339	0,93874	7,14513
COX11	-1,86268	-0,09134	0,04904	0,93865	7,14513
LOC100129884	-1,76606	-0,09139	0,05175	0,93862	7,14513
LYRM5	-1,86193	-0,09142	0,0491	0,9386	7,14513
PYGB	-1,70288	-0,09141	0,05368	0,9386	7,14513
KIAA0586	-1,77535	-0,09141	0,05149	0,9386	7,14513
MTIF3	-1,86816	-0,09159	0,04903	0,93849	7,14513
PGLYRP2	-1,63624	-0,09182	0,05611	0,93834	7,14513
SMOC1	-1,66057	-0,09203	0,05542	0,9382	7,14513
FLYWCH1	-1,67574	-0,09205	0,05493	0,93819	7,14513
ENOX2	-1,70825	-0,09215	0,05394	0,93812	7,14513
CACNA1H	-1,60887	-0,09224	0,05733	0,93807	7,14513
LOC100134040	-1,62794	-0,09235	0,05673	0,93799	7,14513
XPC	-1,77602	-0,09241	0,05203	0,93795	7,14513
S1PR5	-1,69896	-0,09243	0,0544	0,93794	7,14513
KRT32	-1,80889	-0,09246	0,05111	0,93792	7,14513
HRASLS5	-1,6227	-0,09249	0,057	0,9379	7,14513
RPL37	-1,60101	-0,09256	0,05781	0,93786	7,14513
AVPR2	-1,64894	-0,09279	0,05627	0,93771	7,14513
PIANP	-1,79321	-0,09291	0,05181	0,93763	7,14513
MTMR9LP	-1,6589	-0,09304	0,05608	0,93755	7,14513
EPS8L3	-1,61849	-0,09309	0,05751	0,93752	7,14513
REPIN1	-1,63166	-0,09308	0,05704	0,93752	7,14513
BNIPL	-1,79358	-0,0931	0,05191	0,9375	7,14513
C19ORF43	-1,79698	-0,09345	0,052	0,93728	7,14513
TMEM134	-1,71784	-0,09351	0,05444	0,93724	7,14513
ZBTB12	-1,67269	-0,09354	0,05592	0,93722	7,14513
ARL4D	-1,63083	-0,09363	0,05741	0,93716	7,14513
IGHE	-1,87027	-0,09379	0,05015	0,93706	7,14513
VRTN	-1,65576	-0,09394	0,05674	0,93696	7,14513
C5ORF4	-1,80612	-0,09412	0,05211	0,93684	7,14513
SUB1	-1,75889	-0,09422	0,05357	0,93678	7,14513
ZNF343	-1,83691	-0,09424	0,05131	0,93676	7,14513
COX4I2	-1,67011	-0,0943	0,05646	0,93673	7,14513
AP1M2	-1,69739	-0,09431	0,05556	0,93672	7,14513
GDNF	-1,8154	-0,0944	0,052	0,93666	7,14513
ERVH-1	-1,63927	-0,09454	0,05767	0,93657	7,14513
GORASP1	-1,74758	-0,0946	0,05413	0,93653	7,14513
COPS5	-1,63432	-0,09474	0,05797	0,93644	7,14513
EDC4	-1,75846	-0,09477	0,05389	0,93642	7,14513
LOC100505697	-1,59208	-0,09484	0,05957	0,93638	7,14513
TREML4	-1,62657	-0,09492	0,05836	0,93632	7,14513
USB1	-1,60033	-0,09498	0,05935	0,93629	7,14513
CSK	-1,64955	-0,0951	0,05765	0,93621	7,14513
APOBEC2	-1,58143	-0,09531	0,06027	0,93607	7,14513
SALL4	-1,64208	-0,09543	0,05812	0,93599	7,14513
AP2M1	-1,68406	-0,09551	0,05672	0,93594	7,14513
LANCL2	-1,75921	-0,09583	0,05447	0,93573	7,14513
MED1	-1,77487	-0,09585	0,054	0,93572	7,14513
LRRFIP2	-1,6682	-0,09594	0,05751	0,93566	7,14513
CACNB4	-1,85277	-0,09607	0,05185	0,93558	7,14513
MUC8	-1,61907	-0,09625	0,05945	0,93546	7,14513
CCM2	-1,64	-0,09632	0,05873	0,93542	7,14513
ABHD11	-1,84449	-0,0964	0,05227	0,93536	7,14513
TACO1	-1,70867	-0,09654	0,0565	0,93527	7,14513
MAPK11	-1,76092	-0,09661	0,05486	0,93523	7,14513
ATP1B2	-1,81609	-0,09667	0,05323	0,93519	7,14513
LOC219688	-1,86551	-0,0968	0,05189	0,9351	7,14513
MARCH10	-1,73399	-0,09696	0,05592	0,935	7,14513
CCDC53	-1,81906	-0,09707	0,05336	0,93493	7,14513
GPRIN2	-1,86576	-0,09726	0,05213	0,93481	7,14513
USP19	-1,77318	-0,09743	0,05495	0,9347	7,14513
RBBP4	-1,87031	-0,09744	0,0521	0,93469	7,14513
LOC150197	-1,75691	-0,09764	0,05558	0,93456	7,14513
ZFPM1	-1,6738	-0,09793	0,05851	0,93437	7,14513
CA7	-1,63952	-0,09793	0,05973	0,93437	7,14513
FGF3	-1,772	-0,09818	0,0554	0,93421	7,14513
FKBP8	-1,85565	-0,09847	0,05306	0,93402	7,14513
TPMT	-1,82636	-0,09852	0,05395	0,93399	7,14513
NDRG4	-1,87226	-0,09859	0,05266	0,93395	7,14513
LOC100129250	-1,63959	-0,09859	0,06013	0,93395	7,14513
TMEM9	-1,76694	-0,09934	0,05622	0,93346	7,14513
NR2E3	-1,77439	-0,09941	0,05602	0,93342	7,14513
PET100	-1,7573	-0,09945	0,05659	0,93339	7,14513
PRMT8	-1,64658	-0,09946	0,0604	0,93338	7,14513
GFAP	-1,7722	-0,09958	0,05619	0,9333	7,14513
EMC3	-1,62267	-0,09985	0,06153	0,93313	7,14513
VAV2	-1,83904	-0,09988	0,05431	0,93311	7,14513
TSPAN4	-1,66799	-0,09989	0,05989	0,9331	7,14513
CTSZ	-1,72316	-0,10008	0,05808	0,93298	7,14513
POLR2C	-1,80269	-0,10014	0,05555	0,93294	7,14513
SLC30A2	-1,79251	-0,10029	0,05595	0,93285	7,14513
ARHGAP30	-1,80093	-0,10036	0,05572	0,9328	7,14513
GPHB5	-1,79888	-0,10047	0,05585	0,93273	7,14513
DMWD	-1,628	-0,10056	0,06177	0,93267	7,14513
FAM189B	-1,83967	-0,10057	0,05467	0,93266	7,14513
TMEM74B	-1,77866	-0,10072	0,05663	0,93257	7,14513
C14ORF93	-1,58428	-0,10082	0,06364	0,9325	7,14513
CREBZF	-1,62949	-0,1009	0,06192	0,93245	7,14513
SLC16A5	-1,77119	-0,10111	0,05708	0,93232	7,14513
FAM90A1	-1,7061	-0,10112	0,05927	0,93231	7,14513
ZBTB8OS	-1,60903	-0,10114	0,06286	0,9323	7,14513
MTERFD2	-1,78249	-0,10118	0,05676	0,93227	7,14513
MAP1A	-1,76556	-0,10123	0,05734	0,93224	7,14513
TMEM204	-1,78118	-0,10128	0,05686	0,93221	7,14513
USP12	-1,80736	-0,10133	0,05606	0,93217	7,14513
CCS	-1,72475	-0,10136	0,05877	0,93216	7,14513
KIAA1467	-1,73925	-0,10147	0,05834	0,93209	7,14513
NTF4	-1,85769	-0,10161	0,0547	0,93199	7,14513
CES2	-1,81321	-0,1017	0,05609	0,93193	7,14513
DDX60L	-1,68575	-0,10203	0,06052	0,93172	7,14513
PDE8A	-1,7464	-0,10203	0,05842	0,93172	7,14513
CAMKMT	-1,63088	-0,10216	0,06264	0,93164	7,14513
MAP3K7	-1,64667	-0,1022	0,06207	0,93161	7,14513
ZBTB41	-1,85909	-0,1023	0,05503	0,93155	7,14513
LYPD4	-1,71193	-0,1024	0,05981	0,93148	7,14513
A4GALT	-1,70428	-0,10244	0,06011	0,93146	7,14513
ZNF438	-1,73862	-0,10255	0,05898	0,93139	7,14513
LOC729164	-1,78301	-0,10254	0,05751	0,93139	7,14513
FAM220A	-1,70235	-0,10261	0,06027	0,93135	7,14513
LOC284912	-1,62475	-0,10284	0,06329	0,9312	7,14513
STIM2	-1,63427	-0,10285	0,06293	0,93119	7,14513
SYT4	-1,71063	-0,10297	0,06019	0,93112	7,14513
SLC35A1	-1,6542	-0,10311	0,06233	0,93102	7,14513
CD79A	-1,63541	-0,1032	0,0631	0,93097	7,14513
LOC100996694	-1,7792	-0,10328	0,05805	0,93092	7,14513
NAP1L1	-1,62538	-0,1033	0,06355	0,9309	7,14513
LOC149134	-1,75511	-0,10349	0,05896	0,93078	7,14513
KIAA0556	-1,83451	-0,10385	0,05661	0,93055	7,14513
STARD8	-1,86207	-0,10404	0,05587	0,93043	7,14513
EXOC6	-1,78573	-0,10434	0,05843	0,93023	7,14513
RASL12	-1,78286	-0,10437	0,05854	0,93021	7,14513
MRGPRF	-1,74161	-0,10446	0,05998	0,93015	7,14513
SLC5A10	-1,84793	-0,10468	0,05664	0,93001	7,14513
MCRS1	-1,67107	-0,10494	0,0628	0,92985	7,14513
ACADS	-1,59307	-0,10495	0,06588	0,92984	7,14513
C6ORF25	-1,66107	-0,10494	0,06318	0,92984	7,14513
RGMB	-1,6504	-0,10496	0,0636	0,92983	7,14513
CLTB	-1,63951	-0,1051	0,0641	0,92974	7,14513
BRSK2	-1,75449	-0,10513	0,05992	0,92972	7,14513
PSMD11	-1,68866	-0,10543	0,06243	0,92953	7,14513
LRRC71	-1,73139	-0,10543	0,06089	0,92953	7,14513
CLDN17	-1,80521	-0,10552	0,05845	0,92947	7,14513
BLOC1S6	-1,84073	-0,10569	0,05742	0,92936	7,14513
TOMM34	-1,62326	-0,1058	0,06518	0,92929	7,14513
SMPD1	-1,66816	-0,10585	0,06345	0,92926	7,14513
C8ORF58	-1,80762	-0,10584	0,05855	0,92926	7,14513
PLEKHB1	-1,59537	-0,10584	0,06634	0,92926	7,14513
CYMP	-1,73155	-0,10587	0,06114	0,92925	7,14513
MAP3K3	-1,71468	-0,10589	0,06176	0,92923	7,14513
MST1P9	-1,75008	-0,10596	0,06055	0,92919	7,14513
STXBP2	-1,84231	-0,10602	0,05755	0,92915	7,14513
COBRA1	-1,63699	-0,10601	0,06476	0,92915	7,14513
MARCH4	-1,73172	-0,10615	0,0613	0,92907	7,14513
SPACA3	-1,82178	-0,10651	0,05846	0,92884	7,14513
ACVR2B	-1,62147	-0,10653	0,0657	0,92882	7,14513
EMID2	-1,72151	-0,10693	0,06211	0,92856	7,14513
OSTM1	-1,70459	-0,10696	0,06275	0,92855	7,14513
RET	-1,87643	-0,10699	0,05702	0,92852	7,14513
ZNF594	-1,79406	-0,10706	0,05967	0,92848	7,14513
SETD1B	-1,65806	-0,10707	0,06457	0,92847	7,14513
LOC100996349	-1,64583	-0,10715	0,06511	0,92842	7,14513
PIN1	-1,61627	-0,10733	0,06641	0,92831	7,14513
IQCF3	-1,6974	-0,10746	0,06331	0,92822	7,14513
LOC729173	-1,70416	-0,10746	0,06306	0,92822	7,14513
LOC100506054	-1,73969	-0,10757	0,06183	0,92815	7,14513
B3GNT7	-1,75245	-0,10779	0,06151	0,92801	7,14513
LOC100507378	-1,70537	-0,10781	0,06322	0,928	7,14513
IFT52	-1,58289	-0,1078	0,0681	0,928	7,14513
GRM6	-1,87238	-0,10784	0,05759	0,92798	7,14513
BAIAP2L1	-1,83588	-0,10788	0,05876	0,92795	7,14513
CCDC69	-1,70712	-0,10791	0,06321	0,92793	7,14513
IGBP1	-1,8339	-0,10799	0,05888	0,92788	7,14513
EYA1	-1,59576	-0,10819	0,0678	0,92775	7,14513
LOC100128281	-1,70469	-0,10828	0,06352	0,92769	7,14513
LINC00094	-1,62664	-0,10849	0,0667	0,92756	7,14513
MST1	-1,58604	-0,1085	0,06841	0,92755	7,14513
TMUB2	-1,59573	-0,10866	0,0681	0,92745	7,14513
ZNF548	-1,60687	-0,10889	0,06776	0,9273	7,14513
ZNF205	-1,58161	-0,10895	0,06889	0,92726	7,14513
LINC00623	-1,69347	-0,10915	0,06445	0,92713	7,14513
MMP7	-1,74671	-0,10928	0,06256	0,92705	7,14513
HNRNPU	-1,58451	-0,10956	0,06914	0,92687	7,14513
UBTF	-1,76663	-0,10962	0,06205	0,92683	7,14513
GOLGB1	-1,83749	-0,10972	0,05971	0,92677	7,14513
SNRNP35	-1,74985	-0,10978	0,06274	0,92673	7,14513
SNIP1	-1,66009	-0,1098	0,06614	0,92672	7,14513
USF2	-1,7203	-0,10981	0,06383	0,92671	7,14513
CLN3	-1,60793	-0,10984	0,06831	0,92669	7,14513
ZNF598	-1,65069	-0,11006	0,06667	0,92655	7,14513
TEX22	-1,70593	-0,11008	0,06453	0,92654	7,14513
LIMS3	-1,59335	-0,11007	0,06908	0,92654	7,14513
ZNF211	-1,79574	-0,11017	0,06135	0,92648	7,14513
GSTA3	-1,62044	-0,11024	0,06803	0,92644	7,14513
FRG1	-1,74198	-0,11024	0,06329	0,92643	7,14513
ELL2	-1,59882	-0,11039	0,06904	0,92634	7,14513
FAM75D1	-1,78883	-0,1104	0,06171	0,92633	7,14513
LYPLA2P1	-1,79485	-0,11042	0,06152	0,92632	7,14513
LOC146880	-1,64075	-0,11045	0,06731	0,9263	7,14513
FGD5	-1,58813	-0,11051	0,06958	0,92626	7,14513
MYL12B	-1,80682	-0,11056	0,06119	0,92623	7,14513
FZD9	-1,83454	-0,11072	0,06035	0,92613	7,14513
C21ORF49	-1,75678	-0,11074	0,06304	0,92611	7,14513
TLN1	-1,80388	-0,11077	0,06141	0,92609	7,14513
AIM1L	-1,80791	-0,11097	0,06138	0,92597	7,14513
RAD23B	-1,61155	-0,11097	0,06886	0,92597	7,14513
CBX8	-1,79284	-0,11101	0,06192	0,92594	7,14513
CYP4F12	-1,69982	-0,11114	0,06538	0,92586	7,14513
CEP350	-1,79167	-0,11119	0,06206	0,92583	7,14513
WDR74	-1,84531	-0,1113	0,06032	0,92575	7,14513
FAM40A	-1,70726	-0,11133	0,06521	0,92574	7,14513
ITGAE	-1,78186	-0,11154	0,0626	0,9256	7,14513
EIF5A2	-1,82282	-0,11155	0,0612	0,92559	7,14513
FBP2	-1,67097	-0,11163	0,06681	0,92554	7,14513
LZTS1-AS1	-1,7371	-0,11166	0,06428	0,92553	7,14513
LOC100506571	-1,6993	-0,11188	0,06584	0,92538	7,14513
PLK1S1	-1,72804	-0,1119	0,06475	0,92537	7,14513
THEG	-1,70236	-0,11201	0,0658	0,9253	7,14513
TMEM114	-1,73051	-0,11207	0,06476	0,92526	7,14513
AFP	-1,86948	-0,11206	0,05994	0,92526	7,14513
LOC100506691	-1,6551	-0,11209	0,06772	0,92525	7,14513
LRRC72	-1,60197	-0,11213	0,06999	0,92522	7,14513
DEAF1	-1,8125	-0,11223	0,06192	0,92516	7,14513
SLC45A1	-1,70673	-0,11222	0,06575	0,92516	7,14513
ZC2HC1A	-1,69559	-0,11228	0,06622	0,92513	7,14513
CHPF2	-1,70539	-0,11232	0,06586	0,9251	7,14513
MIEN1	-1,74882	-0,11247	0,06431	0,925	7,14513
ZNHIT1	-1,79701	-0,11255	0,06263	0,92495	7,14513
CISD2	-1,81809	-0,11279	0,06204	0,9248	7,14513
RFXANK	-1,81644	-0,11286	0,06213	0,92475	7,14513
STX12	-1,73785	-0,11303	0,06504	0,92464	7,14513
RIMS3	-1,65231	-0,11305	0,06842	0,92463	7,14513
FUT8-AS1	-1,77992	-0,11307	0,06353	0,92462	7,14513
PTPN2	-1,86458	-0,11328	0,06075	0,92448	7,14513
ACE	-1,82316	-0,1133	0,06214	0,92447	7,14513
GAST	-1,73701	-0,11336	0,06526	0,92443	7,14513
LOC440356	-1,68317	-0,1134	0,06737	0,92441	7,14513
DSCR10	-1,8007	-0,11343	0,06299	0,92439	7,14513
POU6F1	-1,60597	-0,11344	0,07063	0,92438	7,14513
TPSD1	-1,85713	-0,11359	0,06116	0,92428	7,14513
CRB2	-1,81764	-0,11367	0,06253	0,92424	7,14513
NDRG2	-1,70272	-0,11388	0,06688	0,9241	7,14513
SCYL2	-1,78236	-0,11403	0,06398	0,924	7,14513
RNF138	-1,66794	-0,1143	0,06853	0,92383	7,14513
LOC100996251	-1,80657	-0,11448	0,06337	0,92372	7,14513
GPR97	-1,73419	-0,11448	0,06602	0,92371	7,14513
TINAGL1	-1,65601	-0,11477	0,0693	0,92353	7,14513
MGAT4B	-1,75755	-0,11479	0,06531	0,92352	7,14513
LOC339685	-1,87688	-0,11497	0,06125	0,9234	7,14513
PRDX5	-1,70792	-0,11505	0,06736	0,92335	7,14513
CHD2	-1,70562	-0,11516	0,06752	0,92328	7,14513
CYSLTR2	-1,59062	-0,11526	0,07246	0,92321	7,14513
LOC100506790	-1,75459	-0,11538	0,06576	0,92314	7,14513
CTBP1-AS1	-1,59467	-0,11539	0,07236	0,92313	7,14513
UFSP2	-1,73182	-0,11569	0,0668	0,92294	7,14513
PAF1	-1,75536	-0,116	0,06608	0,92274	7,14513
GPRC6A	-1,64889	-0,11603	0,07037	0,92273	7,14513
CCDC102A	-1,748	-0,11664	0,06673	0,92233	7,14513
RAD21	-1,78485	-0,11672	0,06539	0,92228	7,14513
SLC35E2B	-1,75611	-0,1168	0,06651	0,92223	7,14513
LMX1B	-1,68071	-0,11681	0,0695	0,92222	7,14513
GPS1	-1,73831	-0,11681	0,0672	0,92222	7,14513
MAP3K14-AS1	-1,67793	-0,11737	0,06995	0,92187	7,14513
LOC100506371	-1,6059	-0,11755	0,0732	0,92175	7,14513
FERD3L	-1,65391	-0,11759	0,0711	0,92173	7,14513
LOC145945	-1,78595	-0,11761	0,06585	0,92171	7,14513
LOC100506606	-1,81582	-0,11763	0,06478	0,9217	7,14513
LOC646701	-1,78886	-0,1178	0,06585	0,92159	7,14513
WNT9A	-1,60914	-0,11784	0,07323	0,92157	7,14513
POU5F2	-1,74053	-0,11784	0,06771	0,92156	7,14513
CLASP1	-1,75386	-0,11787	0,06721	0,92155	7,14513
KRT23	-1,62032	-0,11812	0,0729	0,92139	7,14513
PPP1R9B	-1,87241	-0,11817	0,06311	0,92136	7,14513
UBL4A	-1,6859	-0,11824	0,07014	0,92131	7,14513
LINC00638	-1,74627	-0,11828	0,06773	0,92129	7,14513
LOC100271832	-1,66523	-0,11859	0,07121	0,92109	7,14513
KIR2DL3	-1,82707	-0,1186	0,06491	0,92108	7,14513
LOC100507054	-1,67399	-0,11873	0,07093	0,921	7,14513
SCGN	-1,75247	-0,11923	0,06804	0,92068	7,14513
TNN	-1,65598	-0,11948	0,07215	0,92052	7,14513
LOC100996672	-1,61383	-0,11968	0,07416	0,92039	7,14513
PLCXD1	-1,70775	-0,11971	0,0701	0,92037	7,14513
INMT	-1,6259	-0,11971	0,07363	0,92037	7,14513
ALDH6A1	-1,71961	-0,12016	0,06988	0,92008	7,14513
LINC00327	-1,67802	-0,12024	0,07166	0,92003	7,14513
TMEM169	-1,74784	-0,12032	0,06884	0,91999	7,14513
LOC100506821	-1,83727	-0,12032	0,06549	0,91998	7,14513
SCARB2	-1,80446	-0,12041	0,06673	0,91993	7,14513
SLC44A2	-1,64714	-0,12068	0,07327	0,91975	7,14513
LOC100288310	-1,69161	-0,12076	0,07139	0,91971	7,14513
PIP4K2C	-1,77832	-0,12079	0,06792	0,91968	7,14513
TAAR9	-1,7551	-0,12086	0,06886	0,91964	7,14513
ASIC2	-1,64219	-0,12094	0,07365	0,91959	7,14513
ATXN7L3	-1,83632	-0,12096	0,06587	0,91958	7,14513
LOC100505666	-1,70495	-0,121	0,07097	0,91955	7,14513
SIK3	-1,84976	-0,12106	0,06544	0,91951	7,14513
KIAA1958	-1,8228	-0,12112	0,06645	0,91947	7,14513
PYY	-1,84949	-0,12143	0,06565	0,91928	7,14513
FAM193A	-1,7152	-0,12176	0,07099	0,91906	7,14513
HTR1A	-1,68318	-0,12192	0,07244	0,91896	7,14513
TFAP4	-1,73746	-0,12199	0,07021	0,91892	7,14513
APOA4	-1,73836	-0,12201	0,07019	0,9189	7,14513
PTCHD2	-1,6883	-0,12216	0,07235	0,91881	7,14513
RUFY2	-1,64939	-0,12228	0,07413	0,91874	7,14513
SYNDIG1L	-1,70176	-0,12245	0,07195	0,91863	7,14513
TMEM230	-1,80201	-0,12303	0,06827	0,91826	7,14513
ADI1	-1,68202	-0,12353	0,07344	0,91794	7,14513
SGK196	-1,74575	-0,12357	0,07078	0,91791	7,14513
LOC554174	-1,58293	-0,12376	0,07819	0,91779	7,14513
SH3GL1P2	-1,84156	-0,12377	0,06721	0,91778	7,14513
TSACC	-1,61457	-0,12405	0,07683	0,91761	7,14513
TAS2R10	-1,79245	-0,12408	0,06923	0,91759	7,14513
LOC389199	-1,66569	-0,12421	0,07457	0,91751	7,14513
TEPP	-1,69271	-0,12423	0,07339	0,91749	7,14513
PRRC2A	-1,68256	-0,12432	0,07389	0,91744	7,14513
ATCAY	-1,62693	-0,12449	0,07652	0,91733	7,14513
LOC100506684	-1,77611	-0,12479	0,07026	0,91713	7,14513
ABCG8	-1,81467	-0,12482	0,06878	0,91712	7,14513
KCNK16	-1,82005	-0,125	0,06868	0,91701	7,14513
FBXW5	-1,7674	-0,12511	0,07079	0,91694	7,14513
C11ORF93	-1,72395	-0,12512	0,07258	0,91693	7,14513
PCNXL3	-1,78146	-0,12524	0,0703	0,91685	7,14513
C12ORF29	-1,6582	-0,12531	0,07557	0,91681	7,14513
ARHGEF6	-1,84723	-0,12537	0,06787	0,91677	7,14513
CACNA1S	-1,62824	-0,12536	0,07699	0,91677	7,14513
SDHAF1	-1,84822	-0,12561	0,06796	0,91662	7,14513
ARHGEF5	-1,69813	-0,12571	0,07403	0,91655	7,14513
AP1G2	-1,83715	-0,12581	0,06848	0,91649	7,14513
TIGD7	-1,8738	-0,12627	0,06739	0,9162	7,14513
METTL7A	-1,68878	-0,12677	0,07507	0,91588	7,14513
ZFP112	-1,67341	-0,12681	0,07578	0,91586	7,14513
PPP1R7	-1,70008	-0,12699	0,07469	0,91574	7,14513
ZBTB26	-1,83616	-0,12702	0,06918	0,91572	7,14513
PTPMT1	-1,7686	-0,12741	0,07204	0,91547	7,14513
SLC35A4	-1,5817	-0,12812	0,081	0,91502	7,14513
AKAP6	-1,87782	-0,12818	0,06826	0,91499	7,14513
USHBP1	-1,62266	-0,12826	0,07904	0,91494	7,14513
CHD8	-1,69738	-0,12833	0,07561	0,91489	7,14513
LOC284551	-1,78628	-0,1286	0,07199	0,91472	7,14513
BMP4	-1,84614	-0,12868	0,0697	0,91467	7,14513
TBC1D12	-1,8022	-0,12867	0,0714	0,91467	7,14513
AGPAT4	-1,61026	-0,12882	0,08	0,91458	7,14513
CTR9	-1,84803	-0,12921	0,06992	0,91433	7,14513
PTPLB	-1,86256	-0,12921	0,06937	0,91433	7,14513
ZNF461	-1,87128	-0,12934	0,06912	0,91425	7,14513
MLN	-1,59284	-0,12965	0,0814	0,91405	7,14513
MADCAM1	-1,86266	-0,12979	0,06968	0,91396	7,14513
C19ORF25	-1,7428	-0,12983	0,0745	0,91394	7,14513
RUSC1	-1,61218	-0,13003	0,08065	0,91381	7,14513
ZNF684	-1,73526	-0,13027	0,07507	0,91366	7,14513
CCDC151	-1,67761	-0,13031	0,07768	0,91363	7,14513
HIST3H3	-1,81559	-0,13065	0,07196	0,91342	7,14513
INSRR	-1,7986	-0,13087	0,07276	0,91328	7,14513
TMEM55B	-1,63723	-0,13089	0,07995	0,91327	7,14513
BLVRB	-1,73873	-0,13094	0,07531	0,91324	7,14513
RPUSD1	-1,59752	-0,13096	0,08198	0,91322	7,14513
PCDHA5	-1,77403	-0,13101	0,07385	0,91319	7,14513
TAAR8	-1,87885	-0,13108	0,06977	0,91315	7,14513
PAOX	-1,65214	-0,1312	0,07941	0,91307	7,14513
C1ORF204	-1,87341	-0,13138	0,07013	0,91296	7,14513
COX7B	-1,65399	-0,13146	0,07948	0,91291	7,14513
ZSCAN16	-1,65171	-0,13157	0,07966	0,91284	7,14513
PDE2A	-1,72772	-0,1316	0,07617	0,91282	7,14513
LEF1	-1,64194	-0,13171	0,08022	0,91275	7,14513
OR3A1	-1,75748	-0,13173	0,07495	0,91274	7,14513
MTCP1NB	-1,87095	-0,13173	0,07041	0,91274	7,14513
SMCHD1	-1,59271	-0,13175	0,08272	0,91272	7,14513
GJA10	-1,77958	-0,13194	0,07414	0,91261	7,14513
LINC00165	-1,64619	-0,13198	0,08017	0,91258	7,14513
ST14	-1,68922	-0,1325	0,07844	0,91225	7,14513
ZNF23	-1,67791	-0,13274	0,07911	0,9121	7,14513
TRIB1	-1,81894	-0,13317	0,07321	0,91182	7,14513
SLC13A5	-1,76314	-0,13328	0,07559	0,91176	7,14513
ZBTB48	-1,87743	-0,1334	0,07105	0,91168	7,14513
TSC1	-1,73327	-0,13357	0,07706	0,91157	7,14513
NECAP2	-1,83587	-0,1336	0,07277	0,91156	7,14513
HOMEZ	-1,61037	-0,1337	0,08302	0,91149	7,14513
RYK	-1,83982	-0,13374	0,07269	0,91146	7,14513
SPANXC	-1,78315	-0,1339	0,07509	0,91136	7,14513
BAP1	-1,85185	-0,13397	0,07235	0,91132	7,14513
TOPORS	-1,61304	-0,13402	0,08309	0,91129	7,14513
THAP4	-1,68243	-0,13411	0,07971	0,91123	7,14513
TMEM95	-1,85243	-0,13423	0,07246	0,91115	7,14513
KIF12	-1,63192	-0,1345	0,08242	0,91098	7,14513
FP588	-1,83338	-0,1346	0,07342	0,91092	7,14513
ZNF251	-1,66448	-0,13475	0,08096	0,91083	7,14513
FASTKD5	-1,75745	-0,13503	0,07683	0,91065	7,14513
LINC00617	-1,66507	-0,13518	0,08118	0,91056	7,14513
ARHGAP6	-1,69128	-0,13517	0,07992	0,91056	7,14513
ABLIM1	-1,73313	-0,13535	0,0781	0,91045	7,14513
CA14	-1,71567	-0,13534	0,07889	0,91045	7,14513
STX11	-1,80011	-0,13547	0,07526	0,91037	7,14513
FRMD3	-1,87479	-0,13549	0,07227	0,91036	7,14513
SSBP1	-1,85064	-0,13561	0,07328	0,91029	7,14513
ZNF207	-1,84237	-0,13611	0,07388	0,90997	7,14513
EEFSEC	-1,7644	-0,13621	0,0772	0,9099	7,14513
C2ORF16	-1,83451	-0,1369	0,07462	0,90947	7,14513
CACNB3	-1,87938	-0,13714	0,07297	0,90932	7,14513
CCK	-1,87802	-0,13716	0,07303	0,90931	7,14513
LURAP1	-1,70701	-0,13721	0,08038	0,90928	7,14513
TREM1	-1,60777	-0,13725	0,08537	0,90925	7,14513
LEMD3	-1,63602	-0,1376	0,08411	0,90903	7,14513
RFNG	-1,83436	-0,13783	0,07514	0,90889	7,14513
SVIP	-1,85376	-0,13792	0,0744	0,90883	7,14513
SEL1L3	-1,77181	-0,13796	0,07786	0,9088	7,14513
LOC100506476	-1,82419	-0,138	0,07565	0,90878	7,14513
DGKQ	-1,72197	-0,13807	0,08018	0,90874	7,14513
TTR	-1,74043	-0,13815	0,07938	0,90868	7,14513
KIAA1908	-1,7199	-0,13825	0,08039	0,90862	7,14513
ABCA3	-1,73374	-0,13843	0,07984	0,90851	7,14513
PLOD3	-1,71318	-0,13847	0,08083	0,90848	7,14513
DBR1	-1,82355	-0,13911	0,07628	0,90808	7,14513
SLC30A1	-1,74376	-0,13912	0,07978	0,90807	7,14513
STAC2	-1,8624	-0,13927	0,07478	0,90798	7,14513
LOC153910	-1,77723	-0,13951	0,0785	0,90782	7,14513
ZNF233	-1,67716	-0,13996	0,08345	0,90754	7,14513
SNN	-1,85118	-0,14002	0,07564	0,90751	7,14513
SLC36A4	-1,74705	-0,14008	0,08018	0,90747	7,14513
FLJ33544	-1,74704	-0,14042	0,08037	0,90726	7,14513
LACTB	-1,68979	-0,14063	0,08323	0,90712	7,14513
TPT1-AS1	-1,68536	-0,14106	0,0837	0,90685	7,14513
ASB12	-1,84198	-0,14119	0,07665	0,90677	7,14513
PFN4	-1,81308	-0,14139	0,07798	0,90665	7,14513
ZNF141	-1,65991	-0,14144	0,08521	0,90661	7,14513
PCGF5	-1,82837	-0,14155	0,07742	0,90655	7,14513
C20ORF20	-1,79383	-0,14205	0,07919	0,90623	7,14513
HBM	-1,64864	-0,14211	0,0862	0,90619	7,14513
RGS14	-1,66743	-0,14218	0,08527	0,90615	7,14513
DZIP1L	-1,86736	-0,14232	0,07621	0,90606	7,14513
SPINK4	-1,72718	-0,14258	0,08255	0,9059	7,14513
CACNA1F	-1,65641	-0,14276	0,08619	0,90579	7,14513
TEX13B	-1,87187	-0,14324	0,07652	0,90548	7,14513
FRG1B	-1,80682	-0,14365	0,0795	0,90523	7,14513
TMEM160	-1,71877	-0,1437	0,08361	0,90519	7,14513
ACTL10	-1,66827	-0,14421	0,08644	0,90488	7,14513
CRYGD	-1,76755	-0,14451	0,08176	0,90468	7,14513
TBX15	-1,66055	-0,14459	0,08708	0,90463	7,14513
ZNF687	-1,69835	-0,14471	0,0852	0,90456	7,14513
ERI3	-1,63088	-0,14497	0,08889	0,9044	7,14513
MSANTD3	-1,80456	-0,14497	0,08033	0,9044	7,14513
ALDOAP2	-1,77431	-0,14506	0,08176	0,90434	7,14513
CDC42	-1,77107	-0,14543	0,08211	0,90411	7,14513
DCST2	-1,82168	-0,14566	0,07996	0,90397	7,14513
NUDT18	-1,87848	-0,14644	0,07796	0,90348	7,14513
PEPD	-1,65538	-0,14681	0,08869	0,90324	7,14513
SYP	-1,71431	-0,14739	0,08598	0,90288	7,14513
PRICKLE2	-1,60214	-0,14755	0,09209	0,90278	7,14513
RTN4R	-1,87742	-0,14782	0,07873	0,90262	7,14513
CCDC19	-1,65338	-0,14809	0,08957	0,90244	7,14513
PHF1	-1,61653	-0,14816	0,09165	0,9024	7,14513
TMEM79	-1,63206	-0,14833	0,09089	0,90229	7,14513
ELMO3	-1,87572	-0,14873	0,07929	0,90204	7,14513
COL4A4	-1,75055	-0,14886	0,08504	0,90196	7,14513
ZNF835	-1,64487	-0,14903	0,0906	0,90186	7,14513
LOC100996486	-1,67387	-0,15053	0,08993	0,90092	7,14513
SSTR4	-1,62968	-0,15193	0,09323	0,90005	7,14513
DEFA6	-1,84126	-0,15209	0,0826	0,89995	7,14513
SIGIRR	-1,74545	-0,15226	0,08723	0,89984	7,14513
SUCO	-1,76327	-0,15255	0,08652	0,89966	7,14513
FUBP1	-1,72361	-0,15296	0,08874	0,8994	7,14513
WBP2	-1,59646	-0,15308	0,09589	0,89933	7,14513
SNORA43	-1,78944	-0,15377	0,08593	0,8989	7,14513
ABHD14A	-1,6582	-0,15436	0,09309	0,89853	7,14513
IRF2BP1	-1,7946	-0,15459	0,08614	0,89839	7,14513
ABCA11P	-1,85724	-0,15458	0,08323	0,89839	7,14513
POLR2I	-1,83365	-0,15505	0,08456	0,8981	7,14513
SIRT1	-1,63629	-0,15597	0,09532	0,89753	7,14513
FAM213B	-1,60565	-0,15653	0,09748	0,89718	7,14513
C6ORF165	-1,71407	-0,15725	0,09174	0,89673	7,14513
LINC00652	-1,73303	-0,15784	0,09108	0,89637	7,14513
LOC642533	-1,87782	-0,1582	0,08425	0,89614	7,14513
GPR52	-1,80863	-0,15852	0,08765	0,89594	7,14513
LGALS2	-1,85657	-0,15868	0,08547	0,89584	7,14513
PKN1	-1,71085	-0,15976	0,09338	0,89518	7,14513
KIAA0355	-1,76135	-0,16045	0,09109	0,89475	7,14513
CHAMP1	-1,69751	-0,16059	0,09461	0,89466	7,14513
STARD10	-1,78955	-0,16388	0,09157	0,89262	7,14513
NXF5	-1,7317	-0,16447	0,09498	0,89226	7,14513
ZNF530	-1,79697	-0,16463	0,09162	0,89216	7,14513
HECA	-1,8497	-0,16515	0,08928	0,89184	7,14513
T	-1,82629	-0,1657	0,09073	0,89149	7,14513
TRPV1	-1,60636	-0,16578	0,1032	0,89144	7,14513
CROCCP3	-1,76207	-0,16612	0,09428	0,89123	7,14513
FADS3	-1,7009	-0,16642	0,09784	0,89105	7,14513
SNRPA	-1,81066	-0,16784	0,0927	0,89017	7,14513
CHIT1	-1,75553	-0,16846	0,09596	0,88979	7,14513
YKT6	-1,77677	-0,16989	0,09562	0,88891	7,14513
PIM1	-1,80337	-0,16991	0,09422	0,8889	7,14513
B3GALT4	-1,8306	-0,17012	0,09293	0,88877	7,14513
RBM4	-1,79253	-0,17152	0,09568	0,88791	7,14513
ATXN7L2	-1,71236	-0,17153	0,10017	0,8879	7,14513
ZBTB22	-1,80553	-0,17188	0,0952	0,88769	7,14513
SAA4	-1,82885	-0,17189	0,09399	0,88768	7,14513
PLA2G15	-1,67824	-0,17244	0,10275	0,88734	7,14513
GRB7	-1,72373	-0,17275	0,10022	0,88715	7,14513
CDK18	-1,74993	-0,17457	0,09976	0,88603	7,14513
AP5B1	-1,61478	-0,17488	0,1083	0,88584	7,14513
CXORF65	-1,68434	-0,17515	0,10399	0,88567	7,14513
LINC00528	-1,87894	-0,1761	0,09372	0,88509	7,14513
SLC25A23	-1,80556	-0,17884	0,09905	0,88341	7,14513
ITGA3	-1,79153	-0,1795	0,10019	0,88301	7,14513
LINC00526	-1,86052	-0,18165	0,09763	0,88169	7,14513
GPR171	-1,80165	-0,1817	0,10085	0,88166	7,14513
UTP3	-1,86763	-0,18239	0,09766	0,88124	7,14513
CA11	-1,85866	-0,18483	0,09944	0,87975	7,14513
CRYL1	-1,82511	-0,18562	0,1017	0,87927	7,14513
LPP-AS2	-1,78688	-0,18591	0,10404	0,87909	7,14513
UBLCP1	-1,87221	-0,18608	0,09939	0,87899	7,14513
UPP1	-1,80791	-0,18855	0,10429	0,87749	7,14513
ATHL1	-1,65705	-0,18924	0,1142	0,87707	7,14513
RB1	-1,83211	-0,19038	0,10392	0,87637	7,14513
LOC727820	-1,61413	-0,19157	0,11868	0,87565	7,14513
STARD9	-1,83317	-0,1956	0,1067	0,87321	7,14513
SLC2A6	-1,81054	-0,19563	0,10805	0,87319	7,14513
ZNF613	-1,6732	-0,19576	0,117	0,87311	7,14513
ZFP14	-1,7284	-0,19628	0,11356	0,8728	7,14513
SLC15A2	-1,74482	-0,19734	0,1131	0,87216	7,14513
IRF1	-1,85372	-0,19829	0,10697	0,87158	7,14513
B4GALT5	-1,68531	-0,20123	0,1194	0,86981	7,14513
ZC3H12A	-1,66573	-0,20234	0,12147	0,86914	7,14513
HERC5	-1,60996	-0,20284	0,12599	0,86884	7,14513
CBLN3	-1,75785	-0,20453	0,11635	0,86782	7,14513
ZNF578	-1,78305	-0,20475	0,11483	0,86769	7,14513
ZNF304	-1,78627	-0,20698	0,11587	0,86635	7,14513
BEX2	-1,61669	-0,20923	0,12942	0,865	7,14513
BIN2	-1,8739	-0,2101	0,11212	0,86447	7,14513
LOC100130429	-1,86378	-0,21357	0,11459	0,8624	7,14513
NUP43	-1,76706	-0,22012	0,12457	0,8585	7,14513
ITGB7	-1,71111	-0,22223	0,12987	0,85724	7,14513
LENG8	-1,80968	-0,22277	0,1231	0,85692	7,14513
SPATA18	-1,69311	-0,22533	0,13309	0,8554	7,14513
SLFN11	-1,61185	-0,22725	0,14098	0,85426	7,14513
CNTNAP1	-1,81522	-0,24	0,13221	0,84675	7,14513
FCRL1	-1,64678	-0,24353	0,14788	0,84468	7,14513
LOC145474	-1,66902	-0,25776	0,15444	0,83638	7,14513
PPP1R14A	-1,78071	-0,26634	0,14957	0,83143	7,14513
FAM3C	-1,68918	-0,28246	0,16721	0,82219	7,14513
ANXA4	-1,65311	-0,28843	0,17448	0,81879	7,14513
GNG8	-1,78988	-0,29359	0,16402	0,81587	7,14513
FLJ39653	-1,59235	-0,30237	0,18989	0,81092	7,14513
CLIC4	-1,87787	-0,31071	0,16546	0,80625	7,14513
FCRL3	-1,84694	-0,34023	0,18421	0,78992	7,14513
MIR22HG	1,60276	0,45935	0,2866	1,37492	11,11992
TBC1D8	1,77653	0,36621	0,20614	1,28896	11,11992
PPAP2B	1,72069	0,34159	0,19852	1,26715	11,11992
HIST1H2AC	1,74653	0,32332	0,18512	1,25121	11,11992
IFI44L	1,63996	0,30689	0,18713	1,23704	11,11992
PRR18	1,77748	0,30599	0,17215	1,23627	11,11992
EIF3C	1,68183	0,29909	0,17783	1,23036	11,11992
TBC1D4	1,78176	0,29705	0,16672	1,22863	11,11992
EOMES	1,60689	0,29222	0,18186	1,22453	11,11992
TNFAIP8L2	1,60441	0,27358	0,17052	1,2088	11,11992
PDZD2	1,66938	0,26504	0,15877	1,20167	11,11992
CCL22	1,61096	0,26251	0,16295	1,19956	11,11992
HPDL	1,7447	0,25096	0,14384	1,19	11,11992
LOC338758	1,74218	0,25023	0,14363	1,1894	11,11992
HINT3	1,77757	0,24939	0,1403	1,1887	11,11992
LOC100507580	1,68124	0,24253	0,14426	1,18306	11,11992
MAP2K6	1,68201	0,2355	0,14001	1,17732	11,11992
PSMG1	1,59343	0,23388	0,14678	1,176	11,11992
FGL2	1,77754	0,23296	0,13106	1,17525	11,11992
TTC9C	1,67036	0,21991	0,13165	1,16466	11,11992
VWCE	1,64076	0,21838	0,1331	1,16343	11,11992
LINC00173	1,72088	0,21514	0,12501	1,16081	11,11992
RNASE4	1,64089	0,21117	0,1287	1,15763	11,11992
LOC400958	1,66657	0,21105	0,12664	1,15753	11,11992
CYB5R2	1,70993	0,20902	0,12224	1,15591	11,11992
PLXNB2	1,69601	0,20622	0,12159	1,15367	11,11992
TUBB3	1,68749	0,20378	0,12076	1,15171	11,11992
NOD2	1,76917	0,2019	0,11412	1,15021	11,11992
ADAM28	1,60817	0,20175	0,12545	1,15009	11,11992
ZNF200	1,64157	0,20107	0,12249	1,14955	11,11992
MSS51	1,70981	0,20086	0,11747	1,14938	11,11992
NDUFAF2	1,6829	0,20079	0,11931	1,14933	11,11992
AMMECR1L	1,6527	0,19979	0,12089	1,14853	11,11992
ZNF253	1,76566	0,19678	0,11145	1,14614	11,11992
CHTF18	1,64221	0,19529	0,11892	1,14495	11,11992
LOC100133315	1,67691	0,19302	0,1151	1,14315	11,11992
ZEB1-AS1	1,58875	0,19247	0,12114	1,14272	11,11992
NINJ2	1,68065	0,19163	0,11402	1,14205	11,11992
TTC8	1,5973	0,19147	0,11987	1,14192	11,11992
ADPRM	1,74716	0,18759	0,10737	1,13886	11,11992
EBNA1BP2	1,62993	0,18556	0,11384	1,13726	11,11992
BEST4	1,75379	0,18526	0,10563	1,13702	11,11992
CCDC88A	1,62338	0,18162	0,11188	1,13415	11,11992
FUT8	1,68981	0,18033	0,10671	1,13314	11,11992
RASSF2	1,78278	0,17841	0,10007	1,13163	11,11992
SLC25A53	1,68535	0,17829	0,10579	1,13154	11,11992
TIAM1	1,74315	0,1766	0,10131	1,13022	11,11992
PEMT	1,77736	0,1748	0,09835	1,12881	11,11992
FYB	1,70171	0,17463	0,10262	1,12868	11,11992
PER1	1,75366	0,1724	0,09831	1,12693	11,11992
CELF6	1,6504	0,17158	0,10396	1,12629	11,11992
USP18	1,78247	0,17061	0,09571	1,12553	11,11992
CREG1	1,59153	0,17036	0,10704	1,12534	11,11992
LYL1	1,67024	0,17036	0,102	1,12534	11,11992
STOML2	1,6456	0,16929	0,10287	1,1245	11,11992
PRMT5	1,67708	0,16921	0,10089	1,12444	11,11992
C5ORF54	1,76624	0,16907	0,09572	1,12433	11,11992
FAM193B	1,6622	0,16877	0,10153	1,1241	11,11992
DENND4A	1,66873	0,16666	0,09987	1,12245	11,11992
KMO	1,65439	0,16652	0,10065	1,12235	11,11992
FLJ31813	1,59857	0,16371	0,10241	1,12016	11,11992
AQP3	1,58883	0,16169	0,10176	1,11859	11,11992
C10ORF128	1,76979	0,16164	0,09133	1,11856	11,11992
BMP2K	1,62821	0,16148	0,09918	1,11843	11,11992
SRBD1	1,74508	0,16046	0,09195	1,11765	11,11992
CRADD	1,60274	0,16016	0,09993	1,11741	11,11992
CCDC137	1,76909	0,15942	0,09012	1,11684	11,11992
CCDC90A	1,59828	0,15902	0,09949	1,11653	11,11992
MRPL50	1,73728	0,15798	0,09093	1,11572	11,11992
SS18	1,70395	0,15686	0,09206	1,11486	11,11992
RRP9	1,66983	0,15654	0,09375	1,11461	11,11992
TUBGCP5	1,71162	0,1558	0,09102	1,11404	11,11992
SLC12A8	1,70009	0,1551	0,09123	1,1135	11,11992
C14ORF2	1,69569	0,15499	0,09141	1,11342	11,11992
BPGM	1,69786	0,15445	0,09097	1,113	11,11992
MTMR2	1,7549	0,1539	0,0877	1,11257	11,11992
CD320	1,61912	0,15358	0,09485	1,11232	11,11992
RAB40B	1,64882	0,15316	0,09289	1,112	11,11992
TRAIP	1,74986	0,15296	0,08741	1,11185	11,11992
KLHL24	1,71998	0,15267	0,08876	1,11163	11,11992
PAQR4	1,66348	0,1519	0,09131	1,11103	11,11992
LEPREL1	1,68246	0,15184	0,09025	1,11098	11,11992
TXN2	1,73601	0,15177	0,08742	1,11093	11,11992
RIC8B	1,77143	0,151	0,08524	1,11034	11,11992
CDKN2A	1,76543	0,15066	0,08534	1,11007	11,11992
LOC100507670	1,75018	0,15008	0,08575	1,10963	11,11992
VARS	1,77973	0,14997	0,08427	1,10955	11,11992
SNRPB	1,61378	0,14981	0,09283	1,10943	11,11992
WDR43	1,67402	0,14949	0,0893	1,10918	11,11992
LIMS1	1,62548	0,14878	0,09153	1,10863	11,11992
SETD9	1,62922	0,14852	0,09116	1,10843	11,11992
SIAH2	1,70825	0,14843	0,08689	1,10837	11,11992
ADAM9	1,71403	0,14815	0,08644	1,10815	11,11992
IL9R	1,75006	0,14687	0,08393	1,10717	11,11992
RAB43	1,71169	0,14632	0,08548	1,10674	11,11992
ZNF107	1,74399	0,14592	0,08367	1,10644	11,11992
TNFSF13	1,76047	0,14577	0,0828	1,10632	11,11992
NUDT19	1,7061	0,14512	0,08506	1,10582	11,11992
POLR2K	1,74084	0,14501	0,0833	1,10574	11,11992
PPM1D	1,75578	0,14453	0,08232	1,10537	11,11992
MGC2752	1,70003	0,14316	0,08421	1,10432	11,11992
AMIGO2	1,63932	0,14308	0,08728	1,10426	11,11992
DNMT3A	1,71005	0,14261	0,08339	1,1039	11,11992
UTP11L	1,70984	0,14248	0,08333	1,1038	11,11992
SH3BP2	1,74762	0,14233	0,08144	1,10369	11,11992
HIST1H4L	1,59851	0,14232	0,08903	1,10368	11,11992
CES4A	1,76231	0,14223	0,08071	1,10361	11,11992
BFAR	1,66031	0,14185	0,08544	1,10332	11,11992
APOC4	1,76805	0,14137	0,07996	1,10295	11,11992
NUFIP1	1,76249	0,14075	0,07986	1,10248	11,11992
CD164	1,61885	0,13919	0,08598	1,10129	11,11992
EVL	1,62594	0,13901	0,0855	1,10115	11,11992
NUBPL	1,70076	0,13894	0,0817	1,1011	11,11992
ITPK1-AS1	1,73183	0,13862	0,08004	1,10085	11,11992
LNX2	1,78664	0,13729	0,07684	1,09983	11,11992
LOC388796	1,63293	0,13656	0,08363	1,09928	11,11992
MARS	1,66704	0,13654	0,0819	1,09926	11,11992
LOC285074	1,634	0,13589	0,08317	1,09877	11,11992
SS18L1	1,59151	0,13579	0,08532	1,09869	11,11992
DYNLL1	1,688	0,13488	0,0799	1,098	11,11992
PSMA1	1,62489	0,13384	0,08237	1,09721	11,11992
UBE4A	1,68009	0,1333	0,07934	1,0968	11,11992
METTL16	1,69522	0,13272	0,07829	1,09636	11,11992
C12ORF57	1,73871	0,13193	0,07588	1,09576	11,11992
PGM1	1,60379	0,13172	0,08213	1,0956	11,11992
KDM5A	1,61535	0,13149	0,0814	1,09542	11,11992
ASPHD2	1,63719	0,13148	0,08031	1,09542	11,11992
MPST	1,76848	0,13085	0,07399	1,09494	11,11992
TUBD1	1,59903	0,13047	0,08159	1,09465	11,11992
TUBA3C	1,62464	0,12985	0,07992	1,09418	11,11992
CHN1	1,75767	0,12955	0,07371	1,09395	11,11992
RNMTL1	1,63061	0,12921	0,07924	1,09369	11,11992
GOLGA1	1,68202	0,12911	0,07676	1,09362	11,11992
PTPRN2	1,58902	0,129	0,08118	1,09353	11,11992
MARK3	1,65394	0,12897	0,07798	1,09351	11,11992
SLC35A3	1,62492	0,12864	0,07917	1,09326	11,11992
MRPL32	1,63706	0,12847	0,07848	1,09314	11,11992
GCLM	1,70447	0,12846	0,07537	1,09313	11,11992
DDX26B	1,73912	0,12821	0,07372	1,09293	11,11992
PSMB3	1,75532	0,12641	0,07202	1,09158	11,11992
DESI1	1,59077	0,12619	0,07932	1,09141	11,11992
TPM4	1,64249	0,12612	0,07679	1,09136	11,11992
H1F0	1,65846	0,126	0,07597	1,09126	11,11992
C9ORF91	1,71086	0,12576	0,07351	1,09109	11,11992
ATP8B1	1,61288	0,12573	0,07796	1,09106	11,11992
MLEC	1,61667	0,12572	0,07777	1,09105	11,11992
PIGM	1,72161	0,12568	0,073	1,09102	11,11992
THAP5	1,59313	0,12548	0,07876	1,09087	11,11992
LOC541472	1,70892	0,1252	0,07326	1,09066	11,11992
PDRG1	1,68056	0,12504	0,0744	1,09054	11,11992
RAVER2	1,76938	0,12433	0,07027	1,09	11,11992
EIF2S1	1,7345	0,12427	0,07164	1,08995	11,11992
NCBP2	1,70222	0,12382	0,07274	1,08961	11,11992
HIVEP1	1,59213	0,12378	0,07775	1,08959	11,11992
RBFA	1,70468	0,12338	0,07238	1,08928	11,11992
MED20	1,73553	0,1233	0,07105	1,08922	11,11992
GRAP	1,78873	0,12266	0,06858	1,08874	11,11992
MAN1C1	1,62643	0,12259	0,07538	1,08869	11,11992
CCT4	1,68592	0,12233	0,07256	1,08849	11,11992
PELO	1,64496	0,12181	0,07405	1,0881	11,11992
RIN2	1,66919	0,12142	0,07274	1,08781	11,11992
C17ORF62	1,72368	0,12043	0,06987	1,08706	11,11992
YIPF5	1,7838	0,12006	0,06731	1,08678	11,11992
UTP15	1,59372	0,11988	0,07522	1,08665	11,11992
PRPF4	1,61594	0,11963	0,07403	1,08645	11,11992
ZDHHC13	1,66452	0,11962	0,07187	1,08645	11,11992
PPP1R18	1,62035	0,11936	0,07366	1,08625	11,11992
CTPS2	1,58925	0,11927	0,07505	1,08618	11,11992
PSD4	1,73677	0,11877	0,06839	1,08581	11,11992
MKI67IP	1,67387	0,1185	0,07079	1,08561	11,11992
WDR89	1,75491	0,11703	0,06669	1,0845	11,11992
DUT	1,78695	0,1168	0,06536	1,08432	11,11992
ACO2	1,78478	0,11668	0,06537	1,08423	11,11992
ATF2	1,78079	0,11571	0,06497	1,08351	11,11992
TMEM55A	1,75126	0,115	0,06567	1,08297	11,11992
YARS	1,69111	0,11488	0,06793	1,08289	11,11992
C3ORF19	1,7795	0,11477	0,0645	1,0828	11,11992
KCTD13	1,74505	0,11417	0,06542	1,08235	11,11992
NDST1	1,73617	0,11392	0,06562	1,08217	11,11992
UBE2NL	1,64843	0,1135	0,06886	1,08185	11,11992
SLC3A2	1,60873	0,11308	0,07029	1,08154	11,11992
YDJC	1,63066	0,11291	0,06924	1,08141	11,11992
BRWD3	1,69579	0,11253	0,06636	1,08112	11,11992
SFXN2	1,65592	0,112	0,06764	1,08073	11,11992
EXT2	1,76435	0,11123	0,06304	1,08015	11,11992
ILVBL	1,68466	0,11015	0,06539	1,07934	11,11992
SCPEP1	1,68877	0,10951	0,06485	1,07886	11,11992
CHTOP	1,613	0,10922	0,06771	1,07865	11,11992
SLC22A12	1,69546	0,10856	0,06403	1,07815	11,11992
FOLR3	1,75129	0,10827	0,06182	1,07793	11,11992
TRIM41	1,6286	0,1079	0,06625	1,07766	11,11992
TRAC	1,66297	0,10785	0,06485	1,07762	11,11992
SNX11	1,59424	0,10747	0,06741	1,07734	11,11992
GALT	1,76407	0,10741	0,06089	1,07729	11,11992
IQGAP2	1,59698	0,10738	0,06724	1,07727	11,11992
VEGFB	1,59167	0,10717	0,06733	1,07711	11,11992
FKBP2	1,71105	0,10676	0,0624	1,07681	11,11992
MGC72080	1,64662	0,10575	0,06422	1,07606	11,11992
FAM59B	1,60029	0,10441	0,06525	1,07506	11,11992
GMIP	1,76536	0,10435	0,05911	1,07501	11,11992
SYNPO2L	1,71086	0,10423	0,06092	1,07492	11,11992
SURF6	1,72054	0,10403	0,06047	1,07477	11,11992
ZNHIT3	1,71608	0,10362	0,06038	1,07446	11,11992
TBCA	1,71767	0,1031	0,06002	1,07408	11,11992
IVL	1,71622	0,10309	0,06007	1,07407	11,11992
DHX37	1,61881	0,10301	0,06363	1,07401	11,11992
TSEN2	1,74335	0,1029	0,05903	1,07393	11,11992
KLHL3	1,63832	0,10272	0,0627	1,0738	11,11992
KIAA1731	1,6387	0,10269	0,06267	1,07378	11,11992
MAPRE1	1,63473	0,10233	0,06259	1,0735	11,11992
CCDC132	1,68492	0,10126	0,0601	1,07271	11,11992
LILRA2	1,63306	0,10123	0,06199	1,07269	11,11992
NCK1	1,60524	0,10089	0,06285	1,07244	11,11992
APIP	1,62313	0,10065	0,06201	1,07226	11,11992
STXBP5	1,73762	0,10027	0,0577	1,07197	11,11992
GCFC1	1,71288	0,09989	0,05832	1,07169	11,11992
ERMP1	1,7008	0,09974	0,05865	1,07158	11,11992
ACSF3	1,76979	0,09893	0,0559	1,07098	11,11992
DAZAP1	1,78164	0,0989	0,05551	1,07096	11,11992
PPHLN1	1,76181	0,09867	0,056	1,07079	11,11992
PHF3	1,72402	0,09861	0,0572	1,07074	11,11992
TTYH3	1,6103	0,09842	0,06112	1,0706	11,11992
NDUFAF3	1,73532	0,09792	0,05643	1,07023	11,11992
AKAP7	1,67269	0,0977	0,05841	1,07006	11,11992
SEC13	1,59193	0,09768	0,06136	1,07005	11,11992
CHMP2B	1,6981	0,09717	0,05723	1,06968	11,11992
RPAP2	1,61502	0,09651	0,05976	1,06918	11,11992
ARL6IP5	1,76779	0,09591	0,05425	1,06874	11,11992
PPP1R12A	1,59177	0,09574	0,06015	1,06861	11,11992
SNORD8	1,66497	0,09552	0,05737	1,06845	11,11992
BPNT1	1,61356	0,09549	0,05918	1,06843	11,11992
UPF3B	1,76687	0,09504	0,05379	1,0681	11,11992
SPRYD3	1,62558	0,09497	0,05842	1,06804	11,11992
CLTC	1,77501	0,09399	0,05295	1,06732	11,11992
ACSBG1	1,75489	0,09372	0,05341	1,06712	11,11992
MKS1	1,73065	0,09361	0,05409	1,06704	11,11992
C17ORF101	1,62784	0,09342	0,05739	1,0669	11,11992
TMX2	1,64844	0,09329	0,05659	1,0668	11,11992
PPFIA3	1,76055	0,09314	0,05291	1,06669	11,11992
NDUFAF5	1,74335	0,09268	0,05316	1,06635	11,11992
NUMA1	1,62947	0,09251	0,05677	1,06622	11,11992
RNF145	1,74872	0,0924	0,05284	1,06614	11,11992
CD40	1,757	0,09126	0,05194	1,0653	11,11992
RPL28	1,73908	0,09114	0,05241	1,06521	11,11992
TMEM199	1,69772	0,09072	0,05344	1,0649	11,11992
RBM8A	1,66741	0,09004	0,054	1,0644	11,11992
RSPRY1	1,68849	0,08948	0,053	1,06399	11,11992
INTS9	1,78453	0,08895	0,04984	1,06359	11,11992
NOA1	1,59114	0,08814	0,05539	1,063	11,11992
MARVELD1	1,62381	0,08802	0,05421	1,06291	11,11992
RNF213	1,59636	0,08785	0,05503	1,06279	11,11992
RFX3	1,77081	0,08777	0,04956	1,06273	11,11992
TMED8	1,5943	0,08751	0,05489	1,06254	11,11992
BTN2A1	1,62004	0,0873	0,05389	1,06238	11,11992
NBAS	1,67768	0,08727	0,05202	1,06236	11,11992
CLPTM1L	1,77775	0,08676	0,0488	1,06198	11,11992
OCIAD1	1,77311	0,08596	0,04848	1,0614	11,11992
MRPS27	1,76645	0,08523	0,04825	1,06086	11,11992
UBAP2L	1,6487	0,08506	0,05159	1,06073	11,11992
ILF3	1,71526	0,08307	0,04843	1,05927	11,11992
RHOD	1,73896	0,08276	0,04759	1,05904	11,11992
FOXQ1	1,61172	0,08263	0,05127	1,05895	11,11992
TFR2	1,65856	0,08199	0,04943	1,05848	11,11992
ADSS	1,60304	0,08125	0,05068	1,05793	11,11992
SPN	1,65392	0,08059	0,04873	1,05745	11,11992
AP4S1	1,68331	0,07937	0,04715	1,05656	11,11992
ERO1L	1,70666	0,07891	0,04624	1,05622	11,11992
ZNF826P	1,61382	0,07791	0,04828	1,05549	11,11992
ZNF584	1,61664	0,07789	0,04818	1,05547	11,11992
TMEM165	1,66081	0,07594	0,04572	1,05405	11,11992
ATF7	1,61531	0,07574	0,04689	1,0539	11,11992
PHYHIP	1,75096	0,07544	0,04308	1,05368	11,11992
KIF5B	1,71282	0,07525	0,04393	1,05354	11,11992
ARHGAP15	1,64725	0,0751	0,04559	1,05343	11,11992
GK	1,7175	0,07442	0,04333	1,05294	11,11992
DENR	1,66265	0,07354	0,04423	1,0523	11,11992
PHF14	1,61012	0,07342	0,0456	1,05221	11,11992
CHD1	1,59444	0,07339	0,04603	1,05218	11,11992
RHEB	1,66132	0,07336	0,04416	1,05216	11,11992
DDX19A	1,60505	0,07148	0,04453	1,05079	11,11992
MINA	1,67545	0,07107	0,04242	1,0505	11,11992
OSBPL9	1,60347	0,06983	0,04355	1,04959	11,11992
ERCC6L2	1,59245	0,06952	0,04366	1,04937	11,11992
DNM2	1,71962	0,06858	0,03988	1,04869	11,11992
TMA7	1,65308	0,06814	0,04122	1,04836	11,11992
RPL17	1,70577	0,06682	0,03917	1,0474	11,11992
EXOC5	1,60087	0,06604	0,04125	1,04684	11,11992
RPL18	1,59842	0,06516	0,04077	1,0462	11,11992
MLX	1,73465	0,06426	0,03704	1,04555	11,11992
WDR62	1,61742	0,06362	0,03934	1,04509	11,11992
ACSL5	1,60895	0,06267	0,03895	1,04439	11,11992
MSH3	1,6791	0,06201	0,03693	1,04392	11,11992
SIRT5	1,72647	0,06196	0,03589	1,04388	11,11992
SYNE1	1,62489	0,05727	0,03524	1,04049	11,11992
RPS18	1,77725	0,05331	0,02999	1,03764	11,11992
UBR4	1,6966	0,05254	0,03097	1,03709	11,11992
ESR1	1,66834	0,05106	0,0306	1,03602	11,11992
RPL30	-1,37346	-0,03029	0,02205	0,97923	11,11992
RPS6	-1,33524	-0,03631	0,0272	0,97514	11,11992
FMN2	-1,53564	-0,03844	0,02503	0,97371	11,11992
GP2	-1,31669	-0,03946	0,02997	0,97302	11,11992
ABCD4	-1,32813	-0,04041	0,03043	0,97238	11,11992
ARSB	-1,33974	-0,04405	0,03288	0,96993	11,11992
RDH11	-1,36615	-0,04465	0,03268	0,96952	11,11992
GATA2	-1,32114	-0,0456	0,03452	0,96888	11,11992
SORBS1	-1,28391	-0,04567	0,03557	0,96884	11,11992
PCYT1A	-1,27661	-0,0463	0,03626	0,96842	11,11992
TNK2	-1,39146	-0,04724	0,03395	0,96779	11,11992
ARL10	-1,27288	-0,04725	0,03712	0,96778	11,11992
SHB	-1,53385	-0,04731	0,03084	0,96774	11,11992
TSC22D2	-1,30451	-0,04764	0,03652	0,96752	11,11992
PHLDB1	-1,50453	-0,04843	0,03219	0,96699	11,11992
DNAH1	-1,32789	-0,04864	0,03663	0,96685	11,11992
SPON1	-1,52537	-0,04868	0,03191	0,96682	11,11992
KCNIP2	-1,49629	-0,0499	0,03335	0,966	11,11992
PDLIM5	-1,37006	-0,05025	0,03668	0,96577	11,11992
CAMK2B	-1,46703	-0,05029	0,03428	0,96574	11,11992
SAMD14	-1,53207	-0,05054	0,03299	0,96557	11,11992
PCSK6	-1,5794	-0,05057	0,03202	0,96555	11,11992
KRTCAP2	-1,3735	-0,0506	0,03684	0,96553	11,11992
LOC401312	-1,44018	-0,05082	0,03529	0,96539	11,11992
MAPT	-1,53628	-0,0511	0,03326	0,9652	11,11992
WDR31	-1,40181	-0,05111	0,03646	0,96519	11,11992
LAMA4	-1,33955	-0,05153	0,03847	0,96491	11,11992
MC2R	-1,27282	-0,05182	0,04071	0,96472	11,11992
PLXNA2	-1,43357	-0,05225	0,03645	0,96443	11,11992
SLAIN2	-1,3566	-0,05237	0,03861	0,96435	11,11992
PKD1	-1,48491	-0,05248	0,03534	0,96428	11,11992
KIDINS220	-1,38656	-0,05254	0,03789	0,96424	11,11992
IGFN1	-1,30764	-0,05256	0,04019	0,96422	11,11992
BTRC	-1,46573	-0,05263	0,03591	0,96418	11,11992
CYP2B6	-1,43356	-0,05263	0,03671	0,96418	11,11992
ZDHHC1	-1,27949	-0,05275	0,04123	0,9641	11,11992
FLJ42875	-1,27011	-0,05286	0,04162	0,96402	11,11992
PTPN21	-1,3609	-0,05293	0,03889	0,96398	11,11992
GRIN3A	-1,42316	-0,05336	0,03749	0,96369	11,11992
ATP2C2	-1,32361	-0,0534	0,04034	0,96366	11,11992
CLEC4E	-1,55743	-0,05374	0,0345	0,96344	11,11992
SSX3	-1,49326	-0,05373	0,03598	0,96344	11,11992
FXR1	-1,32296	-0,05384	0,0407	0,96337	11,11992
SEMA5A	-1,50769	-0,05411	0,03589	0,96319	11,11992
KIAA1109	-1,47488	-0,05416	0,03672	0,96315	11,11992
ATN1	-1,3061	-0,05452	0,04174	0,96291	11,11992
NRP2	-1,53158	-0,05467	0,03569	0,96282	11,11992
STX8	-1,41944	-0,05472	0,03855	0,96278	11,11992
FAM123C	-1,33205	-0,05473	0,04109	0,96277	11,11992
ITGA11	-1,27687	-0,05506	0,04312	0,96256	11,11992
TLK2	-1,4215	-0,05518	0,03882	0,96248	11,11992
OTUD5	-1,36491	-0,05518	0,04043	0,96247	11,11992
SDHA	-1,38476	-0,05527	0,03991	0,96242	11,11992
TTC22	-1,31715	-0,0553	0,04198	0,9624	11,11992
KIAA0226	-1,48077	-0,05528	0,03733	0,9624	11,11992
PLB1	-1,40223	-0,05534	0,03947	0,96237	11,11992
LOC728558	-1,42538	-0,05564	0,03904	0,96217	11,11992
FRAS1	-1,50208	-0,05571	0,03709	0,96212	11,11992
OLFM1	-1,27898	-0,05585	0,04366	0,96203	11,11992
PLA2G5	-1,30055	-0,0559	0,04298	0,962	11,11992
ZSCAN20	-1,34886	-0,05598	0,0415	0,96194	11,11992
TBC1D20	-1,44012	-0,05602	0,0389	0,96191	11,11992
HS1BP3	-1,27124	-0,05644	0,0444	0,96163	11,11992
USP33	-1,35542	-0,05651	0,0417	0,96158	11,11992
CACNG8	-1,43067	-0,05653	0,03951	0,96157	11,11992
ZNF7	-1,41501	-0,05667	0,04005	0,96148	11,11992
SLC6A2	-1,33945	-0,05668	0,04232	0,96147	11,11992
PKNOX2	-1,38155	-0,05668	0,04103	0,96147	11,11992
PPP1R12C	-1,5571	-0,0568	0,03648	0,96139	11,11992
PDXK	-1,27243	-0,05683	0,04466	0,96138	11,11992
ISY1	-1,48292	-0,05688	0,03836	0,96134	11,11992
EVC	-1,42482	-0,05693	0,03996	0,9613	11,11992
DTNA	-1,35753	-0,05696	0,04196	0,96129	11,11992
MYO7A	-1,36448	-0,05722	0,04194	0,96111	11,11992
HTR7	-1,27715	-0,05734	0,0449	0,96104	11,11992
CCDC27	-1,28086	-0,05735	0,04477	0,96103	11,11992
DVL3	-1,40407	-0,0574	0,04088	0,96099	11,11992
CPSF3L	-1,30706	-0,05745	0,04395	0,96096	11,11992
WHSC2	-1,35235	-0,05765	0,04263	0,96083	11,11992
APAF1	-1,34118	-0,05769	0,04302	0,9608	11,11992
BABAM1	-1,46645	-0,05769	0,03934	0,9608	11,11992
RFTN2	-1,29152	-0,05772	0,04469	0,96078	11,11992
KIAA1609	-1,35223	-0,05784	0,04278	0,9607	11,11992
HFE	-1,44542	-0,058	0,04013	0,96059	11,11992
SLC1A6	-1,43327	-0,05816	0,04058	0,96049	11,11992
LOC286359	-1,35209	-0,05822	0,04306	0,96045	11,11992
SERGEF	-1,28879	-0,05849	0,04538	0,96027	11,11992
HDLBP	-1,35357	-0,05886	0,04348	0,96002	11,11992
FAM83A	-1,44063	-0,05888	0,04087	0,96001	11,11992
SHROOM4	-1,28189	-0,05891	0,04596	0,95999	11,11992
LYPLA2	-1,4272	-0,05897	0,04132	0,95995	11,11992
E2F4	-1,29213	-0,05901	0,04567	0,95992	11,11992
PCDHB13	-1,36111	-0,05906	0,04339	0,95989	11,11992
AMN	-1,3815	-0,05921	0,04286	0,95979	11,11992
CALCOCO2	-1,36554	-0,05928	0,04341	0,95974	11,11992
VIPR2	-1,31636	-0,05939	0,04512	0,95967	11,11992
NOL7	-1,55925	-0,0594	0,03809	0,95966	11,11992
TAT	-1,28579	-0,05958	0,04634	0,95954	11,11992
GPC3	-1,47215	-0,05967	0,04053	0,95949	11,11992
C19ORF45	-1,42343	-0,05974	0,04197	0,95944	11,11992
ZNF777	-1,47568	-0,05977	0,04051	0,95942	11,11992
ACVR1B	-1,30197	-0,05984	0,04596	0,95937	11,11992
RNF32	-1,40155	-0,0599	0,04274	0,95933	11,11992
CCDC149	-1,42205	-0,05992	0,04213	0,95932	11,11992
TRIM65	-1,29862	-0,05992	0,04614	0,95932	11,11992
BAZ1B	-1,57377	-0,05998	0,03811	0,95928	11,11992
ATOH8	-1,49355	-0,06003	0,04019	0,95924	11,11992
DUSP16	-1,50685	-0,06018	0,03994	0,95914	11,11992
BIN3	-1,32951	-0,06021	0,04529	0,95912	11,11992
CARS	-1,50667	-0,06028	0,04001	0,95908	11,11992
SIRT6	-1,44621	-0,06036	0,04173	0,95903	11,11992
HTR4	-1,39647	-0,06039	0,04324	0,95901	11,11992
CACNG6	-1,4266	-0,06041	0,04235	0,95899	11,11992
ZDHHC18	-1,34965	-0,06049	0,04482	0,95894	11,11992
GPR39	-1,35653	-0,06058	0,04466	0,95888	11,11992
EIF2AK3	-1,41673	-0,06062	0,04279	0,95885	11,11992
GSX1	-1,29765	-0,06067	0,04675	0,95882	11,11992
C1ORF21	-1,41367	-0,06077	0,04299	0,95875	11,11992
GRID1	-1,46614	-0,06084	0,0415	0,95871	11,11992
RGS6	-1,30521	-0,06083	0,0466	0,95871	11,11992
FANCC	-1,34377	-0,06085	0,04528	0,9587	11,11992
TYRO3	-1,35354	-0,0609	0,04499	0,95867	11,11992
FAM212B	-1,30763	-0,06093	0,04659	0,95865	11,11992
FOXP3	-1,28813	-0,06101	0,04736	0,95859	11,11992
MGC12916	-1,43641	-0,06123	0,04263	0,95845	11,11992
TCEB3	-1,41977	-0,06126	0,04314	0,95843	11,11992
PDS5B	-1,371	-0,06127	0,04469	0,95842	11,11992
ZBED3-AS1	-1,43818	-0,06131	0,04263	0,95839	11,11992
SBF2-AS1	-1,35366	-0,06137	0,04534	0,95835	11,11992
APBA1	-1,49585	-0,06144	0,04108	0,9583	11,11992
SRC	-1,43305	-0,06158	0,04297	0,95821	11,11992
MED12	-1,44018	-0,0616	0,04277	0,9582	11,11992
ESRP2	-1,39132	-0,06164	0,0443	0,95817	11,11992
GPRIN1	-1,30664	-0,06187	0,04735	0,95802	11,11992
FAM13A	-1,49797	-0,06199	0,04138	0,95794	11,11992
ST3GAL4	-1,28099	-0,06206	0,04845	0,9579	11,11992
SV2C	-1,44421	-0,06211	0,043	0,95786	11,11992
KRT7	-1,41113	-0,06217	0,04405	0,95782	11,11992
ETV1	-1,38239	-0,06223	0,04501	0,95779	11,11992
BTBD9	-1,51409	-0,06225	0,04111	0,95777	11,11992
THRSP	-1,35786	-0,06242	0,04597	0,95766	11,11992
DCTN2	-1,29971	-0,06246	0,04806	0,95763	11,11992
CHST1	-1,4053	-0,06249	0,04446	0,95761	11,11992
SRCIN1	-1,27131	-0,06264	0,04927	0,95751	11,11992
LSS	-1,36484	-0,06272	0,04596	0,95745	11,11992
C19ORF12	-1,36355	-0,06274	0,04601	0,95744	11,11992
OSBP2	-1,3175	-0,06288	0,04773	0,95735	11,11992
PPP3CC	-1,4655	-0,06291	0,04293	0,95733	11,11992
DRG2	-1,33061	-0,06305	0,04739	0,95724	11,11992
SLMAP	-1,48372	-0,0632	0,0426	0,95714	11,11992
NCAPH2	-1,33543	-0,0632	0,04732	0,95714	11,11992
RAP1GAP	-1,27313	-0,06331	0,04973	0,95706	11,11992
WNT7B	-1,43225	-0,06337	0,04425	0,95702	11,11992
C10ORF82	-1,47239	-0,06344	0,04309	0,95698	11,11992
ACAT1	-1,27427	-0,06346	0,0498	0,95697	11,11992
MYO16	-1,34095	-0,06345	0,04732	0,95697	11,11992
PXDN	-1,32128	-0,06357	0,04811	0,95689	11,11992
C7ORF63	-1,27441	-0,06378	0,05004	0,95676	11,11992
POLG	-1,30915	-0,0638	0,04874	0,95674	11,11992
CHCHD7	-1,45973	-0,06387	0,04376	0,95669	11,11992
SAP30BP	-1,42562	-0,06388	0,04481	0,95668	11,11992
TMPRSS13	-1,31737	-0,06393	0,04853	0,95666	11,11992
ASB10	-1,56874	-0,06427	0,04097	0,95643	11,11992
SLC6A20	-1,32241	-0,06437	0,04867	0,95637	11,11992
TAOK3	-1,41553	-0,06439	0,04549	0,95635	11,11992
STAMBP	-1,33406	-0,06447	0,04833	0,9563	11,11992
GREB1L	-1,31205	-0,0646	0,04924	0,95621	11,11992
ZFHX2	-1,33761	-0,06464	0,04832	0,95619	11,11992
LMAN2	-1,53419	-0,06496	0,04234	0,95597	11,11992
LOC100133612	-1,3307	-0,06521	0,049	0,95581	11,11992
KDM3A	-1,28671	-0,06522	0,05069	0,9558	11,11992
SIGLEC17P	-1,36762	-0,06547	0,04787	0,95563	11,11992
BRD3	-1,4906	-0,06554	0,04397	0,95559	11,11992
STK11	-1,27389	-0,06576	0,05162	0,95544	11,11992
PPFIA2	-1,53028	-0,06577	0,04298	0,95543	11,11992
SCARA5	-1,28898	-0,06591	0,05113	0,95535	11,11992
CRX	-1,3139	-0,0661	0,05031	0,95522	11,11992
DNAH10	-1,40308	-0,06618	0,04717	0,95517	11,11992
ZFYVE9	-1,27203	-0,0665	0,05228	0,95495	11,11992
AK7	-1,37837	-0,06662	0,04833	0,95487	11,11992
SLC28A2	-1,45045	-0,06674	0,04601	0,95479	11,11992
ASIC1	-1,51107	-0,06679	0,0442	0,95476	11,11992
VPS53	-1,52243	-0,06682	0,04389	0,95474	11,11992
GUSBP11	-1,52512	-0,0669	0,04386	0,95469	11,11992
CLCN4	-1,35354	-0,06692	0,04944	0,95467	11,11992
NXPE3	-1,2827	-0,06698	0,05221	0,95464	11,11992
BAIAP2-AS1	-1,44176	-0,06707	0,04652	0,95457	11,11992
C20ORF166-AS1	-1,29297	-0,0672	0,05198	0,95449	11,11992
TSNAXIP1	-1,35817	-0,06727	0,04953	0,95444	11,11992
RAB11B	-1,4355	-0,06735	0,04692	0,95439	11,11992
GPRC5C	-1,28006	-0,06747	0,05271	0,95431	11,11992
CACNG5	-1,4564	-0,06757	0,0464	0,95424	11,11992
TAF4	-1,44067	-0,06757	0,0469	0,95424	11,11992
GUCA2B	-1,27644	-0,06763	0,05298	0,95421	11,11992
TAL1	-1,50737	-0,06774	0,04494	0,95413	11,11992
EPHA10	-1,38477	-0,06781	0,04897	0,95409	11,11992
FIBCD1	-1,31097	-0,0678	0,05171	0,95409	11,11992
YSK4	-1,28521	-0,06788	0,05282	0,95404	11,11992
NUDT16	-1,5168	-0,0679	0,04477	0,95403	11,11992
SLC22A31	-1,325	-0,06798	0,0513	0,95398	11,11992
CD200R1	-1,36899	-0,068	0,04967	0,95396	11,11992
TTTY7	-1,29011	-0,06814	0,05281	0,95387	11,11992
SPATA21	-1,56696	-0,06824	0,04355	0,9538	11,11992
TBL1Y	-1,42388	-0,06825	0,04793	0,95379	11,11992
PHKG2	-1,41014	-0,06829	0,04843	0,95377	11,11992
FLJ10661	-1,36095	-0,06841	0,05027	0,95369	11,11992
SUN5	-1,57943	-0,06849	0,04336	0,95364	11,11992
TWF2	-1,28101	-0,06848	0,05346	0,95364	11,11992
CRISPLD2	-1,32497	-0,06851	0,0517	0,95363	11,11992
NEK11	-1,55244	-0,06853	0,04415	0,95361	11,11992
SLCO3A1	-1,40973	-0,06853	0,04861	0,95361	11,11992
ERVH-6	-1,49469	-0,0686	0,04589	0,95357	11,11992
PDX1	-1,32169	-0,06861	0,05191	0,95356	11,11992
IDH3G	-1,37834	-0,06871	0,04985	0,95349	11,11992
RP9P	-1,46807	-0,06885	0,0469	0,9534	11,11992
FAM104A	-1,44919	-0,06887	0,04752	0,95338	11,11992
FAM179A	-1,42415	-0,06894	0,04841	0,95334	11,11992
AGTRAP	-1,41735	-0,06897	0,04866	0,95332	11,11992
FAM170A	-1,35872	-0,06904	0,05081	0,95327	11,11992
ADCY7	-1,37064	-0,06908	0,0504	0,95325	11,11992
LINC00312	-1,27596	-0,0692	0,05424	0,95317	11,11992
RIMS2	-1,37102	-0,06919	0,05046	0,95317	11,11992
HTR3A	-1,51589	-0,06922	0,04566	0,95316	11,11992
STOML1	-1,35036	-0,06923	0,05127	0,95315	11,11992
CDRT1	-1,37661	-0,06927	0,05032	0,95312	11,11992
OR10J1	-1,29187	-0,06941	0,05373	0,95303	11,11992
FICD	-1,27541	-0,0695	0,05449	0,95297	11,11992
TAB1	-1,42632	-0,06956	0,04877	0,95293	11,11992
SPOCD1	-1,32888	-0,06955	0,05234	0,95293	11,11992
XPO7	-1,28001	-0,06957	0,05435	0,95292	11,11992
KLHDC7A	-1,31014	-0,06963	0,05315	0,95288	11,11992
IL17RE	-1,54285	-0,06968	0,04516	0,95285	11,11992
ANKRD22	-1,40156	-0,06979	0,0498	0,95277	11,11992
ANKRD53	-1,27821	-0,06985	0,05464	0,95274	11,11992
FLJ33534	-1,38762	-0,06992	0,05039	0,95269	11,11992
C10ORF90	-1,40828	-0,07	0,04971	0,95264	11,11992
CCDC33	-1,27784	-0,06999	0,05477	0,95264	11,11992
PRDM11	-1,27946	-0,07001	0,05472	0,95263	11,11992
DGCR7	-1,35677	-0,07021	0,05175	0,9525	11,11992
IFNGR2	-1,46891	-0,07022	0,0478	0,95249	11,11992
ELN	-1,42816	-0,07024	0,04918	0,95248	11,11992
IPO8	-1,30141	-0,07027	0,054	0,95246	11,11992
DNM1	-1,4044	-0,07029	0,05005	0,95245	11,11992
DGCR8	-1,35352	-0,0703	0,05194	0,95244	11,11992
UCK1	-1,3147	-0,07035	0,05351	0,95241	11,11992
KRT8P12	-1,43478	-0,07036	0,04904	0,9524	11,11992
C20ORF152	-1,54778	-0,07047	0,04553	0,95233	11,11992
CNOT6	-1,54949	-0,07049	0,04549	0,95231	11,11992
RUFY1	-1,50665	-0,07049	0,04679	0,95231	11,11992
PRSS36	-1,33355	-0,07062	0,05295	0,95223	11,11992
TMEM43	-1,43553	-0,07064	0,04921	0,95221	11,11992
WNT4	-1,43541	-0,07072	0,04927	0,95216	11,11992
LINGO3	-1,43419	-0,07081	0,04937	0,9521	11,11992
MTMR4	-1,35862	-0,07083	0,05213	0,95209	11,11992
BMP1	-1,30443	-0,0709	0,05435	0,95204	11,11992
TRAF3IP2-AS1	-1,39649	-0,07092	0,05078	0,95203	11,11992
NR3C1	-1,51006	-0,07101	0,04703	0,95197	11,11992
PARD6G	-1,47119	-0,07105	0,0483	0,95194	11,11992
TMEM92	-1,30715	-0,07105	0,05436	0,95194	11,11992
CDIPT	-1,47783	-0,0711	0,04811	0,95191	11,11992
EEF1D	-1,4308	-0,0712	0,04976	0,95185	11,11992
B3GNT1	-1,36183	-0,07134	0,05238	0,95175	11,11992
LOC149086	-1,42747	-0,07138	0,05	0,95173	11,11992
EXOC3	-1,53777	-0,07142	0,04644	0,9517	11,11992
XKR8	-1,53271	-0,07145	0,04662	0,95168	11,11992
LOC100505997	-1,57673	-0,07152	0,04536	0,95163	11,11992
EXOC7	-1,42408	-0,07165	0,05032	0,95155	11,11992
GANC	-1,46658	-0,07166	0,04886	0,95154	11,11992
COX20	-1,4051	-0,07166	0,051	0,95154	11,11992
CRYBB3	-1,29556	-0,07185	0,05546	0,95142	11,11992
ZNF503-AS2	-1,42328	-0,07186	0,05049	0,95141	11,11992
CDH2	-1,33954	-0,0719	0,05367	0,95139	11,11992
LOC100506274	-1,47242	-0,07188	0,04882	0,95139	11,11992
KNDC1	-1,4584	-0,07194	0,04933	0,95136	11,11992
OR12D2	-1,28196	-0,07197	0,05614	0,95134	11,11992
TNIP1	-1,37789	-0,07199	0,05225	0,95132	11,11992
DRP2	-1,3121	-0,07248	0,05524	0,951	11,11992
IQCC	-1,28757	-0,07249	0,0563	0,95099	11,11992
WDR6	-1,33415	-0,07253	0,05436	0,95097	11,11992
DYNLRB1	-1,56836	-0,07255	0,04626	0,95096	11,11992
LOC100288594	-1,33763	-0,07267	0,05433	0,95088	11,11992
RCHY1	-1,32192	-0,07275	0,05503	0,95083	11,11992
MARCH5	-1,51579	-0,07284	0,04806	0,95076	11,11992
C16ORF58	-1,31498	-0,07293	0,05546	0,9507	11,11992
GRID2	-1,54097	-0,07297	0,04735	0,95068	11,11992
TAP2	-1,40778	-0,07306	0,0519	0,95062	11,11992
ZBTB38	-1,3796	-0,0734	0,0532	0,9504	11,11992
RBM12B	-1,47372	-0,07354	0,0499	0,9503	11,11992
KIAA0494	-1,45883	-0,0736	0,05045	0,95027	11,11992
C2ORF29	-1,31873	-0,07375	0,05592	0,95017	11,11992
LOC100128198	-1,30211	-0,07379	0,05667	0,95014	11,11992
FAF1	-1,55627	-0,07378	0,04741	0,95014	11,11992
PLEKHM1	-1,34396	-0,07383	0,05493	0,95011	11,11992
OPRL1	-1,44773	-0,07393	0,05107	0,95005	11,11992
PTGIR	-1,48823	-0,074	0,04972	0,95	11,11992
ZNF654	-1,36387	-0,07409	0,05432	0,94994	11,11992
METTL3	-1,29633	-0,07412	0,05718	0,94992	11,11992
PITHD1	-1,30134	-0,07417	0,05699	0,94989	11,11992
RBL2	-1,35652	-0,07417	0,05467	0,94989	11,11992
BCAT2	-1,34782	-0,0744	0,0552	0,94974	11,11992
FRMD8	-1,54213	-0,0744	0,04825	0,94973	11,11992
LOC100505904	-1,31042	-0,07446	0,05683	0,94969	11,11992
GPR32	-1,50209	-0,0745	0,0496	0,94967	11,11992
LOC100505728	-1,36049	-0,07454	0,05479	0,94964	11,11992
FAM199X	-1,49552	-0,07458	0,04987	0,94962	11,11992
LOC100505978	-1,27368	-0,07458	0,05855	0,94962	11,11992
GABRA4	-1,28419	-0,07464	0,05812	0,94958	11,11992
POU2F2	-1,3574	-0,07465	0,055	0,94957	11,11992
KIR3DL3	-1,27233	-0,07469	0,0587	0,94955	11,11992
C15ORF55	-1,27318	-0,07472	0,05868	0,94953	11,11992
PPP1CB	-1,27022	-0,07471	0,05882	0,94953	11,11992
HYDIN	-1,31325	-0,07487	0,05701	0,94943	11,11992
LOC100505903	-1,3684	-0,07487	0,05472	0,94943	11,11992
GLT25D2	-1,35803	-0,07489	0,05515	0,94941	11,11992
GID8	-1,52805	-0,07494	0,04904	0,94938	11,11992
BCAR1	-1,33593	-0,07505	0,05618	0,94931	11,11992
MMP11	-1,40842	-0,07508	0,05331	0,94929	11,11992
NOP14-AS1	-1,49814	-0,07514	0,05015	0,94925	11,11992
ELOVL1	-1,49414	-0,07517	0,05031	0,94923	11,11992
FZR1	-1,57623	-0,07537	0,04782	0,9491	11,11992
POLR3E	-1,35845	-0,07553	0,0556	0,94899	11,11992
MAP2K2	-1,30497	-0,07572	0,05802	0,94887	11,11992
WBP11	-1,29467	-0,07572	0,05848	0,94887	11,11992
TNR	-1,31912	-0,07579	0,05745	0,94882	11,11992
ZNF467	-1,27248	-0,07589	0,05964	0,94876	11,11992
IL1RAPL2	-1,37688	-0,07597	0,05517	0,94871	11,11992
EHD2	-1,35783	-0,07596	0,05594	0,94871	11,11992
PTK7	-1,33583	-0,07597	0,05687	0,9487	11,11992
BPI	-1,32653	-0,07603	0,05731	0,94867	11,11992
PGLS	-1,57517	-0,07604	0,04828	0,94866	11,11992
CDK3	-1,57019	-0,07622	0,04854	0,94854	11,11992
RAB1A	-1,4943	-0,07622	0,051	0,94854	11,11992
ADCK4	-1,43702	-0,07635	0,05313	0,94845	11,11992
SLC34A3	-1,57361	-0,0764	0,04855	0,94842	11,11992
OSTF1	-1,50555	-0,0764	0,05074	0,94842	11,11992
TRRAP	-1,45928	-0,07645	0,05239	0,94839	11,11992
NXPH3	-1,41518	-0,07661	0,05414	0,94828	11,11992
WDR35	-1,4095	-0,07667	0,0544	0,94824	11,11992
MAN2C1	-1,5172	-0,07667	0,05053	0,94824	11,11992
FAM149B1	-1,51539	-0,07672	0,05063	0,94821	11,11992
PDZK1IP1	-1,34098	-0,07681	0,05728	0,94815	11,11992
FGF17	-1,38892	-0,0769	0,05537	0,94809	11,11992
HOXA3	-1,51306	-0,07697	0,05087	0,94805	11,11992
TMC2	-1,35633	-0,077	0,05677	0,94803	11,11992
GUK1	-1,35543	-0,07704	0,05684	0,948	11,11992
SCAF8	-1,56664	-0,07723	0,04929	0,94788	11,11992
SLC9A6	-1,51505	-0,07722	0,05097	0,94788	11,11992
LYZL6	-1,28874	-0,07724	0,05993	0,94787	11,11992
ZFHX3	-1,29779	-0,07734	0,05959	0,9478	11,11992
KRT72	-1,34111	-0,07744	0,05774	0,94774	11,11992
MRPS12	-1,45681	-0,07751	0,05321	0,94769	11,11992
TNS4	-1,49558	-0,07782	0,05203	0,94749	11,11992
NFYB	-1,28202	-0,07792	0,06078	0,94742	11,11992
PAIP2	-1,35754	-0,07793	0,05741	0,94741	11,11992
WDR47	-1,28455	-0,07803	0,06075	0,94735	11,11992
PCDHGB5	-1,31942	-0,07803	0,05914	0,94735	11,11992
PDZD4	-1,33607	-0,07806	0,05842	0,94733	11,11992
USP39	-1,51604	-0,07808	0,0515	0,94732	11,11992
PPP2R3B	-1,32627	-0,0781	0,05888	0,94731	11,11992
C19ORF55	-1,35866	-0,07809	0,05747	0,94731	11,11992
MRPS31	-1,43792	-0,07817	0,05436	0,94726	11,11992
ARHGAP17	-1,4625	-0,07819	0,05346	0,94725	11,11992
LOC401093	-1,38489	-0,07822	0,05648	0,94723	11,11992
MRPL55	-1,4091	-0,07823	0,05552	0,94722	11,11992
MRPS18C	-1,31921	-0,07827	0,05933	0,9472	11,11992
THAP3	-1,47757	-0,07826	0,05296	0,9472	11,11992
ALG14	-1,28143	-0,0783	0,06111	0,94717	11,11992
EBAG9	-1,50727	-0,07853	0,0521	0,94703	11,11992
GALK1	-1,31596	-0,07865	0,05977	0,94694	11,11992
CWF19L2	-1,38894	-0,07891	0,05681	0,94678	11,11992
DMPK	-1,42433	-0,07897	0,05544	0,94674	11,11992
NIPAL3	-1,55751	-0,07896	0,0507	0,94674	11,11992
CWF19L1	-1,41991	-0,07896	0,05561	0,94674	11,11992
HIC2	-1,36571	-0,07914	0,05795	0,94662	11,11992
REXO1L1	-1,42377	-0,07918	0,05561	0,9466	11,11992
HAUS8	-1,41789	-0,07925	0,05589	0,94655	11,11992
RAB26	-1,32465	-0,07931	0,05987	0,94651	11,11992
AGXT2L2	-1,54128	-0,07936	0,05149	0,94648	11,11992
UGT2B28	-1,39929	-0,07961	0,05689	0,94632	11,11992
LINC00302	-1,48504	-0,07966	0,05364	0,94628	11,11992
TXNDC12	-1,30275	-0,07967	0,06116	0,94627	11,11992
PODN	-1,45844	-0,07967	0,05463	0,94627	11,11992
BAIAP2	-1,51775	-0,07979	0,05257	0,94619	11,11992
ETAA1	-1,39549	-0,08004	0,05735	0,94603	11,11992
CASKIN1	-1,51926	-0,08005	0,05269	0,94602	11,11992
KCNS2	-1,34108	-0,08009	0,05972	0,946	11,11992
LINC00599	-1,57377	-0,08012	0,05091	0,94598	11,11992
CIRBP-AS1	-1,40617	-0,08017	0,05701	0,94595	11,11992
CYP26B1	-1,47225	-0,08017	0,05445	0,94595	11,11992
GNAT1	-1,26969	-0,0802	0,06317	0,94592	11,11992
PHF21A	-1,33401	-0,08024	0,06015	0,9459	11,11992
CPSF1	-1,49494	-0,08026	0,05369	0,94589	11,11992
LHB	-1,28221	-0,08027	0,0626	0,94588	11,11992
SYN1	-1,38348	-0,08029	0,05804	0,94587	11,11992
RBMY3AP	-1,34982	-0,0803	0,05949	0,94586	11,11992
LITAF	-1,5288	-0,08035	0,05256	0,94583	11,11992
OSGEPL1	-1,52923	-0,08046	0,05261	0,94576	11,11992
RAB20	-1,31252	-0,08053	0,06135	0,94571	11,11992
IL1B	-1,36676	-0,08055	0,05893	0,9457	11,11992
BRE	-1,48603	-0,08068	0,05429	0,94561	11,11992
LOC221122	-1,50365	-0,0807	0,05367	0,9456	11,11992
GPR182	-1,42741	-0,08072	0,05655	0,94559	11,11992
AQP6	-1,47286	-0,08073	0,05481	0,94558	11,11992
FBLN7	-1,54694	-0,08075	0,0522	0,94557	11,11992
LOC100506373	-1,36519	-0,08075	0,05915	0,94557	11,11992
DHX29	-1,43013	-0,08077	0,05648	0,94555	11,11992
PRB3	-1,39166	-0,0808	0,05806	0,94554	11,11992
CLIP1	-1,43345	-0,08082	0,05638	0,94552	11,11992
ZBTB33	-1,39979	-0,08107	0,05791	0,94536	11,11992
RNF167	-1,36715	-0,0811	0,05932	0,94534	11,11992
MC3R	-1,28874	-0,08112	0,06295	0,94532	11,11992
C21ORF33	-1,39847	-0,08116	0,05803	0,9453	11,11992
FAM160B1	-1,43134	-0,08118	0,05672	0,94528	11,11992
LINC00423	-1,57725	-0,08122	0,05149	0,94526	11,11992
PATE1	-1,36135	-0,08127	0,0597	0,94523	11,11992
FKSG29	-1,45794	-0,08131	0,05577	0,9452	11,11992
LOC100506102	-1,41315	-0,0814	0,0576	0,94514	11,11992
LHX3	-1,3487	-0,08147	0,06041	0,94509	11,11992
ADAM15	-1,32832	-0,08151	0,06137	0,94506	11,11992
ACTR8	-1,30739	-0,08157	0,06239	0,94503	11,11992
NKD1	-1,48109	-0,08156	0,05507	0,94503	11,11992
ILKAP	-1,46127	-0,0816	0,05584	0,94501	11,11992
BRWD1-IT2	-1,37401	-0,08175	0,05949	0,94491	11,11992
GSTO2	-1,32346	-0,08178	0,0618	0,94489	11,11992
PLA2G4C	-1,3529	-0,08189	0,06053	0,94482	11,11992
HNRNPH3	-1,29144	-0,08193	0,06344	0,9448	11,11992
OR7E104P	-1,47228	-0,08192	0,05564	0,9448	11,11992
SLN	-1,5612	-0,08201	0,05253	0,94474	11,11992
LOC100507250	-1,34933	-0,08228	0,06098	0,94456	11,11992
C1ORF68	-1,37793	-0,08234	0,05976	0,94452	11,11992
FGF6	-1,39962	-0,08237	0,05885	0,94451	11,11992
GALNT8	-1,36459	-0,08238	0,06037	0,9445	11,11992
LRBA	-1,36077	-0,08238	0,06054	0,9445	11,11992
APOBEC1	-1,2872	-0,08247	0,06407	0,94444	11,11992
PROX1	-1,32557	-0,08257	0,06229	0,94438	11,11992
C6ORF195	-1,47167	-0,08259	0,05612	0,94436	11,11992
EXOC3L2	-1,31372	-0,08267	0,06293	0,94431	11,11992
POM121L12	-1,45275	-0,08276	0,05697	0,94425	11,11992
C3ORF58	-1,57337	-0,08284	0,05265	0,9442	11,11992
MALT1	-1,43405	-0,08288	0,05779	0,94417	11,11992
ACSL1	-1,30279	-0,08293	0,06366	0,94414	11,11992
HCFC1	-1,45146	-0,083	0,05719	0,94409	11,11992
LOC441009	-1,32443	-0,08312	0,06276	0,94401	11,11992
CRAT	-1,52038	-0,08318	0,05471	0,94397	11,11992
FAM99B	-1,54427	-0,08318	0,05386	0,94397	11,11992
RBP7	-1,37455	-0,08324	0,06056	0,94393	11,11992
PRPH2	-1,31119	-0,08335	0,06356	0,94387	11,11992
LOC338651	-1,28983	-0,08349	0,06473	0,94377	11,11992
CDNF	-1,26959	-0,0837	0,06593	0,94364	11,11992
BCL2	-1,54803	-0,08378	0,05412	0,94358	11,11992
LOC100128511	-1,48783	-0,08383	0,05635	0,94355	11,11992
STK10	-1,50261	-0,08389	0,05583	0,94351	11,11992
NMRK1	-1,5531	-0,08404	0,05411	0,94341	11,11992
CREB1	-1,3404	-0,08406	0,06271	0,9434	11,11992
RPL10L	-1,32776	-0,08405	0,0633	0,9434	11,11992
DHRS7C	-1,56293	-0,08416	0,05385	0,94333	11,11992
IL13	-1,30475	-0,08419	0,06452	0,94332	11,11992
PLEKHH2	-1,52953	-0,08433	0,05513	0,94323	11,11992
ITCH	-1,47214	-0,08433	0,05728	0,94322	11,11992
HOXB5	-1,28365	-0,08442	0,06576	0,94317	11,11992
VPS72	-1,29549	-0,08446	0,0652	0,94314	11,11992
SLC7A6OS	-1,39925	-0,08448	0,06038	0,94312	11,11992
HECW1	-1,30012	-0,08455	0,06503	0,94308	11,11992
TMLHE	-1,38498	-0,08457	0,06106	0,94306	11,11992
EAF2	-1,29839	-0,08459	0,06515	0,94305	11,11992
ZNF41	-1,33212	-0,0846	0,06351	0,94304	11,11992
LRRC36	-1,34178	-0,08482	0,06321	0,9429	11,11992
AKTIP	-1,40787	-0,08504	0,0604	0,94276	11,11992
LOXL4	-1,32488	-0,08505	0,0642	0,94275	11,11992
FAM13A-AS1	-1,51046	-0,08521	0,05641	0,94265	11,11992
DNM1P46	-1,35588	-0,08539	0,06298	0,94253	11,11992
CIB2	-1,43881	-0,08539	0,05935	0,94253	11,11992
CHRNA10	-1,5101	-0,08541	0,05656	0,94252	11,11992
OR7C2	-1,57178	-0,08553	0,05442	0,94244	11,11992
ADAM11	-1,47189	-0,08556	0,05813	0,94242	11,11992
KLHL22	-1,31761	-0,08565	0,065	0,94236	11,11992
ZFP90	-1,32184	-0,08572	0,06485	0,94231	11,11992
HNRNPUL2	-1,49129	-0,08577	0,05752	0,94228	11,11992
ACTR1A	-1,40915	-0,0859	0,06096	0,94219	11,11992
GPC4	-1,53299	-0,08609	0,05616	0,94207	11,11992
PARN	-1,36154	-0,08612	0,06325	0,94205	11,11992
DHX32	-1,52256	-0,08617	0,0566	0,94202	11,11992
INO80E	-1,53746	-0,08628	0,05612	0,94195	11,11992
TMCO6	-1,27311	-0,08633	0,06781	0,94192	11,11992
SLC16A11	-1,53844	-0,08638	0,05615	0,94188	11,11992
STYX	-1,34422	-0,08647	0,06432	0,94183	11,11992
LOC388948	-1,38696	-0,08647	0,06234	0,94182	11,11992
C10ORF118	-1,37502	-0,08655	0,06294	0,94177	11,11992
CCNK	-1,56341	-0,08659	0,05539	0,94174	11,11992
PDZD7	-1,38269	-0,08666	0,06268	0,9417	11,11992
TBC1D15	-1,40394	-0,0867	0,06175	0,94167	11,11992
LRRC8D	-1,27277	-0,08675	0,06816	0,94164	11,11992
VMO1	-1,573	-0,08678	0,05517	0,94162	11,11992
SEC24B	-1,43739	-0,08705	0,06056	0,94145	11,11992
LINC00572	-1,43529	-0,08705	0,06065	0,94144	11,11992
HILS1	-1,31815	-0,08727	0,06621	0,9413	11,11992
CEND1	-1,42186	-0,08753	0,06156	0,94113	11,11992
NDUFA4L2	-1,39083	-0,08756	0,06295	0,94112	11,11992
CRK	-1,34212	-0,08754	0,06523	0,94112	11,11992
COPZ2	-1,38255	-0,08762	0,06337	0,94108	11,11992
LINC00668	-1,27583	-0,08762	0,06867	0,94108	11,11992
SLC16A8	-1,35844	-0,08764	0,06452	0,94106	11,11992
SCN10A	-1,46903	-0,08763	0,05965	0,94106	11,11992
PHOX2A	-1,29824	-0,08765	0,06752	0,94105	11,11992
PACSIN3	-1,42957	-0,08767	0,06133	0,94104	11,11992
C16ORF71	-1,51206	-0,08768	0,05799	0,94103	11,11992
ADH5	-1,46637	-0,0877	0,05981	0,94102	11,11992
SHISA5	-1,30257	-0,08776	0,06738	0,94098	11,11992
TDRKH	-1,27574	-0,08779	0,06881	0,94097	11,11992
GALC	-1,56405	-0,08782	0,05615	0,94094	11,11992
POP4	-1,46132	-0,08782	0,0601	0,94094	11,11992
VASP	-1,3194	-0,08796	0,06666	0,94085	11,11992
WFDC6	-1,39412	-0,08815	0,06323	0,94073	11,11992
H1FNT	-1,428	-0,08816	0,06174	0,94072	11,11992
LOC149684	-1,37127	-0,08822	0,06434	0,94068	11,11992
TMEM225	-1,54582	-0,08827	0,0571	0,94065	11,11992
OR6A2	-1,51332	-0,08834	0,05837	0,9406	11,11992
HPRT1	-1,50248	-0,08842	0,05885	0,94056	11,11992
DDO	-1,56832	-0,08847	0,05641	0,94052	11,11992
C2ORF54	-1,47473	-0,08846	0,05999	0,94052	11,11992
ZNF444	-1,51992	-0,08855	0,05826	0,94047	11,11992
LINC00452	-1,3442	-0,08857	0,06589	0,94046	11,11992
FAM115C	-1,49075	-0,08862	0,05945	0,94042	11,11992
PRRT1	-1,41144	-0,08862	0,06279	0,94042	11,11992
MLPH	-1,3925	-0,08863	0,06365	0,94041	11,11992
B4GALNT4	-1,56446	-0,08867	0,05668	0,94039	11,11992
EIF4E3	-1,53919	-0,08867	0,05761	0,94039	11,11992
IFT81	-1,4815	-0,08867	0,05985	0,94039	11,11992
NAGA	-1,32174	-0,0887	0,06711	0,94037	11,11992
LEFTY2	-1,55839	-0,0887	0,05692	0,94037	11,11992
IGLL1	-1,40155	-0,08875	0,06332	0,94034	11,11992
YPEL2	-1,5423	-0,08879	0,05757	0,94031	11,11992
KIF3B	-1,39125	-0,08879	0,06382	0,94031	11,11992
TIPRL	-1,57617	-0,08884	0,05636	0,94028	11,11992
DNM1P41	-1,38121	-0,08885	0,06433	0,94027	11,11992
TMEM150A	-1,35834	-0,08889	0,06544	0,94025	11,11992
ZG16	-1,43722	-0,08888	0,06184	0,94025	11,11992
SLC52A2	-1,55497	-0,08899	0,05723	0,94018	11,11992
LPP	-1,40519	-0,08902	0,06335	0,94016	11,11992
WHAMMP2	-1,32768	-0,08904	0,06706	0,94015	11,11992
MAP3K2	-1,43576	-0,08914	0,06209	0,94008	11,11992
LGI2	-1,563	-0,08917	0,05705	0,94006	11,11992
FBXW4	-1,49019	-0,08924	0,05989	0,94002	11,11992
TUSC2	-1,36455	-0,08925	0,0654	0,94001	11,11992
ASH1L	-1,2999	-0,08928	0,06868	0,93999	11,11992
PDE6G	-1,35288	-0,08928	0,06599	0,93999	11,11992
ALX1	-1,53348	-0,08936	0,05827	0,93994	11,11992
BRWD1	-1,35463	-0,08943	0,06602	0,93989	11,11992
PMF1	-1,47494	-0,08951	0,06069	0,93984	11,11992
ACER3	-1,55447	-0,08956	0,05762	0,93981	11,11992
ABCC8	-1,544	-0,0896	0,05803	0,93978	11,11992
ZP2	-1,40062	-0,08965	0,06401	0,93975	11,11992
GCKR	-1,35627	-0,08965	0,0661	0,93975	11,11992
CCDC94	-1,56575	-0,08982	0,05737	0,93964	11,11992
PTH1R	-1,52134	-0,08998	0,05914	0,93954	11,11992
FN3K	-1,40264	-0,08997	0,06415	0,93954	11,11992
DCK	-1,4351	-0,09002	0,06273	0,93951	11,11992
MGC16275	-1,36706	-0,09003	0,06586	0,9395	11,11992
RGMA	-1,52463	-0,09014	0,05912	0,93943	11,11992
IRF9	-1,30897	-0,09037	0,06904	0,93928	11,11992
OS9	-1,31225	-0,09054	0,06899	0,93917	11,11992
TDRG1	-1,27008	-0,09059	0,07132	0,93914	11,11992
GSN-AS1	-1,38642	-0,09071	0,06542	0,93906	11,11992
TRNP1	-1,55934	-0,09079	0,05822	0,93901	11,11992
ZFX	-1,42781	-0,09081	0,0636	0,93899	11,11992
ODF3L2	-1,32541	-0,09084	0,06854	0,93898	11,11992
C9ORF123	-1,33283	-0,09093	0,06822	0,93892	11,11992
PEX5	-1,29698	-0,09104	0,0702	0,93884	11,11992
FGF8	-1,34106	-0,09114	0,06796	0,93878	11,11992
EFHD2	-1,55312	-0,09126	0,05876	0,9387	11,11992
PDZD3	-1,4341	-0,09135	0,0637	0,93864	11,11992
KCNA4	-1,51359	-0,09137	0,06037	0,93863	11,11992
LRSAM1	-1,29919	-0,09137	0,07033	0,93863	11,11992
C20ORF96	-1,46368	-0,09141	0,06245	0,9386	11,11992
KHSRP	-1,35826	-0,09146	0,06734	0,93857	11,11992
C22ORF46	-1,57161	-0,09155	0,05825	0,93852	11,11992
PANK3	-1,57777	-0,09158	0,05804	0,9385	11,11992
ASAP3	-1,51816	-0,09161	0,06034	0,93848	11,11992
RGAG1	-1,35882	-0,09167	0,06746	0,93844	11,11992
PLEKHM2	-1,49623	-0,09168	0,06128	0,93843	11,11992
URGCP	-1,39694	-0,09168	0,06563	0,93843	11,11992
CPSF4	-1,42067	-0,0917	0,06455	0,93841	11,11992
GNAS-AS1	-1,2797	-0,09173	0,07168	0,9384	11,11992
C1ORF222	-1,43698	-0,09181	0,06389	0,93834	11,11992
MIR181A2HG	-1,52694	-0,09184	0,06015	0,93832	11,11992
ACER1	-1,4211	-0,09198	0,06473	0,93823	11,11992
CHKB	-1,3684	-0,09202	0,06725	0,93821	11,11992
TCTE3	-1,49327	-0,09214	0,0617	0,93813	11,11992
FAM120B	-1,45756	-0,09219	0,06325	0,9381	11,11992
STGC3	-1,31746	-0,09218	0,06997	0,9381	11,11992
A4GNT	-1,4629	-0,0923	0,06309	0,93803	11,11992
ZNF554	-1,55875	-0,09241	0,05928	0,93795	11,11992
LOC283070	-1,40422	-0,09255	0,06591	0,93786	11,11992
HOXC5	-1,39128	-0,09259	0,06655	0,93783	11,11992
LHFPL4	-1,44381	-0,09262	0,06415	0,93782	11,11992
XPO1	-1,44758	-0,09266	0,06401	0,93779	11,11992
MSC	-1,33235	-0,09268	0,06956	0,93778	11,11992
KIAA1704	-1,35582	-0,09272	0,06839	0,93775	11,11992
ANGPTL7	-1,28509	-0,09284	0,07224	0,93768	11,11992
CHST14	-1,42497	-0,09283	0,06515	0,93768	11,11992
DGAT1	-1,41584	-0,09285	0,06558	0,93767	11,11992
ISCA2	-1,42615	-0,09284	0,0651	0,93767	11,11992
GDF2	-1,32248	-0,09286	0,07022	0,93766	11,11992
C19ORF57	-1,43187	-0,09309	0,06501	0,93752	11,11992
ZFYVE20	-1,57224	-0,09312	0,05923	0,9375	11,11992
ZBTB34	-1,37993	-0,09315	0,0675	0,93748	11,11992
MARCH11	-1,48773	-0,09336	0,06275	0,93734	11,11992
KIR3DL1	-1,51204	-0,09343	0,06179	0,93729	11,11992
BAG1	-1,42419	-0,09344	0,06561	0,93728	11,11992
CFP	-1,36376	-0,09346	0,06853	0,93727	11,11992
KIF7	-1,37089	-0,09348	0,06819	0,93726	11,11992
FLJ34208	-1,4429	-0,0935	0,0648	0,93725	11,11992
EGFLAM-AS2	-1,46574	-0,09351	0,06379	0,93724	11,11992
NELF	-1,30321	-0,09363	0,07185	0,93716	11,11992
CDK9	-1,55853	-0,0937	0,06012	0,93712	11,11992
GPR56	-1,36125	-0,09378	0,0689	0,93706	11,11992
EXOC3L1	-1,4765	-0,09378	0,06352	0,93706	11,11992
LOC285401	-1,39213	-0,0938	0,06738	0,93705	11,11992
LRRC29	-1,29992	-0,09389	0,07222	0,937	11,11992
APOA1	-1,5598	-0,09389	0,06019	0,937	11,11992
CREBRF	-1,27952	-0,09412	0,07356	0,93685	11,11992
ZNF765	-1,40866	-0,09413	0,06682	0,93684	11,11992
GPN1	-1,33993	-0,09414	0,07026	0,93683	11,11992
NDUFA6	-1,34864	-0,09436	0,06997	0,93669	11,11992
CRABP2	-1,36664	-0,09445	0,06911	0,93663	11,11992
LOC154761	-1,38635	-0,09463	0,06826	0,93651	11,11992
STAG3L4	-1,53048	-0,09465	0,06184	0,9365	11,11992
CPQ	-1,3988	-0,09476	0,06774	0,93643	11,11992
LOC440330	-1,32389	-0,09479	0,0716	0,93641	11,11992
LPCAT1	-1,48826	-0,09489	0,06376	0,93634	11,11992
DUX2	-1,33784	-0,09517	0,07113	0,93616	11,11992
PSME1	-1,29187	-0,09522	0,07371	0,93613	11,11992
C2ORF81	-1,3528	-0,09522	0,07038	0,93613	11,11992
ZNF45	-1,33512	-0,09524	0,07134	0,93612	11,11992
SLC18A3	-1,29159	-0,09524	0,07374	0,93611	11,11992
IHH	-1,44445	-0,09528	0,06596	0,93609	11,11992
IGF2-AS	-1,54354	-0,09531	0,06174	0,93607	11,11992
LINC00656	-1,39919	-0,09537	0,06816	0,93603	11,11992
TRAPPC2	-1,56422	-0,09545	0,06102	0,93598	11,11992
ZNF607	-1,37905	-0,09547	0,06923	0,93597	11,11992
WBSCR27	-1,57987	-0,09548	0,06043	0,93596	11,11992
ROR2	-1,56799	-0,09553	0,06093	0,93593	11,11992
DNAJC9-AS1	-1,49177	-0,09556	0,06406	0,93591	11,11992
TNIP2	-1,50167	-0,09558	0,06365	0,93589	11,11992
LOC100506288	-1,52592	-0,09567	0,0627	0,93584	11,11992
CRYZL1	-1,35885	-0,09577	0,07048	0,93577	11,11992
KANSL1	-1,3449	-0,0958	0,07123	0,93576	11,11992
LINC00244	-1,40704	-0,09597	0,06821	0,93564	11,11992
CLDN7	-1,29761	-0,09605	0,07402	0,93559	11,11992
ZNF34	-1,46557	-0,09608	0,06556	0,93557	11,11992
FBXL8	-1,51607	-0,0961	0,06339	0,93556	11,11992
TMEM141	-1,47048	-0,09628	0,06547	0,93544	11,11992
TESK1	-1,38723	-0,09634	0,06945	0,9354	11,11992
B3GNT4	-1,45498	-0,09645	0,06629	0,93533	11,11992
SPEN	-1,45814	-0,09647	0,06616	0,93532	11,11992
LINC00574	-1,46479	-0,09653	0,0659	0,93528	11,11992
SNAPC2	-1,44874	-0,09666	0,06672	0,9352	11,11992
SCNN1D	-1,38075	-0,09674	0,07007	0,93514	11,11992
SYNPR-AS1	-1,44277	-0,09688	0,06715	0,93505	11,11992
SLC5A5	-1,4233	-0,09697	0,06813	0,93499	11,11992
CBX6	-1,33964	-0,09715	0,07252	0,93488	11,11992
VANGL2	-1,41627	-0,09714	0,06859	0,93488	11,11992
LOC100130548	-1,57876	-0,09716	0,06154	0,93487	11,11992
CCDC159	-1,46712	-0,09732	0,06634	0,93477	11,11992
GRHPR	-1,49788	-0,09741	0,06503	0,93471	11,11992
CA5A	-1,32464	-0,09748	0,07359	0,93466	11,11992
KRT19P2	-1,33807	-0,09754	0,0729	0,93462	11,11992
LOC284014	-1,358	-0,09759	0,07186	0,93459	11,11992
SPTB	-1,38294	-0,09767	0,07062	0,93454	11,11992
NTN3	-1,28445	-0,09772	0,07608	0,93451	11,11992
NEK3	-1,27242	-0,09774	0,07681	0,9345	11,11992
FAM166A	-1,45089	-0,09783	0,06743	0,93444	11,11992
SSR4P1	-1,34849	-0,09791	0,07261	0,93438	11,11992
MAP4K2	-1,34231	-0,09793	0,07296	0,93437	11,11992
CNPY4	-1,55185	-0,09795	0,06312	0,93436	11,11992
NSG1	-1,48411	-0,0981	0,0661	0,93426	11,11992
ZNF673	-1,35266	-0,09823	0,07262	0,93418	11,11992
C19ORF6	-1,51442	-0,09825	0,06488	0,93417	11,11992
RYBP	-1,52013	-0,09833	0,06469	0,93411	11,11992
LOC157931	-1,36335	-0,09833	0,07212	0,93411	11,11992
ARHGDIA	-1,40343	-0,09852	0,0702	0,93399	11,11992
LYG2	-1,28213	-0,09857	0,07688	0,93396	11,11992
FAM223B	-1,36219	-0,09866	0,07242	0,9339	11,11992
CLDND2	-1,41691	-0,09871	0,06966	0,93387	11,11992
HPX	-1,38697	-0,0987	0,07117	0,93387	11,11992
APOL1	-1,27568	-0,09879	0,07744	0,93382	11,11992
CA13	-1,56827	-0,09879	0,063	0,93381	11,11992
ADRM1	-1,44661	-0,09879	0,06829	0,93381	11,11992
REV1	-1,52654	-0,09916	0,06495	0,93358	11,11992
SLC30A3	-1,55369	-0,09922	0,06386	0,93354	11,11992
SPAG11A	-1,57906	-0,09924	0,06285	0,93353	11,11992
WNT11	-1,47229	-0,0995	0,06758	0,93336	11,11992
FAM167A	-1,47002	-0,09973	0,06784	0,93321	11,11992
C10ORF11	-1,46139	-0,09973	0,06824	0,93321	11,11992
LINC00293	-1,47032	-0,09976	0,06785	0,93319	11,11992
MANBAL	-1,51101	-0,09984	0,06607	0,93314	11,11992
CREM	-1,3328	-0,0999	0,07496	0,9331	11,11992
PCK1	-1,51346	-0,0999	0,06601	0,9331	11,11992
ADAD2	-1,52307	-0,09991	0,0656	0,93309	11,11992
SYT2	-1,30022	-0,09997	0,07689	0,93305	11,11992
LOC286442	-1,36735	-0,10001	0,07314	0,93303	11,11992
LOC286149	-1,36628	-0,10004	0,07322	0,93301	11,11992
KIAA1522	-1,2922	-0,10014	0,07749	0,93294	11,11992
ANKRD28	-1,48403	-0,10018	0,06751	0,93292	11,11992
RCBTB2	-1,54706	-0,10025	0,0648	0,93287	11,11992
BBIP1	-1,4438	-0,10027	0,06945	0,93286	11,11992
HOXC8	-1,33667	-0,10028	0,07502	0,93285	11,11992
ADIG	-1,46351	-0,10034	0,06856	0,93281	11,11992
CTSE	-1,41163	-0,10034	0,07108	0,93281	11,11992
MYO18B	-1,48503	-0,1004	0,06761	0,93278	11,11992
SP6	-1,29167	-0,10058	0,07787	0,93266	11,11992
C1ORF194	-1,36449	-0,10077	0,07385	0,93254	11,11992
ANO7L1	-1,56344	-0,10081	0,06448	0,93251	11,11992
GABRR2	-1,42043	-0,10089	0,07103	0,93246	11,11992
CPA5	-1,38275	-0,10092	0,07299	0,93244	11,11992
C15ORF38	-1,46842	-0,10091	0,06872	0,93244	11,11992
SLC39A2	-1,39108	-0,10093	0,07255	0,93243	11,11992
MYBPH	-1,43253	-0,10096	0,07048	0,93241	11,11992
RAMP3	-1,35481	-0,10101	0,07456	0,93238	11,11992
RBX1	-1,44471	-0,10102	0,06992	0,93237	11,11992
ZNF385A	-1,57338	-0,10104	0,06422	0,93236	11,11992
FBXO24	-1,47831	-0,10104	0,06834	0,93236	11,11992
PLEKHJ1	-1,34808	-0,10106	0,07496	0,93235	11,11992
HOGA1	-1,51225	-0,10112	0,06687	0,93231	11,11992
MLXIP	-1,30401	-0,10116	0,07757	0,93229	11,11992
DUSP15	-1,43255	-0,10136	0,07075	0,93216	11,11992
UBAP1L	-1,57295	-0,10143	0,06449	0,93211	11,11992
C9ORF163	-1,51324	-0,10143	0,06703	0,93211	11,11992
TMEM239	-1,40234	-0,10145	0,07234	0,9321	11,11992
GPRC5D	-1,52342	-0,10158	0,06668	0,93201	11,11992
TULP3	-1,54969	-0,10165	0,0656	0,93196	11,11992
CENPT	-1,30677	-0,10187	0,07795	0,93183	11,11992
OTOR	-1,36737	-0,10189	0,07451	0,93181	11,11992
TRIM78P	-1,34174	-0,10213	0,07612	0,93166	11,11992
HINT2	-1,50181	-0,1022	0,06805	0,93161	11,11992
SZRD1	-1,35862	-0,10222	0,07524	0,9316	11,11992
LOC283728	-1,39058	-0,10224	0,07353	0,93158	11,11992
TOR2A	-1,33389	-0,10236	0,07674	0,93151	11,11992
MAST1	-1,3943	-0,10245	0,07348	0,93145	11,11992
GJD2	-1,34499	-0,10251	0,07622	0,93141	11,11992
LOC730441	-1,3148	-0,10281	0,07819	0,93122	11,11992
PLEKHG4B	-1,5212	-0,10282	0,06759	0,93121	11,11992
RWDD4	-1,3538	-0,10284	0,07596	0,9312	11,11992
METTL4	-1,34497	-0,10286	0,07648	0,93118	11,11992
PGAP3	-1,39033	-0,10304	0,07411	0,93107	11,11992
PARP11	-1,3516	-0,10323	0,07637	0,93095	11,11992
TPR	-1,55781	-0,10329	0,06631	0,93091	11,11992
NKAPP1	-1,41148	-0,10342	0,07327	0,93082	11,11992
PIH1D3	-1,45342	-0,10359	0,07128	0,93071	11,11992
CCDC60	-1,33235	-0,10363	0,07778	0,93069	11,11992
PGLYRP1	-1,52015	-0,10365	0,06818	0,93068	11,11992
IGLC1	-1,34667	-0,10384	0,07711	0,93055	11,11992
EP400	-1,57218	-0,10391	0,06609	0,93051	11,11992
HEPACAM	-1,2778	-0,10402	0,0814	0,93044	11,11992
ALMS1P	-1,57521	-0,10404	0,06605	0,93042	11,11992
COL17A1	-1,4766	-0,10417	0,07055	0,93034	11,11992
A1BG	-1,43677	-0,10421	0,07253	0,93032	11,11992
CHRM5	-1,34163	-0,1042	0,07767	0,93032	11,11992
LOC100506922	-1,46991	-0,10423	0,07091	0,9303	11,11992
PTPRU	-1,57712	-0,10443	0,06622	0,93017	11,11992
STIM1	-1,5666	-0,10448	0,06669	0,93014	11,11992
MOB2	-1,4726	-0,10451	0,07097	0,93012	11,11992
NMUR2	-1,42716	-0,1048	0,07343	0,92993	11,11992
RBM10	-1,37196	-0,10482	0,0764	0,92992	11,11992
LOC100287098	-1,40384	-0,10505	0,07483	0,92977	11,11992
TAS2R1	-1,57387	-0,10507	0,06676	0,92976	11,11992
CCDC135	-1,4951	-0,1051	0,0703	0,92974	11,11992
TMEM8A	-1,46508	-0,10513	0,07176	0,92972	11,11992
GOLM1	-1,41964	-0,10527	0,07415	0,92963	11,11992
FSD1	-1,49992	-0,10534	0,07023	0,92959	11,11992
CNOT10	-1,44696	-0,10545	0,07288	0,92951	11,11992
ENDOD1	-1,29514	-0,10549	0,08145	0,92949	11,11992
NACAD	-1,40946	-0,10586	0,0751	0,92925	11,11992
C3ORF22	-1,32412	-0,10595	0,08002	0,92919	11,11992
CDK13	-1,35197	-0,10595	0,07836	0,92919	11,11992
SYCE3	-1,44484	-0,106	0,07336	0,92916	11,11992
ST8SIA5	-1,42918	-0,10609	0,07423	0,92911	11,11992
ISM2	-1,57275	-0,10613	0,06748	0,92908	11,11992
NKX6-2	-1,51082	-0,10634	0,07038	0,92894	11,11992
LRRC3DN	-1,31325	-0,10659	0,08116	0,92878	11,11992
EIF4B	-1,56075	-0,10664	0,06833	0,92875	11,11992
BTN3A3	-1,28612	-0,10665	0,08292	0,92874	11,11992
TBKBP1	-1,43043	-0,10672	0,07461	0,9287	11,11992
LOC150051	-1,38111	-0,10682	0,07735	0,92863	11,11992
KCNQ1DN	-1,43028	-0,10688	0,07472	0,9286	11,11992
LGALS8-AS1	-1,39533	-0,10738	0,07696	0,92827	11,11992
LINC00242	-1,41336	-0,1076	0,07613	0,92813	11,11992
ZNF582	-1,55819	-0,10768	0,06911	0,92808	11,11992
DLG2	-1,43092	-0,10779	0,07533	0,92801	11,11992
MEFV	-1,50181	-0,10781	0,07179	0,92799	11,11992
STUB1	-1,39365	-0,10785	0,07739	0,92797	11,11992
OR2S2	-1,56195	-0,10801	0,06915	0,92787	11,11992
RABL5	-1,42139	-0,10802	0,076	0,92786	11,11992
NR1H2	-1,55663	-0,10818	0,0695	0,92776	11,11992
LY6G6C	-1,48325	-0,1083	0,07301	0,92768	11,11992
CEBPE	-1,46778	-0,10837	0,07383	0,92764	11,11992
ABCD3	-1,33904	-0,10855	0,08107	0,92752	11,11992
SPSB4	-1,49546	-0,1088	0,07275	0,92736	11,11992
STAT6	-1,43485	-0,10891	0,0759	0,92729	11,11992
C6ORF120	-1,51675	-0,10911	0,07194	0,92716	11,11992
MICALL1	-1,34187	-0,10911	0,08131	0,92716	11,11992
YBX2	-1,57275	-0,10923	0,06945	0,92708	11,11992
ABCB9	-1,32894	-0,10952	0,08241	0,9269	11,11992
RAD9A	-1,56324	-0,10963	0,07013	0,92683	11,11992
NGFR	-1,42452	-0,10968	0,077	0,92679	11,11992
LOC100507077	-1,42119	-0,10975	0,07723	0,92675	11,11992
FAM71F2	-1,57003	-0,10989	0,06999	0,92666	11,11992
LOC100499221	-1,57367	-0,11016	0,07	0,92648	11,11992
KIAA0226L	-1,5719	-0,11032	0,07018	0,92638	11,11992
PRODH	-1,38209	-0,11034	0,07984	0,92637	11,11992
DNAAF1	-1,57354	-0,11033	0,07012	0,92637	11,11992
NYAP1	-1,37962	-0,11036	0,08	0,92635	11,11992
DDX17	-1,27754	-0,11038	0,0864	0,92634	11,11992
C9ORF37	-1,51148	-0,11075	0,07327	0,92611	11,11992
LAMTOR1	-1,32288	-0,11076	0,08373	0,9261	11,11992
PRDM12	-1,50998	-0,11081	0,07338	0,92607	11,11992
KCNH3	-1,47968	-0,11084	0,07491	0,92605	11,11992
LCLAT1	-1,57247	-0,1109	0,07052	0,92601	11,11992
FAM69C	-1,50323	-0,11109	0,0739	0,92589	11,11992
NDUFB10	-1,53277	-0,11114	0,07251	0,92586	11,11992
PRAMEF12	-1,37145	-0,11114	0,08104	0,92585	11,11992
AP2B1	-1,49094	-0,11136	0,07469	0,92572	11,11992
C19ORF80	-1,41037	-0,11159	0,07912	0,92557	11,11992
IL2RG	-1,50395	-0,11189	0,0744	0,92538	11,11992
UNKL	-1,53428	-0,11189	0,07293	0,92537	11,11992
HOXB-AS5	-1,52071	-0,11198	0,07363	0,92532	11,11992
IGF1R	-1,28223	-0,11208	0,08741	0,92526	11,11992
DAP	-1,49227	-0,1123	0,07525	0,92511	11,11992
LOC100506105	-1,47387	-0,11243	0,07628	0,92503	11,11992
ANKRD19P	-1,44994	-0,11286	0,07784	0,92475	11,11992
SAG	-1,46634	-0,11291	0,077	0,92472	11,11992
FNDC4	-1,37743	-0,11303	0,08206	0,92465	11,11992
PRKG2	-1,55864	-0,11306	0,07253	0,92463	11,11992
FHL1	-1,39145	-0,11307	0,08126	0,92462	11,11992
NPFF	-1,57785	-0,11309	0,07167	0,92461	11,11992
ST6GALNAC6	-1,3099	-0,11315	0,08638	0,92457	11,11992
LOC440335	-1,38753	-0,11347	0,08178	0,92436	11,11992
EPSTI1	-1,43966	-0,11366	0,07895	0,92424	11,11992
HOXD-AS2	-1,56861	-0,11396	0,07265	0,92405	11,11992
OTUD3	-1,38986	-0,11406	0,08206	0,92399	11,11992
NR2C2	-1,40057	-0,11434	0,08164	0,9238	11,11992
HAND2	-1,56571	-0,11474	0,07328	0,92355	11,11992
LOC284865	-1,53269	-0,11508	0,07508	0,92333	11,11992
NANOS3	-1,51089	-0,1153	0,07631	0,92319	11,11992
TMEM63A	-1,40633	-0,11551	0,08213	0,92306	11,11992
GPR45	-1,54457	-0,11571	0,07491	0,92293	11,11992
SNRK	-1,53785	-0,11573	0,07526	0,92291	11,11992
KCNA10	-1,53248	-0,11577	0,07554	0,92289	11,11992
GPR27	-1,57633	-0,11587	0,07351	0,92282	11,11992
FAM70B	-1,54455	-0,11594	0,07507	0,92278	11,11992
RALY	-1,35711	-0,11622	0,08564	0,9226	11,11992
ZNF426	-1,39152	-0,11645	0,08368	0,92246	11,11992
SNX30	-1,39494	-0,11658	0,08358	0,92237	11,11992
FDX1	-1,51104	-0,11665	0,0772	0,92233	11,11992
PANX1	-1,32866	-0,11666	0,0878	0,92232	11,11992
ZNF595	-1,2968	-0,11667	0,08997	0,92231	11,11992
RIMKLB	-1,5228	-0,11672	0,07665	0,92228	11,11992
DND1	-1,32797	-0,11688	0,08801	0,92218	11,11992
PLBD2	-1,31594	-0,11709	0,08898	0,92205	11,11992
SDCBP	-1,52974	-0,11714	0,07657	0,92202	11,11992
BRPF1	-1,35155	-0,11813	0,0874	0,92138	11,11992
LOC100507634	-1,53666	-0,11814	0,07688	0,92137	11,11992
OR51I1	-1,31354	-0,1183	0,09006	0,92127	11,11992
LOC340178	-1,52811	-0,11831	0,07742	0,92126	11,11992
TACR2	-1,42247	-0,11837	0,08322	0,92123	11,11992
EPB42	-1,37175	-0,11848	0,08637	0,92116	11,11992
HABP2	-1,48899	-0,1187	0,07972	0,92102	11,11992
SOCS5	-1,39688	-0,11894	0,08515	0,92086	11,11992
TRIM2	-1,53445	-0,11931	0,07775	0,92063	11,11992
ZNF473	-1,38179	-0,11946	0,08646	0,92053	11,11992
SPRYD7	-1,4984	-0,11949	0,07975	0,92051	11,11992
KLHL5	-1,40519	-0,11958	0,0851	0,92045	11,11992
ZNF281	-1,53309	-0,1197	0,07808	0,92038	11,11992
CYB5D1	-1,35872	-0,11981	0,08818	0,92031	11,11992
BARX2	-1,3895	-0,11987	0,08627	0,92027	11,11992
ATF6B	-1,57836	-0,12015	0,07612	0,92009	11,11992
ZKSCAN2	-1,4672	-0,12031	0,082	0,91999	11,11992
HDHD3	-1,38897	-0,12042	0,08669	0,91992	11,11992
PACS1	-1,5269	-0,12087	0,07916	0,91963	11,11992
GDI1	-1,52362	-0,12108	0,07947	0,9195	11,11992
SLC26A2	-1,48816	-0,12112	0,08139	0,91948	11,11992
SPCS2	-1,48098	-0,12116	0,08181	0,91945	11,11992
FLJ22184	-1,39034	-0,12126	0,08721	0,91939	11,11992
LOC730091	-1,51071	-0,12126	0,08027	0,91938	11,11992
IL3RA	-1,2834	-0,12144	0,09462	0,91927	11,11992
TNFSF13B	-1,39612	-0,12154	0,08705	0,91921	11,11992
TM7SF2	-1,4099	-0,1218	0,08639	0,91904	11,11992
RDH5	-1,46409	-0,12251	0,08368	0,91859	11,11992
TBC1D21	-1,48775	-0,12272	0,08249	0,91845	11,11992
LOC100131434	-1,36784	-0,12369	0,09043	0,91784	11,11992
AGPAT1	-1,56721	-0,12368	0,07892	0,91784	11,11992
C15ORF63	-1,32368	-0,12402	0,09369	0,91763	11,11992
AMH	-1,44915	-0,12417	0,08568	0,91753	11,11992
PLD3	-1,3618	-0,12441	0,09136	0,91738	11,11992
CDC42BPB	-1,47608	-0,1245	0,08434	0,91732	11,11992
H3F3A	-1,47508	-0,1247	0,08454	0,91719	11,11992
ITGB1BP2	-1,33518	-0,12474	0,09343	0,91717	11,11992
SNRPB2	-1,50482	-0,12477	0,08291	0,91715	11,11992
CDV3	-1,29621	-0,12513	0,09653	0,91692	11,11992
DUS4L	-1,54483	-0,1252	0,08105	0,91688	11,11992
SLC26A11	-1,47846	-0,12522	0,08469	0,91687	11,11992
ZNF628	-1,51851	-0,12521	0,08246	0,91687	11,11992
TCTE1	-1,46607	-0,1254	0,08554	0,91675	11,11992
ZNF681	-1,47314	-0,12625	0,0857	0,91621	11,11992
LOC100506791	-1,40942	-0,12639	0,08968	0,91612	11,11992
OCM2	-1,49098	-0,12643	0,0848	0,9161	11,11992
CCDC70	-1,46639	-0,12644	0,08622	0,91609	11,11992
FLJ32154	-1,57121	-0,12654	0,08054	0,91603	11,11992
NBPF1	-1,46718	-0,12719	0,08669	0,91561	11,11992
CACNA2D2	-1,46281	-0,1273	0,08702	0,91554	11,11992
OPN3	-1,53836	-0,12735	0,08278	0,91551	11,11992
SPRR4	-1,43612	-0,12756	0,08882	0,91538	11,11992
PSMD7	-1,53489	-0,12781	0,08327	0,91522	11,11992
AIFM3	-1,54998	-0,12788	0,08251	0,91517	11,11992
CHRM4	-1,57037	-0,12797	0,08149	0,91512	11,11992
ZNF689	-1,54205	-0,12812	0,08308	0,91502	11,11992
NPLOC4	-1,52062	-0,1284	0,08444	0,91485	11,11992
CABLES1	-1,32211	-0,12849	0,09719	0,91479	11,11992
SERPINA10	-1,48655	-0,12849	0,08643	0,91479	11,11992
CSPG4P5	-1,45335	-0,12855	0,08845	0,91475	11,11992
ZNF549	-1,3285	-0,12859	0,09679	0,91472	11,11992
ZSWIM5	-1,57464	-0,12889	0,08185	0,91454	11,11992
XAGE3	-1,32818	-0,1289	0,09705	0,91453	11,11992
TSGA10IP	-1,35048	-0,12916	0,09564	0,91436	11,11992
CENPJ	-1,57678	-0,12963	0,08221	0,91407	11,11992
RNASE3	-1,39013	-0,13004	0,09355	0,91381	11,11992
ESYT1	-1,55078	-0,131	0,08447	0,9132	11,11992
PPP1R16A	-1,28856	-0,13111	0,10175	0,91313	11,11992
ITGAM	-1,43055	-0,13116	0,09168	0,9131	11,11992
ZNF347	-1,45393	-0,13126	0,09028	0,91304	11,11992
RIC3	-1,54921	-0,13176	0,08505	0,91272	11,11992
ZBTB9	-1,53707	-0,13216	0,08598	0,91246	11,11992
SLC20A2	-1,52425	-0,13297	0,08724	0,91195	11,11992
ATG16L2	-1,53855	-0,13346	0,08675	0,91164	11,11992
CITED1	-1,53162	-0,13369	0,08728	0,9115	11,11992
LOC100144604	-1,45836	-0,1339	0,09181	0,91137	11,11992
LRRC39	-1,43205	-0,13392	0,09352	0,91135	11,11992
LSM12	-1,40843	-0,13421	0,09529	0,91117	11,11992
SH3D21	-1,4826	-0,13441	0,09066	0,91104	11,11992
LOC100288675	-1,47177	-0,13481	0,0916	0,91079	11,11992
PRAF2	-1,548	-0,13484	0,08711	0,91077	11,11992
SHD	-1,48707	-0,13522	0,09093	0,91053	11,11992
THEM6	-1,50927	-0,13528	0,08963	0,91049	11,11992
LOC100506295	-1,31699	-0,13557	0,10294	0,91031	11,11992
C1ORF122	-1,47905	-0,13678	0,09248	0,90955	11,11992
LOC100506161	-1,38785	-0,13679	0,09856	0,90954	11,11992
DCLRE1C	-1,43839	-0,13681	0,09511	0,90953	11,11992
CNP	-1,5627	-0,13724	0,08782	0,90926	11,11992
PNPLA6	-1,38154	-0,13748	0,09951	0,90911	11,11992
FLJ20021	-1,49086	-0,13747	0,09221	0,90911	11,11992
GXYLT1	-1,52375	-0,13752	0,09025	0,90908	11,11992
LRRK2	-1,34558	-0,13789	0,10247	0,90885	11,11992
SPINK2	-1,46793	-0,13792	0,09395	0,90883	11,11992
LOC100506797	-1,45313	-0,13823	0,09513	0,90863	11,11992
LOC100507652	-1,52934	-0,13872	0,09071	0,90832	11,11992
GNG3	-1,51202	-0,13887	0,09185	0,90823	11,11992
ZNF641	-1,3735	-0,14083	0,10253	0,907	11,11992
DVL1	-1,53437	-0,1419	0,09248	0,90633	11,11992
UTP23	-1,49456	-0,14232	0,09523	0,90606	11,11992
LOC143188	-1,34601	-0,14249	0,10586	0,90595	11,11992
PRKCI	-1,40028	-0,1437	0,10262	0,9052	11,11992
INSL6	-1,43755	-0,14453	0,10054	0,90468	11,11992
ZNF836	-1,46351	-0,14463	0,09883	0,90461	11,11992
DCTN1	-1,46052	-0,14554	0,09965	0,90404	11,11992
PLIN4	-1,47702	-0,1456	0,09858	0,904	11,11992
LOC100130428	-1,36482	-0,1465	0,10734	0,90344	11,11992
ZNF280B	-1,47604	-0,14722	0,09974	0,90299	11,11992
OR51I2	-1,56931	-0,14841	0,09457	0,90224	11,11992
IL10RA	-1,29916	-0,14861	0,11439	0,90212	11,11992
LOC100507376	-1,35614	-0,14915	0,10998	0,90178	11,11992
CCDC104	-1,51491	-0,15035	0,09925	0,90103	11,11992
TCF7	-1,51498	-0,15073	0,09949	0,90079	11,11992
CAPN3	-1,53282	-0,15077	0,09836	0,90077	11,11992
PGRMC1	-1,49184	-0,15192	0,10183	0,90005	11,11992
TRMT2B	-1,39805	-0,15214	0,10882	0,89992	11,11992
ST3GAL1	-1,57362	-0,153	0,09723	0,89938	11,11992
CDC37L1	-1,41632	-0,15317	0,10814	0,89927	11,11992
CCR10	-1,328	-0,15729	0,11844	0,89671	11,11992
TMEM180	-1,57718	-0,15865	0,10059	0,89586	11,11992
QRICH2	-1,5497	-0,16066	0,10367	0,89462	11,11992
DFNB31	-1,35618	-0,16414	0,12103	0,89246	11,11992
SEPN1	-1,52594	-0,1655	0,10846	0,89162	11,11992
MYO15B	-1,56901	-0,1671	0,1065	0,89063	11,11992
PHF11	-1,42722	-0,16815	0,11781	0,88998	11,11992
EPHB6	-1,33383	-0,16884	0,12659	0,88956	11,11992
LOC100132356	-1,57476	-0,17018	0,10807	0,88873	11,11992
LCN2	-1,55958	-0,17186	0,1102	0,8877	11,11992
MYF6	-1,55555	-0,1729	0,11115	0,88706	11,11992
LOC100133190	-1,52026	-0,17387	0,11437	0,88646	11,11992
CTSW	-1,54387	-0,17761	0,11504	0,88417	11,11992
ASH1L-AS1	-1,33243	-0,17799	0,13358	0,88394	11,11992
XYLT1	-1,51126	-0,17875	0,11828	0,88347	11,11992
TMEM132E	-1,39806	-0,1791	0,1281	0,88325	11,11992
GADD45A	-1,45116	-0,18061	0,12446	0,88233	11,11992
MYLIP	-1,41517	-0,18219	0,12874	0,88137	11,11992
LOC100130458	-1,40724	-0,18238	0,1296	0,88125	11,11992
GAPDHP62	-1,47933	-0,18346	0,12402	0,88059	11,11992
GNB4	-1,32584	-0,18423	0,13895	0,88012	11,11992
LINC00525	-1,38875	-0,19083	0,13741	0,8761	11,11992
ZNF285	-1,46829	-0,1912	0,13022	0,87588	11,11992
UBTD2	-1,53986	-0,1912	0,12416	0,87588	11,11992
FLJ12334	-1,33734	-0,19157	0,14325	0,87565	11,11992
LOC100505564	-1,42474	-0,19252	0,13513	0,87508	11,11992
C11ORF80	-1,48127	-0,1973	0,13319	0,87218	11,11992
KCNH8	-1,33466	-0,19787	0,14826	0,87184	11,11992
LOC100130744	-1,3546	-0,19917	0,14704	0,87105	11,11992
IL27RA	-1,53082	-0,20015	0,13075	0,87046	11,11992
ZNF711	-1,4896	-0,20823	0,13979	0,8656	11,11992
LOC729887	-1,50769	-0,20917	0,13873	0,86504	11,11992
FAIM	-1,28741	-0,21362	0,16593	0,86237	11,11992
LOC374443	-1,30701	-0,21434	0,164	0,86194	11,11992
TSC22D3	-1,53329	-0,22613	0,14748	0,85493	11,11992
RCAN2	-1,51945	-0,23355	0,15371	0,85054	11,11992
SOWAHC	-1,4678	-0,24056	0,16389	0,84642	11,11992
SFTPB	-1,34727	-0,24883	0,18469	0,84158	11,11992
RYR1	-1,52259	-0,24907	0,16358	0,84144	11,11992
IRS2	-1,50302	-0,27756	0,18467	0,82498	11,11992
METRNL	-1,31614	-0,28659	0,21775	0,81984	11,11992
sep-10	-1,37857	-0,30215	0,21918	0,81104	11,11992
LOC100506312	-1,47903	-0,30734	0,2078	0,80813	11,11992
GZMH	-1,4335	-0,32829	0,22901	0,79648	11,11992
DUSP5	1,5457	0,46728	0,30231	1,3825	16,28448
IL32	1,41773	0,33133	0,23371	1,25817	16,28448
TYROBP	1,5754	0,32475	0,20614	1,25245	16,28448
LINC00115	1,53441	0,28946	0,18865	1,22218	16,28448
STAT4	1,46944	0,27742	0,1888	1,21203	16,28448
LINC00342	1,53486	0,26789	0,17454	1,20405	16,28448
C2ORF88	1,55582	0,26463	0,17009	1,20133	16,28448
CD247	1,41893	0,26345	0,18567	1,20034	16,28448
GIMAP6	1,51762	0,25577	0,16853	1,19397	16,28448
PRKCH	1,55211	0,22629	0,1458	1,16983	16,28448
NEAT1	1,41342	0,21079	0,14914	1,15732	16,28448
TXK	1,413	0,20943	0,14822	1,15623	16,28448
LRIF1	1,49346	0,20784	0,13917	1,15496	16,28448
AMICA1	1,55894	0,2065	0,13246	1,15389	16,28448
PRF1	1,49107	0,20328	0,13633	1,15131	16,28448
C11ORF82	1,50494	0,1988	0,1321	1,14774	16,28448
RHOH	1,56017	0,19828	0,12709	1,14733	16,28448
HES4	1,54161	0,19669	0,12759	1,14606	16,28448
PSD3	1,53768	0,19663	0,12787	1,14602	16,28448
DOK2	1,40135	0,19094	0,13625	1,14151	16,28448
ANKRD20A11P	1,44405	0,18878	0,13073	1,1398	16,28448
RPS2P45	1,50718	0,18282	0,1213	1,1351	16,28448
SLC4A3	1,58423	0,17793	0,11231	1,13126	16,28448
POM121L9P	1,47795	0,17779	0,1203	1,13115	16,28448
MOXD1	1,58735	0,1733	0,10917	1,12763	16,28448
ABI3	1,53663	0,17093	0,11124	1,12578	16,28448
NRGN	1,45247	0,16961	0,11677	1,12475	16,28448
STRAP	1,57657	0,16803	0,10658	1,12353	16,28448
CORO6	1,54778	0,1675	0,10822	1,12311	16,28448
MALAT1	1,53309	0,16701	0,10894	1,12273	16,28448
YRDC	1,49439	0,16574	0,11091	1,12174	16,28448
SIGMAR1	1,56913	0,16453	0,10486	1,1208	16,28448
TRIM23	1,5852	0,16443	0,10373	1,12072	16,28448
H2AFZ	1,49288	0,16407	0,1099	1,12044	16,28448
TRIM16	1,49507	0,16362	0,10944	1,12009	16,28448
RTP4	1,41714	0,16299	0,11501	1,11961	16,28448
HEXIM2	1,46286	0,16174	0,11057	1,11864	16,28448
SLC35B2	1,56624	0,1603	0,10234	1,11752	16,28448
EIF4A2	1,51305	0,15961	0,10549	1,11698	16,28448
GGTLC1	1,46219	0,15906	0,10879	1,11656	16,28448
PIP5K1A	1,47546	0,1588	0,10763	1,11636	16,28448
BAG3	1,534	0,15638	0,10194	1,11449	16,28448
ZNF630	1,56053	0,15636	0,1002	1,11447	16,28448
POM121L8P	1,47589	0,15559	0,10542	1,11388	16,28448
CLU	1,41891	0,15519	0,10937	1,11357	16,28448
SERPING1	1,4671	0,15463	0,1054	1,11314	16,28448
VPS26A	1,55762	0,1533	0,09842	1,11211	16,28448
ANAPC15	1,46128	0,15281	0,10457	1,11174	16,28448
DEPDC5	1,49262	0,15114	0,10126	1,11045	16,28448
ACTL6A	1,53679	0,15107	0,0983	1,11039	16,28448
MIS18A	1,40835	0,15051	0,10687	1,10996	16,28448
TOMM40	1,54731	0,15048	0,09725	1,10994	16,28448
HIF1A	1,55523	0,15011	0,09652	1,10965	16,28448
PCSK7	1,40179	0,15008	0,10707	1,10963	16,28448
SLC35G2	1,50958	0,14994	0,09933	1,10953	16,28448
FUNDC1	1,47713	0,14994	0,10151	1,10952	16,28448
KIAA1279	1,5261	0,14923	0,09779	1,10898	16,28448
FBXO45	1,50569	0,14849	0,09862	1,10841	16,28448
SNAPC3	1,52361	0,14771	0,09695	1,10781	16,28448
LIF	1,58022	0,14735	0,09325	1,10753	16,28448
SCO2	1,46274	0,14605	0,09984	1,10653	16,28448
AHSA2	1,54438	0,14506	0,09393	1,10578	16,28448
ENDOG	1,42405	0,14452	0,10148	1,10536	16,28448
MMP15	1,47419	0,14424	0,09784	1,10515	16,28448
PSTPIP1	1,46504	0,14374	0,09811	1,10476	16,28448
TEFM	1,56951	0,14332	0,09131	1,10444	16,28448
SNRNP25	1,57321	0,14292	0,09085	1,10414	16,28448
ZNF217	1,58383	0,14129	0,08921	1,10289	16,28448
WNT5B	1,52109	0,14014	0,09213	1,10201	16,28448
ZYX	1,48167	0,13994	0,09445	1,10186	16,28448
TMCC3	1,40735	0,13983	0,09936	1,10177	16,28448
TAF15	1,47308	0,1396	0,09477	1,1016	16,28448
LOC285812	1,5093	0,13875	0,09193	1,10095	16,28448
POMT1	1,53955	0,13864	0,09005	1,10086	16,28448
GALNT11	1,46527	0,13861	0,0946	1,10084	16,28448
CRIPT	1,40498	0,138	0,09822	1,10038	16,28448
GIMAP5	1,51798	0,13765	0,09068	1,10011	16,28448
TCEAL8	1,41027	0,13741	0,09743	1,09993	16,28448
ZNF232	1,52247	0,13717	0,0901	1,09975	16,28448
RNASEL	1,55066	0,13717	0,08846	1,09975	16,28448
AFAP1L2	1,43961	0,13707	0,09522	1,09967	16,28448
SLURP1	1,57633	0,13675	0,08675	1,09942	16,28448
SPATA20	1,48292	0,13521	0,09118	1,09826	16,28448
ITGAX	1,43965	0,13401	0,09309	1,09734	16,28448
SNRPE	1,46802	0,13401	0,09129	1,09734	16,28448
LOC100132686	1,51295	0,13386	0,08848	1,09723	16,28448
GTF2E1	1,58478	0,13378	0,08442	1,09716	16,28448
G6PC3	1,58812	0,13367	0,08417	1,09708	16,28448
LOC100507312	1,40222	0,13342	0,09515	1,09689	16,28448
FAM174B	1,55686	0,13332	0,08563	1,09682	16,28448
AKAP9	1,56839	0,13244	0,08444	1,09614	16,28448
CLEC4A	1,40493	0,13184	0,09384	1,09569	16,28448
PFDN2	1,50925	0,1307	0,0866	1,09483	16,28448
SEC24D	1,57856	0,13028	0,08253	1,0945	16,28448
XKRX	1,53861	0,13007	0,08454	1,09435	16,28448
ANKRD20A5P	1,40009	0,12941	0,09243	1,09384	16,28448
SYCE2	1,58239	0,12926	0,08168	1,09373	16,28448
AOAH	1,44493	0,12916	0,08939	1,09365	16,28448
WDR76	1,50235	0,12903	0,08589	1,09356	16,28448
FHOD1	1,45444	0,12847	0,08833	1,09313	16,28448
AKAP10	1,57762	0,12822	0,08127	1,09294	16,28448
LOC401397	1,47138	0,12787	0,08691	1,09268	16,28448
KHDRBS1	1,58552	0,12713	0,08018	1,09212	16,28448
LTV1	1,51798	0,12602	0,08302	1,09128	16,28448
QTRT1	1,48385	0,12494	0,0842	1,09046	16,28448
PRKRA	1,51338	0,12461	0,08234	1,09021	16,28448
ERCC4	1,53598	0,12457	0,0811	1,09018	16,28448
MKLN1	1,55161	0,12381	0,0798	1,08961	16,28448
LOC90499	1,47384	0,1238	0,084	1,0896	16,28448
DPH2	1,54755	0,12332	0,07969	1,08924	16,28448
UCHL1	1,53838	0,1231	0,08002	1,08908	16,28448
C19ORF54	1,57984	0,12305	0,07788	1,08903	16,28448
ATP5J	1,56178	0,12296	0,07873	1,08896	16,28448
MYCBP	1,5088	0,12276	0,08136	1,08881	16,28448
CCT3	1,43316	0,12237	0,08539	1,08852	16,28448
TMPO	1,58436	0,12195	0,07697	1,0882	16,28448
FLJ31958	1,56358	0,12156	0,07774	1,08791	16,28448
CRYAB	1,47206	0,12032	0,08174	1,08698	16,28448
FAM134A	1,54906	0,12012	0,07755	1,08683	16,28448
FOPNL	1,46405	0,11913	0,08137	1,08608	16,28448
HIBCH	1,47933	0,11815	0,07987	1,08534	16,28448
ZNF692	1,45442	0,11809	0,0812	1,0853	16,28448
DLD	1,4577	0,1177	0,08074	1,08501	16,28448
SGCB	1,48507	0,11749	0,07911	1,08485	16,28448
PLAGL2	1,43973	0,11686	0,08117	1,08437	16,28448
MED30	1,58826	0,11649	0,07335	1,0841	16,28448
CCDC77	1,41353	0,11617	0,08219	1,08386	16,28448
SLC15A3	1,44589	0,11584	0,08012	1,08361	16,28448
MRPS15	1,5388	0,11567	0,07517	1,08348	16,28448
MAST4	1,417	0,11543	0,08146	1,0833	16,28448
RPPH1	1,48739	0,11496	0,07729	1,08294	16,28448
SNRPD2	1,48944	0,1143	0,07674	1,08245	16,28448
TTN	1,55951	0,11401	0,07311	1,08224	16,28448
JHDM1D	1,43563	0,11398	0,07939	1,08221	16,28448
CFLAR	1,49219	0,11335	0,07596	1,08174	16,28448
PRRT3	1,42021	0,11307	0,07961	1,08152	16,28448
ZNF513	1,4955	0,11281	0,07543	1,08133	16,28448
ALG3	1,48235	0,11179	0,07541	1,08057	16,28448
DHODH	1,5038	0,11156	0,07418	1,08039	16,28448
XCL1	1,43012	0,11144	0,07792	1,0803	16,28448
IMMP2L	1,55373	0,1109	0,07138	1,0799	16,28448
PIGP	1,48667	0,11081	0,07454	1,07984	16,28448
SESN2	1,5258	0,11075	0,07258	1,07979	16,28448
RAPGEFL1	1,4899	0,11062	0,07425	1,07969	16,28448
PAPLN	1,54598	0,10981	0,07103	1,07908	16,28448
LOC338817	1,50608	0,1096	0,07277	1,07893	16,28448
ARHGAP21	1,55656	0,1094	0,07029	1,07878	16,28448
NFATC2IP	1,49811	0,10939	0,07302	1,07877	16,28448
COX14	1,50396	0,10937	0,07272	1,07876	16,28448
ACOT4	1,5254	0,10933	0,07167	1,07873	16,28448
PTBP3	1,46524	0,10854	0,07408	1,07814	16,28448
SERINC1	1,53573	0,10813	0,07041	1,07783	16,28448
DCPS	1,5669	0,10785	0,06883	1,07762	16,28448
ALKBH8	1,4954	0,10777	0,07207	1,07756	16,28448
ADAM33	1,56856	0,10681	0,06809	1,07684	16,28448
ASNA1	1,57982	0,10666	0,06751	1,07673	16,28448
RPS6KL1	1,4905	0,10657	0,0715	1,07666	16,28448
IMP4	1,53144	0,10637	0,06946	1,07652	16,28448
POLR1E	1,52167	0,10582	0,06954	1,07611	16,28448
CFHR2	1,53979	0,10564	0,0686	1,07597	16,28448
FBXO31	1,4079	0,10503	0,0746	1,07552	16,28448
NUBP1	1,50716	0,10484	0,06956	1,07537	16,28448
SPCS1	1,47279	0,10476	0,07113	1,07531	16,28448
DDX59	1,52083	0,10474	0,06887	1,0753	16,28448
NAT14	1,41436	0,10472	0,07404	1,07529	16,28448
RNF121	1,49409	0,1046	0,07001	1,0752	16,28448
CINP	1,50383	0,10458	0,06954	1,07518	16,28448
EIF4E	1,56651	0,10453	0,06673	1,07514	16,28448
LOC100289019	1,55897	0,10449	0,06703	1,07512	16,28448
USP48	1,41771	0,10443	0,07366	1,07507	16,28448
LOC100310756	1,58011	0,10386	0,06573	1,07465	16,28448
TRIM37	1,56787	0,10377	0,06618	1,07458	16,28448
ZNF354B	1,57114	0,10371	0,06601	1,07453	16,28448
C17ORF75	1,462	0,10316	0,07056	1,07413	16,28448
FAM203A	1,43215	0,10297	0,0719	1,07399	16,28448
RBM18	1,52768	0,10214	0,06686	1,07337	16,28448
TMEM170A	1,55879	0,10206	0,06548	1,07331	16,28448
ZDHHC16	1,48144	0,102	0,06885	1,07326	16,28448
POLD3	1,53073	0,10172	0,06645	1,07305	16,28448
THAP6	1,53257	0,10137	0,06614	1,07279	16,28448
AFG3L1P	1,53379	0,10051	0,06553	1,07215	16,28448
DEK	1,56398	0,10043	0,06421	1,07209	16,28448
DYNLT1	1,53665	0,09987	0,06499	1,07167	16,28448
ANKRD36	1,54671	0,0998	0,06452	1,07162	16,28448
PRPF38A	1,56305	0,0996	0,06372	1,07147	16,28448
MITD1	1,43924	0,09944	0,06909	1,07136	16,28448
CAD	1,44889	0,09883	0,06821	1,0709	16,28448
KDM1A	1,4189	0,09862	0,06951	1,07075	16,28448
sep-09	1,58156	0,09789	0,06189	1,07021	16,28448
FIP1L1	1,46429	0,09778	0,06678	1,07013	16,28448
TTC4	1,44253	0,09763	0,06768	1,07001	16,28448
PSMC3IP	1,46272	0,09759	0,06672	1,06998	16,28448
ZNF85	1,45634	0,09748	0,06694	1,0699	16,28448
ALDH9A1	1,42623	0,09739	0,06828	1,06983	16,28448
TALDO1	1,48706	0,09705	0,06526	1,06958	16,28448
MSI2	1,41258	0,09668	0,06844	1,06931	16,28448
MEF2BNB	1,47559	0,09657	0,06544	1,06923	16,28448
ATXN7	1,56167	0,09593	0,06143	1,06876	16,28448
LOC728190	1,43914	0,09573	0,06652	1,06861	16,28448
CCDC66	1,50148	0,09518	0,06339	1,0682	16,28448
PEX11G	1,40116	0,09485	0,06769	1,06795	16,28448
CCNE1	1,51441	0,09435	0,0623	1,06759	16,28448
FNIP1	1,54053	0,09399	0,06101	1,06732	16,28448
CCDC15	1,44518	0,09379	0,0649	1,06717	16,28448
C3ORF36	1,49958	0,09372	0,0625	1,06712	16,28448
AZI1	1,42854	0,09351	0,06546	1,06696	16,28448
TMSB4Y	1,55879	0,09294	0,05962	1,06654	16,28448
RPL36A	1,45932	0,0929	0,06366	1,06651	16,28448
ZFYVE27	1,4659	0,09248	0,06309	1,0662	16,28448
ARHGEF9	1,48227	0,09217	0,06218	1,06597	16,28448
C9ORF3	1,41149	0,09203	0,0652	1,06587	16,28448
RPL5	1,56105	0,09173	0,05876	1,06564	16,28448
KCNC4	1,48376	0,0914	0,0616	1,06541	16,28448
CCR9	1,41711	0,0914	0,0645	1,0654	16,28448
SLC25A3	1,44292	0,09131	0,06328	1,06534	16,28448
CDK10	1,5577	0,09126	0,05859	1,0653	16,28448
TGIF2	1,43694	0,09121	0,06347	1,06526	16,28448
STAT5A	1,56188	0,09121	0,0584	1,06526	16,28448
HDHD2	1,5724	0,09099	0,05787	1,0651	16,28448
AGBL2	1,50657	0,09091	0,06034	1,06504	16,28448
KIAA1468	1,51142	0,09074	0,06004	1,06492	16,28448
NEU2	1,4723	0,09073	0,06163	1,06491	16,28448
RAD52	1,49017	0,09011	0,06047	1,06445	16,28448
FAM18B2	1,43584	0,08983	0,06256	1,06424	16,28448
CACNA1B	1,40512	0,08957	0,06374	1,06405	16,28448
USP37	1,57859	0,0895	0,0567	1,064	16,28448
PUS1	1,44791	0,08923	0,06163	1,0638	16,28448
MBD4	1,51577	0,08877	0,05856	1,06346	16,28448
SMG5	1,4343	0,08835	0,06159	1,06315	16,28448
SPTY2D1	1,49173	0,08833	0,05922	1,06314	16,28448
PPAP2A	1,52521	0,08794	0,05765	1,06285	16,28448
METAP1D	1,40356	0,08787	0,06261	1,0628	16,28448
GCNT7	1,5012	0,08741	0,05823	1,06246	16,28448
ZMYND12	1,539	0,08726	0,0567	1,06235	16,28448
RBL1	1,42325	0,087	0,06113	1,06216	16,28448
LOC100507642	1,51278	0,08695	0,05748	1,06212	16,28448
ZNF644	1,53547	0,08692	0,05661	1,0621	16,28448
HARS	1,58648	0,0868	0,05471	1,06201	16,28448
GPHN	1,51862	0,08665	0,05706	1,0619	16,28448
SPECC1	1,41159	0,08663	0,06137	1,06189	16,28448
MANEAL	1,44947	0,0866	0,05975	1,06187	16,28448
SMARCA5	1,45532	0,08637	0,05935	1,0617	16,28448
ACAA1	1,47772	0,08627	0,05838	1,06162	16,28448
MRM1	1,49697	0,08571	0,05726	1,06121	16,28448
LRIG1	1,48407	0,08524	0,05743	1,06086	16,28448
ZNF670	1,44245	0,08513	0,05902	1,06079	16,28448
RRP7A	1,53961	0,08462	0,05496	1,06041	16,28448
RFWD2	1,40821	0,08429	0,05986	1,06017	16,28448
CISH	1,53143	0,0838	0,05472	1,0598	16,28448
DDRGK1	1,49468	0,08373	0,05602	1,05975	16,28448
MCM8	1,40952	0,08346	0,05921	1,05956	16,28448
CRYGA	1,43193	0,08319	0,05809	1,05935	16,28448
RTN4	1,44898	0,08308	0,05733	1,05927	16,28448
GNA14	1,51374	0,08243	0,05445	1,0588	16,28448
C11ORF31	1,47141	0,08133	0,05527	1,05799	16,28448
ATP8A1	1,56303	0,08051	0,05151	1,05739	16,28448
CLDN16	1,5521	0,08046	0,05184	1,05736	16,28448
PRODH2	1,48679	0,08027	0,05399	1,05722	16,28448
CD163	1,46376	0,08013	0,05474	1,05711	16,28448
ATP5J2	1,526	0,08006	0,05246	1,05706	16,28448
RTKN	1,47706	0,0799	0,05409	1,05694	16,28448
DDX47	1,49375	0,07959	0,05328	1,05672	16,28448
LOC285033	1,50282	0,07956	0,05294	1,0567	16,28448
ARMC1	1,44575	0,07952	0,055	1,05667	16,28448
FAM49B	1,54249	0,0794	0,05148	1,05658	16,28448
DDX56	1,49492	0,07864	0,05261	1,05602	16,28448
OXA1L	1,55739	0,07853	0,05043	1,05595	16,28448
ATP6V1F	1,42438	0,07827	0,05495	1,05575	16,28448
DDOST	1,44009	0,07774	0,05398	1,05536	16,28448
MZT2B	1,52354	0,07771	0,05101	1,05534	16,28448
GNG12	1,41972	0,07659	0,05395	1,05452	16,28448
POLR2G	1,55162	0,07644	0,04927	1,05442	16,28448
RANBP9	1,55795	0,07626	0,04895	1,05428	16,28448
OXCT1	1,43937	0,07589	0,05272	1,05401	16,28448
STAM2	1,56787	0,07581	0,04835	1,05395	16,28448
ATXN2L	1,55874	0,07537	0,04835	1,05363	16,28448
DBH-AS1	1,53432	0,07523	0,04903	1,05353	16,28448
JMJD6	1,43253	0,07403	0,05168	1,05265	16,28448
FAIM2	1,42313	0,07392	0,05194	1,05257	16,28448
EXT1	1,51041	0,07379	0,04885	1,05248	16,28448
SMUG1	1,40883	0,07337	0,05208	1,05217	16,28448
RPLP0	1,57119	0,07334	0,04668	1,05215	16,28448
STRC	1,49472	0,07322	0,04899	1,05206	16,28448
CIAO1	1,46792	0,07287	0,04964	1,05181	16,28448
ARMC7	1,45149	0,07252	0,04996	1,05155	16,28448
CWC27	1,41444	0,07225	0,05108	1,05136	16,28448
ZFP36L1	1,52863	0,07222	0,04724	1,05133	16,28448
GOPC	1,53797	0,0718	0,04669	1,05103	16,28448
UBA5	1,46376	0,07107	0,04855	1,0505	16,28448
FAM131A	1,5297	0,07061	0,04616	1,05016	16,28448
GPR180	1,4984	0,07	0,04672	1,04972	16,28448
ZFAND1	1,47554	0,0699	0,04737	1,04964	16,28448
ACTA2	1,41655	0,06974	0,04923	1,04953	16,28448
RPS16	1,49832	0,06909	0,04611	1,04906	16,28448
RGS5	1,39996	0,06895	0,04925	1,04895	16,28448
ERMAP	1,56209	0,06825	0,04369	1,04844	16,28448
FUOM	1,40941	0,06765	0,048	1,04801	16,28448
DOHH	1,41455	0,0671	0,04744	1,04761	16,28448
VDR	1,42626	0,06707	0,04702	1,04758	16,28448
HNRNPC	1,40069	0,06704	0,04786	1,04756	16,28448
HDAC7	1,44086	0,06656	0,04619	1,04722	16,28448
CXCR6	1,54055	0,06656	0,0432	1,04722	16,28448
SPAG16	1,5381	0,06651	0,04324	1,04718	16,28448
ATP2A2	1,58761	0,06625	0,04173	1,04699	16,28448
SLC2A13	1,53928	0,06469	0,04202	1,04586	16,28448
FOLR2	1,39968	0,06463	0,04618	1,04582	16,28448
ZC3H15	1,48565	0,06407	0,04312	1,04541	16,28448
AZGP1	1,41775	0,06345	0,04475	1,04496	16,28448
RPL35A	1,43001	0,06009	0,04202	1,04253	16,28448
RPL24	1,54225	0,05912	0,03833	1,04183	16,28448
CNPY2	1,52968	0,05721	0,0374	1,04045	16,28448
PGD	1,55424	0,05626	0,0362	1,03977	16,28448
CYB5R1	1,40504	0,05506	0,03919	1,0389	16,28448
GSTK1	1,51791	0,05473	0,03605	1,03866	16,28448
PIAS2	1,55455	0,05459	0,03511	1,03856	16,28448
ZNF460	1,46511	0,05281	0,03604	1,03728	16,28448
SEMA6A	1,44066	0,04441	0,03083	1,03126	16,28448
RPL13A	-1,14647	-0,02797	0,0244	0,9808	16,28448
RPS10	-1,04747	-0,03049	0,02911	0,97909	16,28448
FAM192A	-1,24739	-0,03111	0,02494	0,97867	16,28448
ITGB3	-0,98683	-0,03327	0,03371	0,97721	16,28448
DNAJC21	-1,016	-0,03397	0,03343	0,97673	16,28448
SOX6	-1,1036	-0,03406	0,03086	0,97667	16,28448
CADM4	-0,97451	-0,03413	0,03502	0,97662	16,28448
ANKS6	-0,96881	-0,03436	0,03547	0,97646	16,28448
HUWE1	-1,04393	-0,0346	0,03314	0,9763	16,28448
DMRT3	-1,07341	-0,03535	0,03293	0,9758	16,28448
FAM120A	-1,10624	-0,03554	0,03212	0,97567	16,28448
TROVE2	-1,06332	-0,03583	0,0337	0,97547	16,28448
SLC7A8	-0,97167	-0,03615	0,0372	0,97526	16,28448
CNTNAP4	-1,05846	-0,0362	0,0342	0,97522	16,28448
EPHB3	-1,14256	-0,03665	0,03208	0,97492	16,28448
C21ORF67	-1,0985	-0,03702	0,0337	0,97466	16,28448
TRPM6	-1,0312	-0,03727	0,03615	0,9745	16,28448
PFKFB1	-1,0403	-0,03742	0,03597	0,9744	16,28448
GPR161	-1,13417	-0,03747	0,03304	0,97436	16,28448
HKR1	-1,00629	-0,03753	0,0373	0,97432	16,28448
FBXL18	-1,07832	-0,03774	0,035	0,97418	16,28448
SHH	-1,20136	-0,03777	0,03144	0,97416	16,28448
COL6A1	-0,98798	-0,03784	0,0383	0,97411	16,28448
AQP2	-1,09797	-0,03839	0,03497	0,97374	16,28448
TP53AIP1	-1,22835	-0,03877	0,03156	0,97348	16,28448
HGD	-1,00767	-0,03932	0,03902	0,97312	16,28448
MCAM	-1,13359	-0,03932	0,03468	0,97312	16,28448
MYO1B	-1,24537	-0,03932	0,03157	0,97311	16,28448
IFT122	-1,15795	-0,03938	0,03401	0,97307	16,28448
TRIM50	-0,99324	-0,03945	0,03972	0,97302	16,28448
KCNH6	-1,12211	-0,03949	0,03519	0,973	16,28448
LOC100506271	-1,0661	-0,03955	0,0371	0,97296	16,28448
SLIT3	-1,09337	-0,04028	0,03684	0,97246	16,28448
MAPRE3	-1,00814	-0,04043	0,04011	0,97236	16,28448
VSTM4	-1,05365	-0,04052	0,03846	0,9723	16,28448
HLA-B	-1,08955	-0,04063	0,03729	0,97223	16,28448
SH3GLB1	-1,04935	-0,04069	0,03878	0,97219	16,28448
PUM2	-0,98241	-0,04074	0,04147	0,97215	16,28448
PDE4C	-1,00354	-0,04114	0,04099	0,97189	16,28448
KALRN	-1,25577	-0,04121	0,03282	0,97184	16,28448
ARHGEF28	-1,07964	-0,04132	0,03827	0,97177	16,28448
CARD14	-1,1089	-0,04139	0,03732	0,97172	16,28448
DYNC2H1	-1,04879	-0,0415	0,03957	0,97165	16,28448
ATE1	-1,06371	-0,04151	0,03902	0,97164	16,28448
UBIAD1	-1,14321	-0,04178	0,03655	0,97146	16,28448
UBE2G2	-1,02681	-0,042	0,04091	0,9713	16,28448
CAPN13	-1,06959	-0,04221	0,03947	0,97116	16,28448
CYB5RL	-0,97293	-0,04254	0,04373	0,97094	16,28448
ATP4B	-1,07783	-0,04271	0,03962	0,97083	16,28448
KIAA1967	-1,20279	-0,04274	0,03553	0,97081	16,28448
ZNF839	-1,18035	-0,0428	0,03626	0,97077	16,28448
GALNT5	-1,13182	-0,04287	0,03788	0,97072	16,28448
HADHB	-0,99715	-0,04292	0,04304	0,97069	16,28448
PAX6	-0,97351	-0,04295	0,04412	0,97067	16,28448
CAPN10	-0,976	-0,04304	0,0441	0,97061	16,28448
LOC400794	-1,02555	-0,04321	0,04213	0,9705	16,28448
HOXB-AS3	-1,07727	-0,04323	0,04013	0,97048	16,28448
FABP3	-1,22904	-0,04325	0,03519	0,97047	16,28448
LINC00673	-1,00468	-0,04343	0,04323	0,97034	16,28448
DNAH3	-1,10717	-0,04381	0,03957	0,97009	16,28448
IL8	-0,99816	-0,04401	0,04409	0,96995	16,28448
RER1	-1,0501	-0,04407	0,04197	0,96992	16,28448
RFFL	-1,12519	-0,04411	0,03921	0,96989	16,28448
SYT9	-1,12204	-0,04411	0,03932	0,96988	16,28448
FAM124A	-1,1876	-0,04415	0,03718	0,96986	16,28448
ALDOB	-1,07067	-0,04414	0,04123	0,96986	16,28448
TBX3	-1,1576	-0,04433	0,03829	0,96974	16,28448
SUSD2	-1,01367	-0,04443	0,04383	0,96967	16,28448
FGF18	-1,06662	-0,04449	0,04171	0,96963	16,28448
LOC283693	-1,2556	-0,04479	0,03567	0,96943	16,28448
SLC45A2	-1,02189	-0,04492	0,04396	0,96934	16,28448
RPS12	-1,02577	-0,04494	0,04381	0,96933	16,28448
LINC00527	-1,10386	-0,04494	0,04071	0,96933	16,28448
ADAM30	-1,02485	-0,045	0,04391	0,96929	16,28448
C21ORF90	-0,97082	-0,04506	0,04641	0,96925	16,28448
MASP2	-0,98982	-0,04511	0,04557	0,96922	16,28448
LOC100506546	-1,12025	-0,0451	0,04026	0,96922	16,28448
ADCY1	-1,07839	-0,04512	0,04184	0,96921	16,28448
CHCHD5	-1,05167	-0,04514	0,04293	0,96919	16,28448
ANGPTL4	-0,96954	-0,04518	0,0466	0,96917	16,28448
TBX2	-0,97671	-0,04522	0,04629	0,96914	16,28448
VIL1	-1,05589	-0,04524	0,04284	0,96913	16,28448
KIF25-AS1	-1,01519	-0,04534	0,04466	0,96906	16,28448
SLC7A4	-1,1038	-0,04538	0,04111	0,96903	16,28448
APCDD1L-AS1	-1,19509	-0,04544	0,03802	0,969	16,28448
HNF4A	-1,03512	-0,04554	0,044	0,96893	16,28448
C13ORF33	-0,97276	-0,04555	0,04683	0,96892	16,28448
ADC	-1,10744	-0,04569	0,04125	0,96883	16,28448
TBX1	-1,18166	-0,04578	0,03874	0,96876	16,28448
SARDH	-1,25442	-0,04581	0,03652	0,96874	16,28448
VPS36	-1,04399	-0,04585	0,04392	0,96872	16,28448
TMEM178B	-1,00928	-0,04586	0,04544	0,96871	16,28448
MLLT4	-1,21424	-0,04603	0,03791	0,9686	16,28448
KY	-1,10191	-0,04603	0,04177	0,9686	16,28448
LOC100506907	-1,19197	-0,04613	0,0387	0,96853	16,28448
ZNF496	-1,07142	-0,0462	0,04312	0,96848	16,28448
UTP18	-0,98402	-0,04625	0,047	0,96845	16,28448
LOC728353	-1,11242	-0,04628	0,0416	0,96843	16,28448
DIAPH3-AS1	-1,2368	-0,04633	0,03746	0,96839	16,28448
BMP7	-1,11725	-0,04643	0,04156	0,96833	16,28448
CGN	-1,02852	-0,04661	0,04532	0,96821	16,28448
OPN5	-1,00921	-0,04686	0,04644	0,96804	16,28448
MET	-1,18133	-0,04693	0,03972	0,968	16,28448
SLC9A2	-1,11108	-0,04694	0,04225	0,96798	16,28448
LOC338694	-1,02807	-0,04706	0,04577	0,96791	16,28448
XIAP	-1,18843	-0,04713	0,03966	0,96786	16,28448
RARS2	-1,01546	-0,04717	0,04645	0,96783	16,28448
CHML	-1,0012	-0,04722	0,04716	0,9678	16,28448
MCHR1	-1,05525	-0,04742	0,04494	0,96766	16,28448
TRERF1	-1,05014	-0,04744	0,04518	0,96765	16,28448
RASGRF2	-0,99171	-0,04781	0,04821	0,9674	16,28448
NLRP12	-1,0019	-0,04787	0,04778	0,96736	16,28448
HBEGF	-1,11611	-0,04791	0,04293	0,96734	16,28448
DNASE1	-1,02537	-0,04797	0,04679	0,96729	16,28448
MASP1	-1,04639	-0,048	0,04587	0,96728	16,28448
IL1RL1	-1,21289	-0,04801	0,03959	0,96727	16,28448
ART1	-1,02812	-0,04801	0,0467	0,96727	16,28448
LRP1	-1,18942	-0,04805	0,0404	0,96724	16,28448
PSMD13	-0,97648	-0,04809	0,04925	0,96722	16,28448
METTL23	-0,99316	-0,0481	0,04843	0,96721	16,28448
ANGEL1	-1,04213	-0,04818	0,04624	0,96715	16,28448
NKAIN4	-1,00438	-0,04826	0,04805	0,9671	16,28448
TSNARE1	-1,03648	-0,04833	0,04663	0,96706	16,28448
NUDT3	-1,25594	-0,04832	0,03848	0,96706	16,28448
TSPEAR	-0,99398	-0,04834	0,04863	0,96705	16,28448
LIMK1	-1,12808	-0,04849	0,04298	0,96695	16,28448
ZNF865	-1,04283	-0,04849	0,0465	0,96694	16,28448
HIF3A	-1,23065	-0,04852	0,03943	0,96693	16,28448
PPM1A	-1,12953	-0,04854	0,04297	0,96691	16,28448
CDKL3	-1,15255	-0,04856	0,04213	0,9669	16,28448
SON	-1,11346	-0,04856	0,04361	0,9669	16,28448
LOC100507403	-1,06424	-0,04859	0,04566	0,96688	16,28448
LINC00459	-1,17544	-0,04867	0,0414	0,96683	16,28448
ZSCAN10	-1,17629	-0,04866	0,04137	0,96683	16,28448
TCEAL1	-1,03896	-0,0487	0,04687	0,96681	16,28448
FNDC8	-0,98886	-0,04876	0,04931	0,96677	16,28448
LIPA	-1,01584	-0,04883	0,04807	0,96672	16,28448
SHMT1	-1,07656	-0,04889	0,04541	0,96668	16,28448
LOC646214	-1,11113	-0,04916	0,04424	0,9665	16,28448
PTCH1	-1,19413	-0,04918	0,04118	0,96649	16,28448
MUC6	-1,07325	-0,04925	0,04589	0,96644	16,28448
NIPBL	-1,03096	-0,04931	0,04783	0,9664	16,28448
MAGEA1	-1,04532	-0,04946	0,04732	0,9663	16,28448
SULT2B1	-1,13985	-0,04947	0,0434	0,96629	16,28448
SYT5	-1,01547	-0,04952	0,04877	0,96625	16,28448
MAPK9	-1,24857	-0,04958	0,03971	0,96622	16,28448
FUT6	-1,18678	-0,04965	0,04184	0,96617	16,28448
HCN1	-1,09986	-0,04981	0,04529	0,96606	16,28448
ACAN	-1,24937	-0,04982	0,03988	0,96605	16,28448
DPP6	-0,99015	-0,04993	0,05042	0,96599	16,28448
LINC00598	-1,0083	-0,05004	0,04963	0,96591	16,28448
OBP2A	-1,05792	-0,05019	0,04744	0,96581	16,28448
MLL2	-1,12559	-0,05018	0,04458	0,96581	16,28448
SMOX	-1,16464	-0,05034	0,04323	0,96571	16,28448
NDOR1	-1,05201	-0,05038	0,04789	0,96568	16,28448
ERGIC3	-1,2323	-0,05048	0,04096	0,96562	16,28448
HOXA-AS2	-1,18364	-0,05048	0,04265	0,96562	16,28448
ATG9B	-1,07343	-0,05053	0,04707	0,96558	16,28448
SEZ6	-1,08182	-0,05056	0,04674	0,96556	16,28448
HYI	-1,03577	-0,05063	0,04889	0,96551	16,28448
LOC100505828	-1,07215	-0,05076	0,04735	0,96542	16,28448
FRRS1L	-1,11014	-0,0509	0,04585	0,96533	16,28448
SEC14L1	-1,15698	-0,05092	0,04401	0,96532	16,28448
ATP2B2	-1,24505	-0,05106	0,04101	0,96523	16,28448
GRIN2B	-1,05632	-0,05107	0,04835	0,96522	16,28448
MARC2	-1,01746	-0,05115	0,05027	0,96517	16,28448
RBMS2	-1,11387	-0,05114	0,04591	0,96517	16,28448
LTBP2	-1,23971	-0,0513	0,04138	0,96507	16,28448
FAM155B	-1,09617	-0,05129	0,04679	0,96507	16,28448
LOC100506599	-1,0445	-0,05131	0,04913	0,96506	16,28448
OSBPL7	-1,18519	-0,05131	0,04329	0,96506	16,28448
VSNL1	-1,18311	-0,0515	0,04353	0,96493	16,28448
NRAP	-1,0775	-0,05154	0,04783	0,96491	16,28448
KIAA2022	-1,02548	-0,05172	0,05043	0,96479	16,28448
SLC5A9	-1,23118	-0,05172	0,04201	0,96478	16,28448
C1ORF115	-1,05954	-0,05174	0,04883	0,96477	16,28448
TRPM7	-1,17208	-0,05175	0,04415	0,96476	16,28448
PSG3	-1,26289	-0,05185	0,04106	0,9647	16,28448
MARK4	-0,98991	-0,05185	0,05238	0,9647	16,28448
CCDC147	-1,20705	-0,05191	0,04301	0,96466	16,28448
ATP6V1B1	-1,14921	-0,0519	0,04516	0,96466	16,28448
PADI2	-1,16934	-0,05195	0,04442	0,96463	16,28448
COMMD6	-1,19622	-0,05198	0,04345	0,96461	16,28448
SCLY	-1,17724	-0,052	0,04417	0,9646	16,28448
MAPK8IP3	-1,26676	-0,05204	0,04108	0,96457	16,28448
HADHA	-0,97016	-0,05206	0,05366	0,96456	16,28448
HERC4	-0,98212	-0,05205	0,053	0,96456	16,28448
TMEM45B	-1,20692	-0,05208	0,04315	0,96455	16,28448
PKLR	-1,16893	-0,05207	0,04455	0,96455	16,28448
MB	-1,03022	-0,0522	0,05067	0,96447	16,28448
PVRL2	-1,05705	-0,05221	0,04939	0,96446	16,28448
DIRAS1	-1,01804	-0,05226	0,05134	0,96442	16,28448
DKFZP547J222	-1,01009	-0,05229	0,05177	0,9644	16,28448
UPK3B	-1,16738	-0,05232	0,04481	0,96439	16,28448
VPS45	-1,02946	-0,05234	0,05084	0,96437	16,28448
GPR156	-1,05913	-0,0524	0,04948	0,96433	16,28448
BACE1	-1,02687	-0,05242	0,05105	0,96432	16,28448
TAF6L	-1,18677	-0,05252	0,04425	0,96425	16,28448
SPTBN4	-1,11862	-0,05272	0,04713	0,96412	16,28448
CHRNB2	-1,11538	-0,05272	0,04726	0,96412	16,28448
LOC100506725	-1,03655	-0,05274	0,05088	0,9641	16,28448
ITIH6	-1,02528	-0,05277	0,05147	0,96408	16,28448
LOC643714	-1,10175	-0,05279	0,04791	0,96407	16,28448
GPR124	-1,08386	-0,05281	0,04873	0,96405	16,28448
ANXA7	-0,99306	-0,05284	0,05321	0,96404	16,28448
PEAR1	-1,05894	-0,05291	0,04996	0,96399	16,28448
SLC25A18	-0,9718	-0,05293	0,05446	0,96398	16,28448
SOCS7	-1,01573	-0,05296	0,05214	0,96396	16,28448
LOC283867	-1,03376	-0,05298	0,05125	0,96394	16,28448
ACTL6B	-1,00936	-0,053	0,05251	0,96393	16,28448
PDPR	-1,1712	-0,05307	0,04531	0,96388	16,28448
PIGK	-1,12492	-0,05312	0,04722	0,96385	16,28448
WFDC9	-1,21773	-0,05323	0,04371	0,96378	16,28448
ABCC11	-1,00511	-0,05328	0,05301	0,96374	16,28448
RUNDC3A	-1,18007	-0,05333	0,04519	0,96371	16,28448
TRPV3	-1,1939	-0,05352	0,04483	0,96358	16,28448
ISYNA1	-0,9844	-0,05359	0,05444	0,96354	16,28448
ALPI	-1,04211	-0,05365	0,05148	0,9635	16,28448
RALGAPA2	-0,99616	-0,05367	0,05388	0,96348	16,28448
STAT5B	-1,02297	-0,05376	0,05255	0,96342	16,28448
HLA-G	-1,22335	-0,05382	0,04399	0,96339	16,28448
SNCAIP	-1,08641	-0,05386	0,04958	0,96335	16,28448
RORC	-1,11439	-0,05391	0,04838	0,96332	16,28448
SPG11	-0,98366	-0,05409	0,05499	0,9632	16,28448
UBE2Q1	-1,05785	-0,05422	0,05126	0,96311	16,28448
UBN1	-1,11642	-0,05425	0,04859	0,9631	16,28448
RNF216	-1,22518	-0,05431	0,04433	0,96306	16,28448
KPNA6	-1,01339	-0,05431	0,05359	0,96306	16,28448
DLG3	-1,10783	-0,05434	0,04905	0,96303	16,28448
ADPRHL1	-1,1568	-0,05434	0,04698	0,96303	16,28448
LOC730961	-0,99722	-0,0544	0,05455	0,96299	16,28448
FZD8	-0,99537	-0,05446	0,05472	0,96295	16,28448
RHPN1	-1,05589	-0,05449	0,05161	0,96293	16,28448
ZNF775	-1,08525	-0,05463	0,05034	0,96284	16,28448
PABPC1L2B	-1,06369	-0,05478	0,0515	0,96274	16,28448
KCNQ4	-1,13173	-0,05478	0,0484	0,96274	16,28448
CD300A	-1,06181	-0,05481	0,05162	0,96272	16,28448
TNS1	-1,06417	-0,05494	0,05163	0,96263	16,28448
MMP26	-1,06284	-0,05498	0,05173	0,96261	16,28448
USP42	-1,06236	-0,05512	0,05188	0,96252	16,28448
INGX	-1,08105	-0,05511	0,05098	0,96252	16,28448
C9ORF24	-1,06593	-0,05513	0,05172	0,96251	16,28448
PNLIPRP1	-1,22876	-0,05513	0,04486	0,96251	16,28448
HEATR6	-1,13144	-0,05521	0,04879	0,96246	16,28448
SRP72	-1,09581	-0,05522	0,05039	0,96245	16,28448
PLXNA4	-1,23882	-0,05522	0,04457	0,96245	16,28448
KIAA1161	-1,23171	-0,05527	0,04487	0,96242	16,28448
MAFG-AS1	-1,03765	-0,05528	0,05327	0,96241	16,28448
NMI	-0,98329	-0,05536	0,0563	0,96236	16,28448
NAT8L	-0,98237	-0,05537	0,05636	0,96235	16,28448
SEZ6L2	-1,0445	-0,0554	0,05304	0,96233	16,28448
C11ORF49	-1,07393	-0,05542	0,0516	0,96232	16,28448
SIGLEC7	-0,98086	-0,05551	0,05659	0,96226	16,28448
PLEKHH1	-1,02837	-0,05552	0,05399	0,96225	16,28448
COL27A1	-1,24708	-0,05554	0,04453	0,96224	16,28448
CFC1	-1,07535	-0,05558	0,05169	0,9622	16,28448
SUMO1	-1,00311	-0,05562	0,05545	0,96218	16,28448
ANKRD13C	-1,02855	-0,05562	0,05408	0,96218	16,28448
DESI2	-1,14332	-0,05563	0,04866	0,96217	16,28448
SNX1	-1,21799	-0,05574	0,04576	0,9621	16,28448
TEX13A	-1,07373	-0,05577	0,05194	0,96208	16,28448
TRIM15	-1,18055	-0,05597	0,04741	0,96195	16,28448
TECTA	-1,09015	-0,056	0,05137	0,96193	16,28448
IRF3	-1,15721	-0,05603	0,04842	0,9619	16,28448
KYNU	-0,99407	-0,05614	0,05648	0,96183	16,28448
DGCR12	-1,02591	-0,05621	0,05479	0,96179	16,28448
PLEKHG5	-1,16914	-0,05622	0,04809	0,96178	16,28448
PDIA2	-1,24218	-0,05627	0,0453	0,96175	16,28448
EVI5L	-1,15526	-0,0563	0,04873	0,96173	16,28448
NRG1	-1,0279	-0,05645	0,05491	0,96163	16,28448
KREMEN2	-0,99054	-0,05646	0,057	0,96162	16,28448
OR5L2	-1,21689	-0,05656	0,04648	0,96156	16,28448
EML3	-1,0366	-0,05667	0,05467	0,96148	16,28448
EPHB4	-0,98226	-0,05667	0,05769	0,96148	16,28448
ADAMTS7	-1,09419	-0,05668	0,0518	0,96147	16,28448
OLIG2	-1,22889	-0,0567	0,04614	0,96146	16,28448
LOC100132987	-0,99766	-0,05689	0,05702	0,96134	16,28448
TRIOBP	-1,1898	-0,05692	0,04784	0,96131	16,28448
CNTN2	-1,07482	-0,05695	0,05298	0,96129	16,28448
RNF7	-1,19174	-0,05697	0,0478	0,96128	16,28448
KIAA1430	-1,12488	-0,05697	0,05064	0,96128	16,28448
GPC6	-1,14581	-0,05712	0,04985	0,96118	16,28448
LAMC3	-1,00925	-0,05712	0,05659	0,96118	16,28448
TYW5	-1,01116	-0,05714	0,05651	0,96117	16,28448
FAM73B	-1,26446	-0,05715	0,0452	0,96116	16,28448
CCL13	-1,00944	-0,05723	0,0567	0,96111	16,28448
CACNA1I	-1,01764	-0,05724	0,05625	0,9611	16,28448
LINC00163	-1,13787	-0,05724	0,0503	0,9611	16,28448
LOC100049716	-1,07326	-0,05734	0,05342	0,96104	16,28448
LRP2	-0,99298	-0,05735	0,05775	0,96103	16,28448
SCRN2	-1,13446	-0,0574	0,0506	0,961	16,28448
TIFAB	-1,07602	-0,05739	0,05334	0,961	16,28448
TTC9B	-1,15283	-0,05748	0,04986	0,96094	16,28448
FUT2	-0,97422	-0,05753	0,05905	0,96091	16,28448
CXXC1	-1,11929	-0,05755	0,05141	0,9609	16,28448
LOC100996920	-1,08114	-0,05774	0,05341	0,96077	16,28448
L3MBTL2	-1,1676	-0,05783	0,04953	0,96071	16,28448
FASTK	-1,26127	-0,05787	0,04588	0,96068	16,28448
ZBTB49	-1,11041	-0,05791	0,05215	0,96066	16,28448
DHPS	-1,04086	-0,05792	0,05565	0,96065	16,28448
LOC100130950	-1,23745	-0,05816	0,047	0,96049	16,28448
AKAP17A	-1,01647	-0,05818	0,05724	0,96047	16,28448
MTHFD2L	-1,00994	-0,05821	0,05764	0,96046	16,28448
PKD2L1	-1,10079	-0,05821	0,05288	0,96045	16,28448
C1ORF126	-1,01821	-0,05831	0,05727	0,96039	16,28448
LINC00261	-0,9852	-0,05835	0,05923	0,96036	16,28448
ITGA2B	-1,2415	-0,05851	0,04713	0,96026	16,28448
IGHG1	-1,22804	-0,05854	0,04767	0,96024	16,28448
CPXM2	-1,25681	-0,0586	0,04662	0,9602	16,28448
MTX3	-1,20586	-0,05867	0,04866	0,96015	16,28448
GANAB	-1,0258	-0,05868	0,0572	0,96014	16,28448
PCGF2	-1,24922	-0,05871	0,047	0,96012	16,28448
STPG1	-0,97228	-0,05881	0,06049	0,96005	16,28448
CDC42BPG	-1,13817	-0,05884	0,05169	0,96004	16,28448
VPS11	-1,12035	-0,05901	0,05267	0,95992	16,28448
CASR	-1,19344	-0,05905	0,04948	0,95989	16,28448
MXRA7	-1,25185	-0,05909	0,0472	0,95987	16,28448
BECN1	-1,19485	-0,0591	0,04946	0,95986	16,28448
RIPK4	-1,05116	-0,05947	0,05658	0,95962	16,28448
HIST1H1T	-1,15282	-0,05958	0,05168	0,95954	16,28448
SLC22A23	-0,98547	-0,05961	0,06049	0,95953	16,28448
FAM222A	-1,0817	-0,05963	0,05513	0,95951	16,28448
C1ORF127	-0,99863	-0,05967	0,05975	0,95948	16,28448
C6ORF99	-1,06422	-0,05986	0,05625	0,95936	16,28448
KIF5A	-1,08721	-0,05996	0,05515	0,95929	16,28448
LOC145783	-1,17752	-0,05997	0,05093	0,95928	16,28448
NKX2-5	-1,01971	-0,06007	0,05891	0,95922	16,28448
SIGLEC16	-1,16999	-0,06009	0,05136	0,95921	16,28448
AFAP1-AS1	-1,23271	-0,06013	0,04878	0,95918	16,28448
FNDC5	-1,00661	-0,06015	0,05976	0,95916	16,28448
GNRHR2	-1,05088	-0,06017	0,05726	0,95915	16,28448
NICN1	-1,09623	-0,06017	0,05489	0,95915	16,28448
ITGB4	-1,23211	-0,0602	0,04886	0,95913	16,28448
C19ORF26	-1,20623	-0,06037	0,05005	0,95902	16,28448
PBLD	-1,04405	-0,06036	0,05782	0,95902	16,28448
DAB1	-0,97505	-0,06042	0,06196	0,95899	16,28448
LOC642776	-1,03571	-0,06054	0,05845	0,9589	16,28448
MLLT1	-1,14415	-0,06058	0,05295	0,95888	16,28448
MMP2	-1,0259	-0,06064	0,05911	0,95884	16,28448
STAP1	-1,05327	-0,06068	0,05761	0,95881	16,28448
CDC34	-1,10615	-0,06071	0,05489	0,95879	16,28448
PCGF1	-1,02307	-0,06074	0,05937	0,95877	16,28448
ZFP106	-0,97859	-0,06078	0,06211	0,95875	16,28448
COL6A2	-0,97306	-0,06079	0,06248	0,95874	16,28448
CABP4	-1,17937	-0,06081	0,05156	0,95873	16,28448
HSF4	-1,05558	-0,06087	0,05766	0,95869	16,28448
FCF1	-1,02689	-0,06088	0,05929	0,95868	16,28448
NTRK3-AS1	-1,07886	-0,06093	0,05648	0,95865	16,28448
FTH1	-1,11547	-0,06092	0,05461	0,95865	16,28448
LRRN4CL	-1,15877	-0,06101	0,05265	0,95859	16,28448
ZNF592	-1,0261	-0,06103	0,05948	0,95858	16,28448
ZDHHC9	-1,04225	-0,06109	0,05861	0,95854	16,28448
KIAA1211L	-1,10802	-0,06125	0,05528	0,95843	16,28448
C3ORF17	-0,97768	-0,0613	0,0627	0,9584	16,28448
RNASEK	-1,11739	-0,06132	0,05488	0,95839	16,28448
NT5DC1	-1,04984	-0,06135	0,05843	0,95837	16,28448
GNPTG	-1,19564	-0,06134	0,0513	0,95837	16,28448
POU3F2	-1,00592	-0,06138	0,06101	0,95835	16,28448
RASD2	-1,12006	-0,06143	0,05485	0,95831	16,28448
STX4	-1,24288	-0,06154	0,04951	0,95824	16,28448
ZNF358	-1,16074	-0,06159	0,05306	0,95821	16,28448
SHC3	-1,10363	-0,06162	0,05583	0,95819	16,28448
PLXNB3	-1,09681	-0,06167	0,05623	0,95815	16,28448
PIAS4	-1,11927	-0,06174	0,05516	0,95811	16,28448
CHMP2A	-1,16696	-0,06173	0,0529	0,95811	16,28448
MRAS	-0,98071	-0,06182	0,06303	0,95806	16,28448
ANAPC7	-1,1712	-0,06189	0,05285	0,95801	16,28448
IGSF1	-1,10314	-0,06194	0,05615	0,95797	16,28448
IL17C	-0,98563	-0,06198	0,06289	0,95795	16,28448
LOC100652999	-1,21932	-0,062	0,05085	0,95794	16,28448
UTS2D	-0,9735	-0,062	0,06368	0,95794	16,28448
LOC100499227	-0,99413	-0,06202	0,06239	0,95792	16,28448
FOXC2	-1,17518	-0,06206	0,05281	0,9579	16,28448
ZGLP1	-0,99191	-0,0621	0,06261	0,95787	16,28448
RD3	-1,04385	-0,06222	0,05961	0,95779	16,28448
MYL7	-1,06952	-0,06228	0,05823	0,95775	16,28448
CNPPD1	-1,02238	-0,0625	0,06113	0,95761	16,28448
UNC79	-0,98181	-0,0625	0,06366	0,9576	16,28448
ANGPTL2	-1,20551	-0,06254	0,05188	0,95758	16,28448
AGL	-1,1643	-0,06255	0,05373	0,95757	16,28448
SLC27A2	-0,99118	-0,06259	0,06315	0,95754	16,28448
DNAJC13	-1,08914	-0,06268	0,05755	0,95748	16,28448
GDI2	-1,19475	-0,06273	0,0525	0,95745	16,28448
MTMR6	-1,11288	-0,06279	0,05643	0,95741	16,28448
ST13	-1,02561	-0,06281	0,06124	0,9574	16,28448
ZNF503-AS1	-1,23219	-0,06283	0,05099	0,95738	16,28448
SNAP25	-1,24309	-0,06283	0,05055	0,95738	16,28448
LINC00636	-1,19074	-0,06285	0,05279	0,95737	16,28448
INSL4	-1,138	-0,06292	0,05529	0,95732	16,28448
ASCL2	-1,05709	-0,06297	0,05957	0,95729	16,28448
TMEM161B-AS1	-1,0923	-0,06298	0,05766	0,95728	16,28448
LINC00424	-1,11463	-0,06303	0,05654	0,95725	16,28448
UROD	-1,09178	-0,06306	0,05776	0,95723	16,28448
POC1B	-1,16901	-0,0631	0,05397	0,95721	16,28448
MXRA8	-1,07335	-0,06316	0,05885	0,95716	16,28448
MIR143HG	-1,22203	-0,0632	0,05172	0,95714	16,28448
ANXA5	-0,98636	-0,06325	0,06412	0,95711	16,28448
ERCC5	-1,02575	-0,06327	0,06168	0,95709	16,28448
TAS2R4	-1,02467	-0,06339	0,06186	0,95701	16,28448
MORN3	-0,97808	-0,0634	0,06482	0,957	16,28448
VGF	-1,11831	-0,06345	0,05673	0,95698	16,28448
LOC100422781	-1,20065	-0,06349	0,05288	0,95695	16,28448
CCDC42	-1,13845	-0,0635	0,05578	0,95694	16,28448
PMS2P3	-1,25696	-0,06356	0,05056	0,9569	16,28448
HCG9	-1,1104	-0,06357	0,05725	0,95689	16,28448
MRPL9	-1,0985	-0,06357	0,05787	0,95689	16,28448
LOC91548	-1,05763	-0,06359	0,06012	0,95688	16,28448
APBB3	-1,03689	-0,06375	0,06148	0,95678	16,28448
TMEM86A	-1,13891	-0,06376	0,05598	0,95677	16,28448
CRABP1	-1,02431	-0,06376	0,06224	0,95677	16,28448
ZNF221	-1,02379	-0,06381	0,06233	0,95673	16,28448
WWTR1	-1,2539	-0,06383	0,05091	0,95672	16,28448
IGL@	-0,96943	-0,06383	0,06585	0,95672	16,28448
ADAMTS2	-1,1682	-0,06391	0,05471	0,95667	16,28448
LOC100130705	-1,17977	-0,06401	0,05426	0,9566	16,28448
CHADL	-1,08215	-0,06406	0,0592	0,95657	16,28448
CECR3	-1,10192	-0,06409	0,05816	0,95655	16,28448
PIN4	-1,11228	-0,06413	0,05765	0,95652	16,28448
LOC284669	-1,14773	-0,06419	0,05593	0,95648	16,28448
UBE2D1	-1,15563	-0,06424	0,05559	0,95645	16,28448
GABRD	-1,26146	-0,06424	0,05092	0,95645	16,28448
LINC00605	-0,99888	-0,06423	0,0643	0,95645	16,28448
MID1	-1,1463	-0,06429	0,05608	0,95642	16,28448
SNX33	-1,0466	-0,06431	0,06145	0,9564	16,28448
DNAJB13	-1,04361	-0,06435	0,06166	0,95638	16,28448
IL17RC	-1,16678	-0,06441	0,0552	0,95634	16,28448
LOC100506113	-0,99345	-0,06448	0,06491	0,95629	16,28448
FOXL1	-1,02996	-0,06447	0,0626	0,95629	16,28448
ART5	-0,9768	-0,06454	0,06607	0,95625	16,28448
IKZF4	-1,06029	-0,06458	0,06091	0,95622	16,28448
LOC339988	-1,0382	-0,06463	0,06225	0,95619	16,28448
SCARF1	-1,14212	-0,0649	0,05682	0,95601	16,28448
JPH4	-1,12647	-0,06491	0,05763	0,956	16,28448
GFRA3	-1,02061	-0,06493	0,06362	0,95599	16,28448
TRDMT1	-0,99276	-0,06501	0,06549	0,95594	16,28448
ALDH1L1	-1,08737	-0,06514	0,05991	0,95585	16,28448
RAP2A	-1,03473	-0,0652	0,06301	0,95581	16,28448
SBNO1	-1,10479	-0,06522	0,05903	0,9558	16,28448
ODF3	-1,07738	-0,06524	0,06055	0,95579	16,28448
LHX5	-1,01967	-0,06528	0,06402	0,95576	16,28448
NT5C1B	-1,11665	-0,06537	0,05855	0,9557	16,28448
CCL24	-0,99498	-0,06539	0,06572	0,95569	16,28448
C1ORF170	-0,99919	-0,0654	0,06546	0,95568	16,28448
NPRL3	-1,07498	-0,06542	0,06085	0,95567	16,28448
TMPRSS6	-1,10354	-0,06543	0,05929	0,95566	16,28448
NPRL2	-1,20632	-0,06549	0,05429	0,95562	16,28448
DPF2	-1,10306	-0,06553	0,05941	0,95559	16,28448
BBS1	-1,24528	-0,06557	0,05266	0,95557	16,28448
UNC50	-1,19242	-0,06558	0,055	0,95556	16,28448
PRNT	-1,08756	-0,06561	0,06032	0,95554	16,28448
KRTAP10-11	-1,08327	-0,06565	0,0606	0,95552	16,28448
SAMD11	-1,13671	-0,06569	0,05779	0,95549	16,28448
TPD52L3	-1,24886	-0,06574	0,05264	0,95546	16,28448
KLHL35	-1,24973	-0,06582	0,05266	0,9554	16,28448
BHLHE23	-1,19001	-0,06591	0,05539	0,95534	16,28448
CNEP1R1	-0,96885	-0,06599	0,06811	0,95529	16,28448
C1ORF100	-1,17565	-0,06601	0,05615	0,95527	16,28448
NEUROD2	-1,14317	-0,06606	0,05779	0,95524	16,28448
HOXB13	-1,11839	-0,06609	0,0591	0,95522	16,28448
DOC2B	-1,15754	-0,06611	0,05711	0,95521	16,28448
APEH	-1,17774	-0,06611	0,05613	0,95521	16,28448
LRRC61	-1,08306	-0,06611	0,06104	0,95521	16,28448
NDFIP1	-1,03373	-0,06612	0,06396	0,9552	16,28448
TAC4	-1,02132	-0,06616	0,06478	0,95517	16,28448
LOC100128750	-1,08053	-0,06618	0,06125	0,95516	16,28448
TMEM179B	-0,97862	-0,06626	0,06771	0,95511	16,28448
MEN1	-1,1399	-0,06629	0,05815	0,95509	16,28448
CXORF36	-1,14701	-0,06629	0,05779	0,95509	16,28448
PRPF39	-1,02714	-0,06639	0,06464	0,95502	16,28448
MYOD1	-1,01675	-0,06641	0,06531	0,95501	16,28448
TTLL10	-1,26202	-0,06655	0,05273	0,95492	16,28448
TMEM132C	-0,9915	-0,06658	0,06715	0,9549	16,28448
C22ORF25	-1,1357	-0,06678	0,0588	0,95477	16,28448
RALGDS	-1,0081	-0,06678	0,06624	0,95477	16,28448
CST4	-1,07809	-0,06692	0,06208	0,95467	16,28448
RABL6	-1,20253	-0,06696	0,05568	0,95465	16,28448
PROCA1	-1,03138	-0,06707	0,06503	0,95458	16,28448
WSCD1	-1,1454	-0,06708	0,05856	0,95457	16,28448
CRTAP	-1,10287	-0,06709	0,06084	0,95456	16,28448
LOC100652911	-1,1671	-0,06716	0,05754	0,95452	16,28448
TRAM2	-1,16035	-0,06719	0,0579	0,9545	16,28448
AP1S1	-1,07535	-0,0672	0,06249	0,95449	16,28448
KCNG4	-1,15981	-0,06721	0,05795	0,95448	16,28448
KLC3	-1,15742	-0,06722	0,05808	0,95447	16,28448
AGPAT2	-1,1834	-0,06737	0,05693	0,95438	16,28448
ST8SIA2	-1,0858	-0,06737	0,06205	0,95437	16,28448
HSD11B1L	-1,15237	-0,06745	0,05853	0,95433	16,28448
WDR93	-1,04706	-0,06748	0,06445	0,9543	16,28448
MEPE	-1,07697	-0,06753	0,0627	0,95427	16,28448
SLC6A7	-1,12093	-0,06758	0,06029	0,95424	16,28448
SH3PXD2A	-1,15545	-0,06758	0,05849	0,95424	16,28448
SNX22	-1,22951	-0,06763	0,05501	0,9542	16,28448
H6PD	-1,06209	-0,06767	0,06372	0,95418	16,28448
C19ORF59	-1,26016	-0,06767	0,0537	0,95418	16,28448
PPM1N	-1,11534	-0,06773	0,06073	0,95414	16,28448
GSTT1	-1,14085	-0,06779	0,05942	0,9541	16,28448
FAM82A1	-1,15023	-0,06785	0,05899	0,95406	16,28448
C2ORF57	-1,01009	-0,06799	0,06731	0,95397	16,28448
GPC1	-1,10956	-0,06803	0,06131	0,95394	16,28448
CDK16	-1,0232	-0,06803	0,06648	0,95394	16,28448
MFSD9	-0,97087	-0,06805	0,0701	0,95392	16,28448
ZNF683	-1,1608	-0,06809	0,05866	0,9539	16,28448
TCAP	-1,21947	-0,06817	0,0559	0,95384	16,28448
LOC151484	-1,0507	-0,06832	0,06503	0,95375	16,28448
CRB3	-1,04938	-0,06835	0,06513	0,95373	16,28448
ARHGEF25	-1,13369	-0,06836	0,0603	0,95372	16,28448
LOC100507150	-1,19806	-0,06836	0,05706	0,95372	16,28448
DAXX	-1,26324	-0,06846	0,0542	0,95365	16,28448
IGFALS	-1,13228	-0,06849	0,06049	0,95364	16,28448
DAK	-1,21536	-0,06848	0,05635	0,95364	16,28448
LINC00540	-1,26703	-0,06859	0,05413	0,95357	16,28448
CTRB2	-1,08331	-0,06861	0,06333	0,95356	16,28448
ACAD8	-1,12169	-0,06861	0,06116	0,95356	16,28448
CKMT2	-1,0376	-0,06866	0,06617	0,95352	16,28448
SQRDL	-1,25466	-0,06885	0,05487	0,9534	16,28448
ITIH2	-1,04628	-0,06897	0,06592	0,95332	16,28448
LOC148145	-1,05492	-0,06919	0,06559	0,95317	16,28448
LOC339822	-1,26381	-0,06922	0,05477	0,95315	16,28448
SPAG8	-1,15649	-0,06924	0,05988	0,95314	16,28448
MUC3B	-1,11552	-0,06926	0,06209	0,95313	16,28448
VPS37D	-1,11581	-0,06926	0,06207	0,95313	16,28448
RBP4	-1,23084	-0,06933	0,05633	0,95308	16,28448
KIR2DL2	-1,01538	-0,06934	0,06829	0,95307	16,28448
RDH14	-1,04044	-0,06942	0,06672	0,95302	16,28448
AFF2	-1,15565	-0,06952	0,06016	0,95295	16,28448
SPATA4	-1,13026	-0,06955	0,06153	0,95294	16,28448
CAMK1D	-1,11055	-0,06957	0,06264	0,95292	16,28448
B3GNT3	-1,0305	-0,0696	0,06754	0,9529	16,28448
LINC00445	-1,11024	-0,0696	0,06269	0,9529	16,28448
LOC253039	-1,20201	-0,0696	0,0579	0,9529	16,28448
AOC4	-1,09396	-0,0698	0,0638	0,95277	16,28448
ZNF587	-1,02619	-0,06986	0,06807	0,95273	16,28448
TAF11	-1,262	-0,06993	0,05541	0,95269	16,28448
JMJD4	-0,9986	-0,06992	0,07002	0,95269	16,28448
WNT2	-1,10067	-0,06995	0,06355	0,95267	16,28448
TOP3B	-1,00362	-0,06997	0,06972	0,95265	16,28448
ASB6	-1,1143	-0,07003	0,06285	0,95262	16,28448
LINC00589	-1,09504	-0,07013	0,06404	0,95255	16,28448
RAB4B	-1,20434	-0,07017	0,05826	0,95253	16,28448
SPACA4	-1,08083	-0,07024	0,06499	0,95248	16,28448
AMDHD2	-1,11982	-0,07024	0,06272	0,95248	16,28448
MAPK8IP2	-1,26635	-0,07026	0,05548	0,95247	16,28448
VOPP1	-1,13967	-0,07028	0,06167	0,95245	16,28448
N6AMT1	-1,20194	-0,0703	0,05849	0,95244	16,28448
ARSA	-1,21768	-0,07032	0,05775	0,95243	16,28448
CDPF1	-1,23204	-0,07032	0,05708	0,95242	16,28448
MYO1A	-1,09014	-0,07038	0,06456	0,95239	16,28448
WFS1	-1,04149	-0,07049	0,06768	0,95232	16,28448
LOC730098	-1,2536	-0,07049	0,05623	0,95232	16,28448
FAM83F	-1,07398	-0,07048	0,06562	0,95232	16,28448
THOC5	-1,14111	-0,07047	0,06176	0,95232	16,28448
HLA-DPB1	-1,12944	-0,07061	0,06252	0,95223	16,28448
BRD9	-1,20221	-0,07065	0,05877	0,95221	16,28448
CDC123	-1,23444	-0,07069	0,05726	0,95219	16,28448
PTDSS2	-1,0992	-0,07072	0,06434	0,95216	16,28448
RHBG	-1,13668	-0,07078	0,06226	0,95213	16,28448
OCA2	-1,15026	-0,07078	0,06153	0,95212	16,28448
TMCC2	-1,12376	-0,07078	0,06299	0,95212	16,28448
RAB17	-1,109	-0,07078	0,06382	0,95212	16,28448
sep-04	-1,22148	-0,07081	0,05797	0,95211	16,28448
C5ORF22	-1,01626	-0,07083	0,06969	0,95209	16,28448
WTAP	-1,20667	-0,07087	0,05873	0,95207	16,28448
SMEK2	-1,16865	-0,07089	0,06066	0,95205	16,28448
GALNTL1	-1,16031	-0,07094	0,06114	0,95202	16,28448
TSPAN31	-1,26739	-0,07099	0,05601	0,95199	16,28448
CBLN2	-1,14307	-0,07099	0,0621	0,95199	16,28448
TAL2	-1,13805	-0,07098	0,06237	0,95199	16,28448
HRC	-0,99251	-0,07098	0,07152	0,95199	16,28448
KNCN	-1,25608	-0,07106	0,05657	0,95194	16,28448
INPP5J	-1,04175	-0,07108	0,06823	0,95192	16,28448
RDH12	-1,20564	-0,07113	0,059	0,95189	16,28448
PRSS33	-1,00609	-0,07121	0,07077	0,95184	16,28448
DGCR5	-1,16147	-0,07144	0,06151	0,95169	16,28448
TYMP	-1,11596	-0,07149	0,06406	0,95165	16,28448
MED7	-1,17777	-0,0716	0,06079	0,95158	16,28448
CCIN	-1,08484	-0,07161	0,06601	0,95157	16,28448
OR1D2	-1,05255	-0,07166	0,06809	0,95154	16,28448
RPL13AP17	-1,03467	-0,07171	0,06931	0,95151	16,28448
LINC00671	-1,2513	-0,07174	0,05733	0,95149	16,28448
C10ORF114	-1,04346	-0,07178	0,06879	0,95147	16,28448
HTATSF1	-1,00805	-0,0718	0,07123	0,95145	16,28448
TTLL6	-1,10628	-0,0718	0,0649	0,95145	16,28448
SPPL3	-1,16184	-0,07193	0,06191	0,95136	16,28448
KIAA1715	-1,07497	-0,07201	0,06699	0,95131	16,28448
CEP70	-0,97952	-0,07213	0,07363	0,95123	16,28448
NKX3-1	-1,03584	-0,07217	0,06968	0,9512	16,28448
GJD3	-1,20215	-0,07222	0,06007	0,95117	16,28448
ATPAF1-AS1	-1,03117	-0,07225	0,07006	0,95116	16,28448
SDCBP2	-1,03364	-0,07227	0,06992	0,95114	16,28448
NT5C3	-1,26102	-0,07229	0,05733	0,95113	16,28448
ZFP57	-1,08178	-0,07233	0,06687	0,9511	16,28448
LMCD1	-1,18072	-0,07235	0,06127	0,95109	16,28448
SLC4A1	-1,20179	-0,07236	0,06021	0,95108	16,28448
HIST1H3E	-1,2125	-0,07243	0,05973	0,95104	16,28448
ACPT	-1,01533	-0,07244	0,07134	0,95103	16,28448
TRIM38	-1,01459	-0,07246	0,07142	0,95102	16,28448
ZNF320	-0,9694	-0,07245	0,07474	0,95102	16,28448
GCK	-1,02695	-0,07247	0,07057	0,95101	16,28448
PLRG1	-1,07473	-0,07256	0,06751	0,95095	16,28448
NPC2	-0,99481	-0,07261	0,07299	0,95091	16,28448
MEIS3	-1,07577	-0,07274	0,06762	0,95083	16,28448
APCDD1L	-0,99208	-0,07274	0,07332	0,95083	16,28448
TMEM242	-1,17272	-0,07276	0,06204	0,95082	16,28448
WT1-AS	-1,15011	-0,0728	0,0633	0,95079	16,28448
ADCY4	-1,0017	-0,07283	0,0727	0,95077	16,28448
CST9	-1,12065	-0,07285	0,06501	0,95076	16,28448
USP1	-1,10503	-0,07286	0,06594	0,95075	16,28448
LZTR1	-1,09515	-0,07286	0,06653	0,95075	16,28448
FLJ31715	-1,22739	-0,0729	0,05939	0,95073	16,28448
GPR162	-1,23137	-0,07294	0,05924	0,9507	16,28448
LOC400568	-1,18307	-0,07296	0,06167	0,95069	16,28448
BTBD17	-1,26704	-0,07295	0,05758	0,95069	16,28448
LOC728024	-1,26433	-0,073	0,05774	0,95066	16,28448
OBP2B	-1,08028	-0,0732	0,06776	0,95053	16,28448
KIAA0319	-1,06281	-0,07322	0,06889	0,95052	16,28448
FLJ33360	-1,19489	-0,07334	0,06138	0,95043	16,28448
MKRN3	-1,25155	-0,07336	0,05862	0,95042	16,28448
LINC00582	-0,99068	-0,07338	0,07407	0,95041	16,28448
GRIN3B	-1,20516	-0,07347	0,06097	0,95035	16,28448
RGS3	-1,12177	-0,07347	0,0655	0,95035	16,28448
TMEM14B	-1,13591	-0,07367	0,06485	0,95022	16,28448
HNRNPA3	-1,04815	-0,07367	0,07028	0,95022	16,28448
C18ORF15	-1,11736	-0,0737	0,06596	0,9502	16,28448
LOC728705	-1,07748	-0,07379	0,06849	0,95014	16,28448
TMEM132D	-1,05617	-0,07378	0,06986	0,95014	16,28448
NAGK	-1,14504	-0,0738	0,06445	0,95013	16,28448
ZSCAN18	-1,22494	-0,07383	0,06027	0,95011	16,28448
IKBKB	-0,98421	-0,07399	0,07517	0,95001	16,28448
KRTAP4-5	-1,09195	-0,07405	0,06781	0,94997	16,28448
ZC3H18	-1,04173	-0,07409	0,07113	0,94994	16,28448
SLC7A7	-1,05099	-0,07411	0,07051	0,94993	16,28448
PRCP	-1,0508	-0,07416	0,07057	0,9499	16,28448
TSSC1	-1,08148	-0,07419	0,0686	0,94988	16,28448
LOC100506114	-0,99739	-0,07426	0,07445	0,94983	16,28448
PLCB3	-1,13932	-0,07431	0,06523	0,94979	16,28448
SGTA	-1,13834	-0,07439	0,06535	0,94974	16,28448
[truncated: 23,047 more chars]
